# Supplementary material for: Chemical Pretreatment Activated a Plastic State Amenable to Direct Lineage Reprogramming
Source: Front Cell Dev Biol. 2022 Mar 25;10:865038. doi: 10.3389/fcell.2022.865038 (PMC8990889; doi:10.3389/fcell.2022.865038)
Supplement: Supplementary file 1 [file Table2.xlsx]

## Sheet: RNAseq_Figure_1_Log2(FPKM+1)
Gene_Ensembl_ID	MEF-1	MEF-2	MEF-3	C6FAE D4-1	C6FAE D4-2	C6FAE D4-3	C6FAE D8-1	C6FAE D8-2	C6FAE D8-3	C6FAE D12-1	C6FAE D12-2	C6FAE D12-3	XEN-1	XEN-2	C6FAE D16	C6F5UE D4	C6F5UE D8	C6F5UE D12	VC6FAE D4	VC6FAE D8	VC6FAE D12
ENSMUSG00000000001	6.0811	6.1522	6.0463	5.5335	5.6058	5.9047	5.6982	5.6632	4.9438	5.5208	5.5895	5.5352	6.7331	6.7801	5.7139	5.8031	5.1985	5.7602	5.8328	4.513	5.5718
ENSMUSG00000000003	0	0	0	0	0	0	0	0	0	0	0	0	0	0	0	0	0	0	0	0	0
ENSMUSG00000000028	3.0522	2.9248	3.3207	3.9375	4.0689	4.1689	3.497	3.2658	3.5548	3.439	3.0268	2.8842	4.5669	4.6536	4.0563	4.0182	4.1314	3.3662	3.5013	3.3176	3.527
ENSMUSG00000000031	11.6921	11.6289	11.8409	11.6774	11.7783	12.3679	12.295	12.7188	13.6219	12.7292	13.3088	13.4035	4.3936	8.202	11.0023	13.4197	13.7837	13.1073	12.4524	13.962	13.0759
ENSMUSG00000000037	1.2544	1.104	1.1778	0.2226	0.8785	1.225	0.3665	0.607	0.1596	0.5464	0.6666	0.7895	0.0647	0.0475	0.2582	0.6857	0.3553	1.4487	0.4194	0.5537	0.6198
ENSMUSG00000000049	0.0671	0	0.2495	0.1278	0.1034	0.2758	0.1878	0.1141	0	0	0.3985	0	0.0711	0	0.0974	0	0	0	1.9605	0	0
ENSMUSG00000000056	3.1683	3.0424	2.6353	1.8524	1.3781	1.9296	2.3065	2.4757	1.7934	2.2137	2.5683	2.5283	2.0325	2.9374	1.711	1.8574	2.0542	2.8111	1.9295	1.5464	1.9738
ENSMUSG00000000058	1.9765	1.7496	2.1761	2.7035	3.0053	2.1587	2.0248	2.131	1.1772	1.9048	2.1645	2.0344	0	0.1627	1.0587	1.6939	0.6031	1.2874	2.9815	1.4817	1.7502
ENSMUSG00000000078	5.1712	5.2229	5.6306	4.5452	4.5063	4.7877	5.1306	5.5232	5.2267	5.2203	5.3614	5.4372	5.1147	4.1459	4.5667	4.9175	5.3172	5.426	4.7539	4.7708	4.6296
ENSMUSG00000000085	2.4085	2.3976	2.5784	5.6428	5.3407	5.7122	5.1986	4.8309	5.1944	4.3868	4.4587	4.7215	2.5325	3.7717	3.7781	4.3827	4.8131	4.2001	5.6695	5.4592	4.3224
ENSMUSG00000000088	4.3193	4.1341	4.3935	8.3285	7.9566	7.7973	7.6024	7.7093	7.5027	7.9897	7.6794	6.9486	8.1887	8.4623	8.1509	7.7053	7.9472	7.2323	7.7509	7.9873	7.2006
ENSMUSG00000000093	3.8263	3.8384	4.1357	5.9617	5.8194	6.326	5.7628	5.4356	6.6488	4.8193	5.4659	5.7462	0.0211	0.2144	1.2382	4.4162	5.6893	5.1113	5.1323	6.1633	4.8553
ENSMUSG00000000094	3.4619	3.3414	3.4506	2.2117	2.2697	2.9679	1.5904	1.982	2.5064	1.0221	2.3693	2.4625	0	0	0.2331	2.643	3.2038	4.1394	3.1115	2.6845	2.2588
ENSMUSG00000000103	0	0	0	0	0	0	0	0	0	0	0	0	0	0	0	0	0	0	0	0	0
ENSMUSG00000000120	4.1397	3.9518	3.7722	4.3984	4.1169	4.0346	4.2429	3.9152	3.5797	3.6088	3.1786	2.8647	2.635	1.3665	1.6153	3.1542	3.6837	2.7223	4.9453	4.4473	4.3689
ENSMUSG00000000125	0.0352	0.0344	0	0.1647	0.3439	0.1408	0.1547	0.2184	0.3844	0.2132	0.2084	0.3044	0.3161	0.089	0.069	0.0651	0.0585	0.0502	0.3923	0	0.1572
ENSMUSG00000000126	2.0596	1.6524	1.6012	2.0708	1.5548	1.3805	1.746	2.0305	1.9166	1.6271	2.0102	1.9532	0.3315	0.2695	0.7273	3.9399	2.2778	3.0814	2.1543	2.003	2.4246
ENSMUSG00000000127	3.0097	3.2428	3.1862	3.3608	3.5946	3.5471	3.5574	3.3894	3.619	3.2278	3.6033	3.8752	3.128	3.2223	2.9987	3.8628	3.2807	3.2437	4.0097	3.6983	3.2668
ENSMUSG00000000131	3.188	3.2713	3.3084	4.7974	4.6963	5.0236	4.7013	4.7044	4.9404	4.5693	4.363	4.8498	5.0381	5.9084	5.0809	4.8767	5.2115	4.5388	4.9054	5.3457	4.8641
ENSMUSG00000000134	2.7254	2.6456	2.6786	3.5504	3.8629	4.4247	4.0712	3.7775	3.8066	3.8951	3.4969	3.9728	5.0689	5.4797	5.39	4.0244	4.0638	4.5255	4.0662	3.3703	4.4753
ENSMUSG00000000142	2.5488	2.6318	2.5214	7.0793	6.9967	7.3051	7.2663	7.5191	7.6419	7.013	7.1024	7.2312	6.1824	6.2713	6.1352	7.4782	7.6478	7.3378	7.7116	7.4838	6.6651
ENSMUSG00000000148	2.5578	2.545	2.4861	2.4592	2.6305	3.0557	3.1798	2.5987	2.7791	2.7064	2.4447	3.1684	2.7298	3.0057	2.6073	3.0776	3.1692	3.3725	2.9312	2.8461	2.8263
ENSMUSG00000000149	4.6777	4.5811	4.6594	4.9662	5.0637	5.3488	5.2729	5.3338	5.6214	4.959	5.2103	5.3953	5.5419	5.1628	4.3146	5.7285	5.693	5.6978	5.3179	5.2626	4.8158
ENSMUSG00000000154	1.1119	0.6088	0.7349	0.421	0.4894	0.2985	0.3261	0.6276	1.7268	1.5253	0.7123	0.5366	0.1172	0.3915	1.855	0.4065	1.6473	0.843	0.3906	1.4408	1.6126
ENSMUSG00000000157	0.0498	0	0	0	0	0	0	0	0	0	0	0	0	0	0	0	0	0	0	0	0
ENSMUSG00000000159	0	0	0	0	0.1463	0.1042	0	0	0	0.6322	0	0	0	0	0.9551	0	0	0.2012	0.102	0	0
ENSMUSG00000000167	0.7203	0.8633	0.9127	1.4915	1.1071	0.7716	1.436	1.1455	0.8808	1.5235	1.0111	1.3271	1.303	1.2626	2.048	0.3992	0.4129	0.9058	0.7811	1.6326	0.7925
ENSMUSG00000000168	3.6786	3.7829	3.8384	5.2585	5.0252	5.2202	5.2338	5.0732	4.476	5.3162	5.5284	5.3041	5.381	6.0477	5.506	4.7545	4.7666	5.12	5.0462	4.6599	5.2012
ENSMUSG00000000171	5.8463	5.7228	5.8661	6.8296	6.7784	6.6688	6.6564	6.798	6.5697	7.3172	6.9149	6.5597	6.9509	7.5875	7.6746	6.4389	6.687	6.5565	6.4755	6.6796	6.9391
ENSMUSG00000000182	0	0	0.1692	0	0	0	0	0	0	0	0	0.1661	0	0	0	0.1164	0.2024	0.2551	0	0	0
ENSMUSG00000000183	0.0463	0.0893	0.0903	0	0	0.0312	0	0.025	0	0	0	0	0	0	0	0.0826	0	0	0.0317	0	0
ENSMUSG00000000184	5.5688	5.5576	5.4007	6.986	6.87	6.7188	7.0982	6.0362	5.3569	6.0727	5.9911	6.227	6.0764	5.37	4.8997	6.4104	4.8756	5.4395	7.3905	6.1959	6.5191
ENSMUSG00000000194	3.2471	3.2822	3.2059	4.6146	4.7657	5.0293	4.8505	4.8691	4.6563	4.7076	4.7473	5.2601	5.1058	5.2794	5.0277	5.3552	4.8223	5.2696	5.0227	4.7236	5.2373
ENSMUSG00000000197	0.252	0.348	0.3107	0.1684	0.0844	0.1888	0.0654	0.0477	0.0224	0.0233	0.0452	0.0772	0	0	0.0147	0.0795	0.0243	0.0614	0.0405	0	0.0168
ENSMUSG00000000202	0.6521	0.5524	0.412	0	0.0668	0.6437	0.2337	1.1214	1.7634	1.0395	1.4121	1.4708	0	0	0.2989	0.1239	3.1507	2.2583	0.0941	0.7693	0.4989
ENSMUSG00000000204	0.6011	0.8827	0.5226	0	0	0	0	0	0	0.0499	0	0	0	0	0	0	0	0	0	0	0
ENSMUSG00000000214	1.1505	0.8112	0.8187	0	0.0636	0.0862	0	0.1397	0	0	0	0.0846	0	0	0	0.2221	0.9223	0	0	0.2844	0
ENSMUSG00000000215	0	0	0	0	0	0	0	0	0	0	0	0	0	0	0	0	1.5444	0	0	0	0
ENSMUSG00000000216	0	0	0	0	0	0	0	0.0788	0.2109	0.3413	0.738	0.3525	0	0	0.2034	0	0.0603	0.1967	0	0.0588	0.4397
ENSMUSG00000000223	1.1361	1.1653	0.9764	0.6477	0.6974	1.0228	1.0162	1.3694	1.4096	1.1111	1.1769	1.3933	4.7013	3.2655	1.2072	1.0094	0.5196	0.8508	1.123	0.5413	0.8872
ENSMUSG00000000244	0.0852	0.0672	0.068	0	0.0244	0	0	0.5103	0.0747	1.0777	0.152	0.4427	0.0555	0	0.2853	0.0456	0	0.2448	0.0345	0.9574	0
ENSMUSG00000000247	1.4747	1.4822	1.5021	1.1731	1.0109	1.0608	1.0279	0.9645	0.4628	0.8226	0.8416	0.5974	0.0802	1.5095	0.751	1.0702	1.2639	1.0851	1.3529	0.8064	1.3808
ENSMUSG00000000248	0	0	0	0	0.0456	0	0	0	0	0	0.0483	0	0	0.0588	0.0891	0	0	0	0.2792	0	0
ENSMUSG00000000253	2.1685	2.275	2.1163	3.4676	3.2278	2.9408	3.2556	3.3213	3.4805	3.1851	3.3308	2.7714	0.9595	1.6155	2.7241	2.776	2.557	2.6948	3.542	4.3725	2.9964
ENSMUSG00000000263	0	0	0.0443	0	0.0634	0	0	0	0	0	0	0	0	0	0	0	0	0	0.221	0	0
ENSMUSG00000000266	1.7868	1.8597	1.6895	0.328	0.4877	0.6101	0.7992	0.9213	1.4188	0.7585	1.1265	1.3449	0.0787	0.0454	0.2306	2.1498	1.2471	1.7708	1.2929	0.7669	2.0391
ENSMUSG00000000275	4.8059	4.8577	4.6533	1.9219	2.1909	2.6957	2.2212	2.9655	2.8549	3.6866	3.4241	4.6722	6.0821	6.3474	4.8603	2.8371	2.4411	4.2689	3.021	2.4341	4.6676
ENSMUSG00000000276	1.1338	1.4574	1.3617	0.9039	0.8311	1.0253	1.0941	1.7866	1.0752	1.1064	1.4284	0.8098	1.9591	1.5635	2.1946	1.5984	0.7683	1.018	1.4033	0.9388	1.3034
ENSMUSG00000000278	6.2943	6.3016	6.3233	5.6507	5.7553	6.0303	6.0314	6.7638	6.8843	7.0362	6.9796	7.3386	8.0972	8.5176	7.7151	6.523	7.2333	7.874	5.9161	6.7194	7.5689
ENSMUSG00000000282	3.7599	3.5759	3.9591	2.3457	2.5587	3.0786	2.9282	3.6109	3.5908	2.9599	3.5332	3.6083	3.7327	4.3879	3.6631	3.2748	3.7106	3.4071	2.9164	2.8395	3.4326
ENSMUSG00000000290	0.5824	0.4998	0.6705	0.8411	0.4691	0.4384	0.854	0.2831	0.1101	0.5617	0.6465	0.2936	0.1564	0.3385	1.0301	0.6745	0.1752	0	0.6967	0.296	0.4105
ENSMUSG00000000295	1.7752	2.0409	2.2489	6.3768	6.2165	6.0877	5.8868	5.6374	5.7763	5.2438	5.2635	4.5975	3.8219	3.7051	4.2897	6.0218	6.198	5.2361	6.5603	5.9247	4.8122
ENSMUSG00000000296	2.2414	2.5017	2.586	4.5268	4.3422	4.6079	4.1168	3.9531	4.4453	3.7935	4.3801	3.8973	1.7816	0.8309	1.972	5.9691	5.1272	4.5953	5.0043	4.3925	3.3448
ENSMUSG00000000301	1.0328	0.741	1.323	2.9999	2.7931	2.7767	2.6516	2.7561	3.0068	2.4146	2.9995	2.004	2.2422	1.7173	2.6362	2.533	2.793	3.105	2.8161	3.5127	2.1289
ENSMUSG00000000303	0.5828	0.5411	0.656	0.1131	0.1294	0.1357	1.821	3.0347	2.691	4.9241	3.3235	3.7706	0.182	2.8595	5.9884	1.0264	2.6941	3.0874	0.066	3.1743	5.9344
ENSMUSG00000000305	0.5868	0.6256	0.511	1.6374	2.1781	2.2156	2.4678	3.3716	3.1337	2.3707	2.1513	4.0391	0	0.0827	1.8053	3.5864	2.8528	3.3152	3.7299	3.5859	4.3273
ENSMUSG00000000308	0.2417	0.0423	0.0428	0.9074	0.6009	0.8675	2.454	2.5283	2.5713	5.5484	3.2937	3.7452	0	0.5431	4.024	1.6975	2.2417	2.5989	0.6952	4.6316	4.449
ENSMUSG00000000317	0.2679	0.2629	0.3598	0.8216	1.6219	2.0457	2.0441	0.5448	0.6672	0.5724	0.6874	0.7389	0.0452	0.12	1.0643	0.4161	0.7445	1.7788	1.0049	1.1889	0.9155
ENSMUSG00000000318	0.0373	0.0722	0	0.2265	0	0	0	0	0	0	0	0	0	0	0	0	0	0	0	0	0
ENSMUSG00000000320	0.223	0.2188	0.1512	0.3635	0.3575	0.4036	0.4982	0.2915	0.1605	0.3269	0.3705	0.4029	0	0.12	0.287	0.6018	0.9355	1.1167	1.3273	2.5675	1.6746
ENSMUSG00000000325	2.0184	1.9636	1.8205	2.9646	3.394	3.6659	3.1458	3.3795	4.27	3.104	3.0809	3.3269	0.6666	1.2805	1.9044	4.9435	3.7946	3.5132	4.2895	4.0224	4.0302
ENSMUSG00000000326	4.4718	4.5266	4.6184	5.2421	4.8165	4.6411	4.4637	5.0729	4.6394	5.4031	4.9769	4.752	3.8646	4.2164	4.8832	6.0006	5.6827	6.1063	5.0238	5.1117	5.0604
ENSMUSG00000000339	3.9459	4.0374	4.3255	5.2147	5.2901	4.8617	4.9196	4.7981	4.5	4.7725	4.9226	4.4548	5.3467	5.1708	4.7709	4.6428	4.7562	3.7933	5.0941	4.7023	4.8744
ENSMUSG00000000340	3.2548	3.19	3.0846	2.3782	3.0078	2.6796	2.5868	3.0278	2.4813	3.2989	2.7813	3.4153	4.0022	3.8907	3.3405	3.1808	2.9746	3.3644	3.0304	2.2204	3.2095
ENSMUSG00000000346	4.9179	5.0179	5.0484	5.561	5.7865	5.7324	5.6974	6.1662	5.8184	6.1478	6.0377	5.7801	5.2565	5.4782	5.9795	5.7467	5.9469	5.911	5.767	5.5115	5.641
ENSMUSG00000000355	3.9077	3.8845	3.8961	5.8085	5.6601	5.6792	5.6585	5.5105	5.0461	5.183	5.4324	4.699	4.0516	4.6433	4.2543	5.3201	4.8526	4.6167	5.5421	5.5522	4.6547
ENSMUSG00000000359	1.225	1.4457	1.3814	2.8003	3.0092	1.8296	1.8261	0.6567	1.1588	1.2015	1.4183	1.3915	2.6826	2.1287	2.7406	2.4277	0.9897	2.403	2.6726	2.0828	2.0003
ENSMUSG00000000365	0.0517	0.0996	0.0513	0.0493	0.0982	0.0556	0.0186	0.0225	0.0619	0.0164	0.0423	0.0546	0.5343	0.0778	0.0606	0.0377	0.0339	0.0291	0.3328	0.0654	0.0468
ENSMUSG00000000374	3.1566	3.1921	3.2685	3.2177	3.365	3.648	3.3904	3.3647	3.0724	3.2213	3.1926	3.487	3.6616	3.9285	3.5653	3.5876	3.1197	3.308	3.6175	2.4403	3.2022
ENSMUSG00000000378	4.0894	3.9931	4.06	6.0535	5.9229	5.6548	5.6236	4.9623	5.5499	5.2394	5.3895	4.9112	5.0462	5.9618	4.9436	5.4008	5.3901	5.0179	5.3574	5.572	5.1298
ENSMUSG00000000381	0	0	0	0	0	0	0	0	0	0	0	0	0	0	0	0	0	0	0	0	0
ENSMUSG00000000384	4.0428	3.9449	4.2583	5.4469	5.5808	5.5303	5.3048	5.2336	5.6221	5.2643	5.1671	4.96	5.3258	5.5967	5.9521	5.3705	5.994	5.2292	5.2054	5.7702	5.3145
ENSMUSG00000000385	0.0443	0.1265	0.1279	0.0824	0.0339	0.2619	2.2966	3.3702	2.6891	4.6143	3.8287	3.7104	3.3747	4.6369	7.2833	0.9565	3.1443	3.832	1.2319	3.7921	5.2566
ENSMUSG00000000386	2.1205	2.0298	1.9495	0	0.0944	0.0861	0	0.1538	0	0.1	0.426	0.1282	0	0	0.2934	0.1309	0	0	0.3116	0.1168	0.1807
ENSMUSG00000000392	3.0281	3.1859	2.4002	3.0706	2.6976	2.925	2.1757	2.5643	2.5095	2.298	3.5147	2.9922	0	0	1.1603	4.4134	3.3749	4.0031	2.6969	2.4182	1.781
ENSMUSG00000000394	0	0	0	0.2913	0.1158	0.1608	0.1083	0.1275	0	0.0962	0.1233	1.1067	0	0	0.7873	0.2134	0	0.5738	0	0	0
ENSMUSG00000000399	4.2929	4.3091	4.7374	6.2824	6.0892	5.8141	5.7063	5.7651	6.0932	6.0571	5.9459	5.7254	5.7947	6.0563	6.1526	5.6247	6.0675	5.3639	5.7365	6.8501	6.1021
ENSMUSG00000000402	5.8468	5.8536	4.9238	1.2174	1.1086	2.2216	1.3742	2.8506	3.4113	2.6722	4.0447	4.3243	0	0	0.3884	2.6104	2.9146	2.7911	1.6237	1.9917	2.4558
ENSMUSG00000000409	1.3676	1.116	1.2079	0.7378	0.6025	1.0491	0.9739	0.5364	0.7165	0.4567	1.1662	0.6061	0.1745	0.8245	0.6119	1.4958	0.9498	2.2282	1.8282	1.5923	2.0647
ENSMUSG00000000411	0.0831	0	0.0824	0	0	0	0	0	0	0.1524	0	0	0	0	0	0	0.1574	0	0	0	0
ENSMUSG00000000416	1.4702	1.5121	1.3169	0.6882	0.9457	3.8552	2.0974	2.6677	2.5653	1.8043	2.5655	3.5882	0.0675	0.646	1.9025	1.8394	2.5486	2.8914	1.3098	1.9321	4.0071
ENSMUSG00000000420	4.4736	4.5591	4.6387	4.798	4.8815	5.1632	4.9	5.0602	4.6691	5.0515	4.9898	4.9636	6.1841	6.4619	6.028	5.4954	5.1367	4.7575	5.1682	4.1452	5.1284
ENSMUSG00000000435	1.186	1.2144	0.4827	0	0	0	0	0.1165	0	0	0	0	0	0	0	0	0	0	0	0	0
ENSMUSG00000000439	2.0042	1.9584	1.9792	1.8605	2.9077	3.4279	2.6788	2.5058	2.2097	2.2957	3.247	3.132	3.5011	3.3467	3.2985	2.6901	2.7446	3.3381	2.7103	2.7423	2.5187
ENSMUSG00000000440	1.2864	1.639	1.554	0.6491	1.1204	1.4302	1.238	1.0226	1.9293	1.7136	1.4849	2.3444	0.3131	0.4732	1.3332	1.1226	3.988	4.388	0.2753	1.3722	1.3678
ENSMUSG00000000441	3.4463	3.4104	3.4525	5.0008	4.9986	5.2621	5.111	5.1825	5.3899	5.0562	5.0314	4.9361	5.033	5.4623	5.844	5.4184	5.3424	4.8836	4.962	5.0401	4.8739
ENSMUSG00000000486	0.657	0.8537	0.4659	3.4014	3.1696	2.3073	2.7517	2.6491	3.0016	3.051	3.1024	3.2967	0.4628	0.3923	1.75	2.1226	1.6904	2.4161	2.508	3.0714	1.4997
ENSMUSG00000000489	0.6125	0.5148	0.3666	0	0.0369	0.1951	0.1003	0.3658	0.9489	0.7076	0.8668	0.9968	0	0.1389	0.7203	0.6659	0.9422	0.8079	0	0.3777	0.9377
ENSMUSG00000000530	2.2547	2.1198	2.1562	2.6699	2.3159	1.6827	2.1321	0.6764	1.5144	1.5854	1.8928	1.4471	0.0437	0.9002	1.5168	0.8937	1.5355	0.6563	2.7298	2.3654	1.9828
ENSMUSG00000000531	2.9623	3.0991	2.8588	4.4439	4.886	4.4729	4.4554	3.8635	4.2822	4.1383	4.2725	3.9426	2.3268	2.2472	3.1508	3.2336	3.6252	4.0012	4.2781	4.5169	3.5679
ENSMUSG00000000532	2.8585	2.6896	2.7043	1.8642	2.4317	2.406	2.2018	2.2141	2.4307	2.7171	2.3857	2.871	2.7374	3.1532	3.3562	2.1174	2.1978	2.8734	2.7109	2.2787	3.279
ENSMUSG00000000538	2.8823	2.9338	2.885	3.8059	3.5095	3.5609	3.704	3.2032	3.5398	3.1537	3.453	3.5491	2.2353	2.6957	2.9284	3.1887	2.9995	3.1452	4.0135	4.0614	3.6074
ENSMUSG00000000544	0	0	0	0.2833	0.0856	0	0.2972	1.1354	0.4159	3.3604	2.2389	2.4033	0.1202	0	0.8171	0.2303	0.5719	1.1917	0.2628	1.1443	2.7853
ENSMUSG00000000552	3.8953	3.838	3.8925	6.3856	5.8531	5.6949	5.5177	4.7331	5.3346	5.0697	4.7386	4.8537	3.4594	3.3705	3.0849	4.8201	5.0559	4.6475	5.9876	6.9263	5.6008
ENSMUSG00000000555	5.7642	5.7173	5.9394	4.8126	5.0023	5.1171	4.8761	4.5562	4.5667	4.6637	4.8832	5.2431	4.6538	4.3489	4.1082	5.0022	3.8594	4.8837	5.142	4.5441	4.9378
ENSMUSG00000000560	0.1878	0.0685	0.1484	1.4042	0.9745	0.9394	1.0765	1.0712	0.6147	0.6166	0.2921	0.1379	0	0	0	1.1668	0.1006	0.0859	1.7372	0.0983	0.1035
ENSMUSG00000000561	3.0649	3.0386	2.927	4.8329	5.0499	5.3352	4.9173	4.9559	4.7024	4.5486	4.6867	5.0924	4.7262	5.4145	5.2166	5.532	5.07	5.2891	5.0974	4.0975	4.991
ENSMUSG00000000562	0	0	0	0	0	0	0	0	0	0	0	0	0	0	0	0	0	0	0	0	0
ENSMUSG00000000563	5.2236	5.2601	5.2797	7.5941	7.4813	7.1898	7.3047	7.1291	6.6881	7.3641	7.2491	6.7975	7.3416	7.6499	7.6057	6.9543	6.8974	6.8032	7.1594	7.0553	6.9764
ENSMUSG00000000567	3.7488	3.7733	3.8453	1.0983	1.2333	1.8784	2.0543	1.6771	1.7577	3.0667	2.0624	2.27	0.5594	2.4054	5.0921	2.7049	2.2679	2.8413	1.2237	2.006	3.147
ENSMUSG00000000568	5.0597	5.0664	5.1935	7.4273	7.5994	7.3764	7.1686	7.5678	7.2336	7.2862	7.1199	6.5256	7.7194	8.1463	7.3435	7.4696	7.3969	6.5822	6.9734	6.7653	6.9188
ENSMUSG00000000579	2.2193	1.6622	1.4078	3.1288	3.26	4.0477	3.7817	3.3344	3.4649	3.5615	3.589	3.7339	3.2339	4.034	4.1588	3.8536	3.1281	3.6382	4.1485	3.2544	3.4997
ENSMUSG00000000581	3.4128	3.485	3.4168	5.3653	5.3205	4.6038	5.1785	5.2591	4.3499	5.0641	4.7754	4.78	5.5203	6.3874	6.1328	4.359	4.3133	4.6971	4.7013	4.1104	4.7211
ENSMUSG00000000594	2.5854	2.5737	2.1641	2.54	2.0038	1.9838	2.3313	3.6943	3.2082	4.1431	4.2922	3.8156	5.719	5.4424	4.6952	3.5395	3.4311	3.98	2.7671	4.0517	4.69
ENSMUSG00000000600	1.9309	1.8503	1.6749	3.6368	3.5434	3.8586	3.7148	3.6546	3.1443	3.6057	3.1693	3.3875	1.9637	2.1854	2.1064	3.8739	2.7834	3.3678	4.2087	2.9222	3.4858
ENSMUSG00000000605	3.0988	3.0769	3.2008	3.5359	3.6245	4.0395	4.088	4.229	3.5865	3.891	3.9011	3.9959	2.5727	2.6121	2.9325	4.1519	3.2009	3.9281	4.042	3.3861	3.7374
ENSMUSG00000000606	0	0	0	0	0	0	0	0	0	0	0	0	0	0	0	0	0	0	0	0	0
ENSMUSG00000000617	0	0	0	0	0	0	0.0299	0	0.1244	0.0263	0	0	0	0	0	0	0.041	0	0	0.0528	0
ENSMUSG00000000627	1.2751	1.232	1.3181	1.2362	1.4386	1.3255	1.3769	1.2532	1.4998	1.7249	1.4801	1.6013	0.0186	0	0.6446	1.1058	0.9127	2.2013	2.5938	1.8522	1.6856
ENSMUSG00000000628	3.0571	3.0785	3.3471	4.2733	4.1268	4.3389	4.9766	4.7547	4.0394	4.6467	4.7545	4.246	5.8022	6.1711	5.5068	4.0788	3.8811	4.6279	4.7407	5.1667	5.1517
ENSMUSG00000000631	2.8751	2.7925	2.9172	3.11	2.8533	2.6134	2.6337	2.6878	3.6076	3.3205	2.5285	2.829	2.6247	3.7352	3.6449	3.0088	3.2005	2.6284	2.8762	3.2568	2.5946
ENSMUSG00000000632	0.4096	0.4438	0.3189	0	0.3216	1.0487	0	0.0586	0.0514	0.1059	0.1825	0.6162	0	0	0	0.5354	1.156	0.6208	1.1747	0.0542	0.1496
ENSMUSG00000000673	0.0869	0	0	0	0	0	0	0	0	0	0	0	0	0	0	0	0	0	0.1409	0	0
ENSMUSG00000000682	1.3776	1.0014	1.0982	0	0	0	0	0	0	0	0	0	0	0	0	0	0	0	0	0	0
ENSMUSG00000000686	0.1375	0.069	0.1364	0.2357	0.1935	0.6052	0.1799	0.2529	0.2378	0.2754	0.2783	0.211	0.1668	0.2002	0.0801	0.7687	0.3137	0.3684	0.4506	0.1305	0.3455
ENSMUSG00000000690	2.2706	2.5188	2.6256	4.1204	4.2222	4.1436	3.8538	3.5959	4.6782	3.7473	3.3515	4.0377	0	0	1.0875	3.8876	4.8899	4.1776	3.9846	5.1075	4.0649
ENSMUSG00000000693	4.037	4.0176	4.0695	4.223	4.3008	4.9527	4.6588	3.1224	3.1182	3.3809	3.5971	3.5175	0.4349	0.304	1.7858	2.1874	1.725	2.7346	3.0506	3.6055	3.0224
ENSMUSG00000000701	0	0	0	0	0	0	0	0	0	0	0	0	0	0	0	0	0	0	0	0	0
ENSMUSG00000000706	0	0	0	0.8491	1.1582	1.9786	1.3721	1.9059	1.6607	3.0443	2.6038	2.3476	0.544	0.8027	2.5566	1.6885	1.8113	2.5439	0.9813	1.8526	1.8544
ENSMUSG00000000708	2.3726	2.5688	2.296	0.9904	1.1525	1.5365	1.5346	2.0204	1.7257	2.0989	1.9451	2.1905	1.7603	2.6616	2.0143	3.2235	1.6895	2.4133	1.7558	1.0598	1.7462
ENSMUSG00000000711	4.535	4.6476	4.2828	4.8216	4.762	5.1027	5.1071	5.0371	4.631	5.2286	5.3762	5.2975	5.1936	5.3398	5.2848	4.7999	4.1898	5.3309	5.131	4.6074	5.3529
ENSMUSG00000000724	0	0	0	0	0.1814	0	1.0938	2.1338	1.5813	0.7411	0.6967	1.6075	0	0	0	1.1965	3.4635	1.6655	0	1.9133	0
ENSMUSG00000000730	0.1059	0	0.203	0.9511	1.3908	0.4256	1.8427	1.2959	0.7122	1.0487	1.1962	0.7412	0.2708	0.1393	0.6105	0	1.0743	0.3067	0.1582	1.9477	0.1348
ENSMUSG00000000731	0.0561	0.0278	0.0281	0	0	0	0.0896	0	0.6738	0.3194	0	0	0.0662	0.2847	0.3889	0	0	0.2436	0	0	0
ENSMUSG00000000732	0.9655	1.1419	1.0186	0.3879	0.5743	0.4643	0.6562	1.2023	1.2055	1.535	1.1747	1.4343	1.0168	1.1496	1.1976	0.3845	0.4531	0.9249	0.2538	1.0554	0.8823
ENSMUSG00000000738	3.8668	3.9886	4.0764	5.429	5.1101	5.1293	5.3013	5.1057	5.3968	5.3122	4.9589	4.6953	0	0	0	5.2763	5.3563	5.0505	4.6703	5.408	5.2144
ENSMUSG00000000739	0.826	0.854	0.441	0	0	0.2676	0	0.0925	0.2083	0.0264	0.2073	0.0384	0	0	0	0.052	0.3171	0.7737	0	0	0.0327
ENSMUSG00000000740	8.1992	8.1362	8.3598	11.8085	11.4769	11.0948	11.1239	11.2629	11.7007	11.2256	11.8554	11.5014	0	0	0	10.8966	11.7887	11.7327	10.8799	11.8819	11.1158
ENSMUSG00000000743	4.6628	4.6745	4.8095	5.7561	5.7939	5.5605	5.7133	5.7488	5.9773	5.7287	5.6368	5.6145	0	0	0	5.3878	5.824	5.5166	5.6462	6.1184	5.7423
ENSMUSG00000000751	4.5269	4.4197	4.6256	5.9382	6.1375	6.6577	6.0181	5.6117	5.4245	5.7225	5.427	5.8234	5.7157	6.074	5.6829	6.6985	5.9137	5.941	6.3496	5.1092	6.4872
ENSMUSG00000000753	7.4552	7.4379	7.1991	8.7944	8.3817	8.6542	8.6433	7.6859	7.6232	7.9562	8.2603	7.7651	0.6188	3.4857	6.029	7.7861	7.3464	7.237	7.6905	8.2314	7.1857
ENSMUSG00000000759	3.0295	3.0809	3.0139	3.6512	3.7987	3.9056	3.7691	3.9419	4.0316	3.7818	3.6867	3.8253	3.6748	4.1096	3.7403	4.2545	4.0276	3.7728	3.9471	3.3515	3.7017
ENSMUSG00000000766	0	0.0133	0	0	0	0	0	0	0	0	0	0	0	0	0	0	0	0	0	0	0
ENSMUSG00000000776	4.1347	4.0735	4.278	5.408	5.2973	4.9156	5.248	5.1616	4.6683	4.9625	5.1002	4.4767	4.7926	4.6737	5.0987	4.7589	4.8223	4.506	4.8633	5.0802	4.8153
ENSMUSG00000000782	1.4048	1.7197	1.7443	5.4543	5.432	5.9705	5.3125	5.0673	5.2723	4.6111	5.7114	5.9106	2.6921	3.1704	3.9514	5.065	5.971	6.2402	5.9399	4.8517	5.4683
ENSMUSG00000000787	6.4815	6.5047	6.611	6.1054	6.4134	6.9183	6.4105	6.7753	5.9738	6.3864	6.5804	6.4886	7.4366	7.5074	7.1724	6.8148	6.1796	6.4309	6.7621	5.2031	6.3816
ENSMUSG00000000791	0.1756	0.1009	0.1974	0.0959	0.1787	0.2558	0.3213	0.0865	0.12	0	0.2576	0.0539	0.0269	0	0.074	0.07	0.1859	0.5243	0.2013	0.1858	0.557
ENSMUSG00000000792	0.0729	0.1395	0.0723	0.3998	0.3315	0.3248	0.442	0.6814	1.1433	0.6486	0.6295	1.2083	0	0.3045	1.0231	0.6639	0.5664	0.6073	0.371	0.9539	0.6578
ENSMUSG00000000794	0.4079	0.439	0.3407	0.2223	0.1409	0.9188	0.4765	0.3106	0.265	0.1152	0.5143	1.3828	0	0.0512	0.36	0.2507	0.1988	0.6796	0.5197	0.0805	0.5913
ENSMUSG00000000804	2.8958	2.9481	2.8185	1.7908	1.9461	2.4449	2.4532	2.3575	1.8622	2.4683	2.1623	2.528	3.236	4.2776	3.3394	2.4784	1.8469	2.3417	3.0535	1.8443	2.8985
ENSMUSG00000000805	0	0	0.1568	0.1195	0.198	0.3708	0.6323	2.2293	2.3002	3.6535	3.4956	1.879	7.5249	8.3299	7.8518	0.4813	2.3264	3.4615	0.4963	2.3608	5.555
ENSMUSG00000000811	2.4861	2.3985	2.4054	1.8923	2.2548	1.9127	2.0424	2.4267	2.1314	2.3241	2.3528	1.5032	2.0921	1.7346	10.5846	1.9164	2.0909	2.1017	1.9722	2.248	2.7103
ENSMUSG00000000817	0.1088	0	0.1079	0	0	0	0	0	0	0	0	0	0.0411	0.145	0	0	0	0	0	0	0
ENSMUSG00000000823	4.3474	4.3064	4.2146	4.5879	4.9364	5.777	5.3849	5.2719	5.8813	4.6357	4.8457	5.3951	2.4349	2.2441	3.4987	5.4766	4.6885	4.6239	5.3503	4.4409	4.1382
ENSMUSG00000000826	4.4414	4.4788	4.535	4.0458	4.4877	4.933	4.6485	4.6436	4.4156	4.4214	4.4843	5.2008	5.3103	5.6481	5.5295	5.2505	4.5826	5.0768	4.9886	3.8935	5.5572
ENSMUSG00000000827	3.7972	3.8598	3.8581	5.2973	5.5221	5.7237	5.6073	5.8193	5.9751	5.8222	5.9756	5.6209	5.8497	6.1543	6.4511	5.8122	5.8605	5.5489	5.6253	5.714	5.6543
ENSMUSG00000000838	4.0338	4.1542	3.9573	4.5853	4.7852	5.2497	4.8657	4.7226	3.7018	4.5996	4.4791	3.9844	4.027	4.1928	3.7748	4.9696	3.5728	3.5247	5.2531	3.5821	4.2821
ENSMUSG00000000861	1.478	1.5864	1.467	2.0775	2.2249	3.2199	3.0253	2.8872	2.1051	1.7366	1.6776	1.5511	0.0252	0	0.0525	1.6908	1.4313	0.4212	2.7477	2.2489	1.7613
ENSMUSG00000000869	1.7707	1.5251	1.5056	0	0	0	0	0	0	0	0	0	0	0	0	0	0	0	0.4472	0	0
ENSMUSG00000000876	2.9901	2.7036	2.5559	3.1906	3.4622	3.3356	3.5308	3.4122	3.6916	3.1479	3.7829	3.7877	1.8722	2.0363	2.8214	3.5251	3.3484	3.6742	3.9039	4.269	2.747
ENSMUSG00000000881	2.7075	2.8003	2.7723	3.9309	4.0127	4.176	3.8032	3.618	3.3716	3.4932	3.7099	3.6966	2.1139	2.7929	3.4424	3.5791	2.676	3.2411	3.6388	3.1383	3.2095
ENSMUSG00000000884	1.1758	1.053	1.1915	1.9296	2.3007	1.296	1.802	1.1647	1.9307	1.4621	2.9219	1.476	1.386	2.3626	2.1025	1.1784	2.4783	1.8737	0.9597	3.1539	1.7096
ENSMUSG00000000889	1.6902	1.364	1.2947	0	0	0.0594	0.1157	0.138	0.1295	0.069	0.0453	0.2204	0	0	0.0837	0.0796	0.4399	0	0	0.0699	0.0503
ENSMUSG00000000901	4.5075	4.2767	4.2852	7.0115	7.0934	7.6225	7.2711	7.242	6.9804	7.0783	7.1813	6.7078	1.5857	2.5654	2.3817	5.0499	5.3778	4.9575	7.3822	7.336	6.39
ENSMUSG00000000902	3.9298	3.9578	4.0636	6.3808	6.2538	6.1813	5.9317	6.0932	6.5639	5.9886	5.9336	5.7546	5.4578	5.8278	5.661	5.9563	6.4944	5.6931	5.6825	6.6822	5.5789
ENSMUSG00000000903	0.6946	0.1197	0.2329	0.4578	0.653	1.4483	0.6261	0.7229	2.4742	0.9087	1.4632	1.4642	0	0	0	0.8948	0.7314	1.0664	0.2792	1.5741	1.1978
ENSMUSG00000000915	1.4159	1.5242	1.6805	1.4484	1.1404	1.2315	1.5176	1.8858	2.2758	2.2046	1.6814	2.056	1.6679	2.371	2.4002	1.4386	1.9622	2.3139	1.106	2.3646	2.4497
ENSMUSG00000000916	2.309	2.4026	2.5812	3.6957	3.5794	3.2138	3.2275	3.2007	3.9256	3.2999	3.5322	3.4156	3.1647	4.5931	3.4306	3.119	3.3599	3.3998	3.1843	3.7469	3.7596
ENSMUSG00000000934	2.615	2.6498	2.6976	2.9666	2.5741	2.3216	2.7825	2.638	3.0629	2.9621	3.1153	3.1637	3.7485	4.2895	4.1741	2.359	2.9701	2.839	2.6989	3.4485	3.7547
ENSMUSG00000000938	4.2327	4.422	4.0925	4.0473	4.1259	4.3732	3.6251	3.328	4.1938	3.4877	3.963	4.4468	2.0362	2.2993	3.1745	3.9532	3.3375	3.5883	4.0194	3.5461	4.3507
ENSMUSG00000000942	0.8929	1.1149	1.5063	1.192	1.2299	1.7944	0.5186	1.2147	1.8129	0.7099	1.7971	1.2772	0.051	0.0922	0.8878	3.9466	4.1453	3.9489	0.9692	1.7635	1.2738
ENSMUSG00000000948	0.7392	0.9983	0.6439	0	0.1778	1.1386	0.5362	0.5655	0.3028	0.4492	0.2608	0.8027	0.1505	1.2245	0.3447	1.3908	0.3258	0.8142	1.7501	0.0439	1.405
ENSMUSG00000000957	6.789	6.748	6.6852	7.6451	7.8331	8.1083	8.1666	7.9579	8.491	7.9853	8.0373	8.9301	0.7228	2.0478	5.276	7.4408	7.7798	8.2139	8.2018	8.2237	7.6733
ENSMUSG00000000958	1.6975	1.5937	1.2536	4.1525	3.8962	4.0931	4.7725	3.8948	4.0493	4.5538	3.2178	3.9239	2.4186	2.5526	3.4065	3.4991	4.0902	3.1009	5.4241	5.5321	5.5023
ENSMUSG00000000959	4.0424	3.9174	4.0021	5.0067	4.9162	5.1474	4.7171	4.7516	5.3687	4.8836	4.9521	5.1797	5.5265	5.9335	5.7214	4.9092	5.4669	5.1809	4.8071	5.5563	5.2773
ENSMUSG00000000976	2.8375	3.03	2.8148	2.6858	2.9993	3.2969	2.923	3.2407	2.5841	2.6545	2.5913	3.162	2.4801	3.2356	3.0149	3.1355	2.646	3.3135	3.2991	2.389	2.6936
ENSMUSG00000000982	1.5273	1.9314	1.4167	0	0	0.2577	0	0	0	0	0.1988	0	0	0	0.1632	0	0	0	0	0	0
ENSMUSG00000000983	0	0.1659	0.0863	0	0	0	0	0	0	1.5123	0.3726	1.5326	0	0	0.8604	0.6156	1.931	1.9378	0	0	0.439
ENSMUSG00000001014	0	0	0	0	0	0	0.1258	0.5961	0.3868	0.8416	0.3797	0.1693	0.8836	0.4798	1.6898	0	0.6917	0.5139	0.4717	0.5706	0.439
ENSMUSG00000001016	3.5552	3.5717	3.7097	6.4358	6.472	6.4898	6.1712	6.0104	5.9375	5.8919	5.8749	5.4483	5.8752	6.0433	5.8219	6.1467	6.108	5.8234	6.2348	5.9529	5.9084
ENSMUSG00000001017	5.5777	5.5962	5.6127	6.5012	6.6625	6.4567	6.4918	6.6009	6.4549	6.5027	6.5375	6.1633	7.0952	6.9842	6.5834	6.6587	6.7434	6.3492	6.296	6.4219	6.5849
ENSMUSG00000001018	4.265	4.288	4.1767	4.0788	4.1871	4.0477	4.422	4.5495	4.0565	4.6843	4.4691	4.5631	4.7333	4.9893	5.1558	4.3955	4.4859	4.4667	3.9721	3.9221	4.2651
ENSMUSG00000001020	0.3333	0.4666	1.1107	9.5849	9.0294	8.976	8.8115	6.8057	6.252	7.176	7.6572	4.9753	0	1.8987	5.4807	7.0561	6.4876	3.8628	7.8269	7.6786	6.004
ENSMUSG00000001021	0.1116	0.1441	0.163	2.8192	3.3342	2.4854	2.6899	1.7661	2.2589	1.8338	2.5579	2.2853	0	0	0.7301	3.0377	1.5965	0.5112	1.9804	3.1529	1.6989
ENSMUSG00000001023	0	0.2291	0.2316	2.1549	0.8676	2.0356	1.6548	0	1.6721	0.7978	0.5761	0.7026	0	0	0	0.9231	0	0.7453	2.4761	0	0.6681
ENSMUSG00000001025	6.8542	6.6913	7.4258	11.2976	10.9531	10.8493	10.5713	9.7626	9.66	9.4959	10.3348	8.9375	4.5963	3.9823	8.3729	9.2727	9.6689	8.4164	11.1683	11.0324	9.3642
ENSMUSG00000001027	0.1616	0.4425	0.2277	0	0.0156	0.043	0	0.0682	0.1394	0.0252	0	0	0	0	0.2128	0.0292	0.0773	0	0	0	0.0182
ENSMUSG00000001029	0.4422	0	0	0.1166	0	0	0.0881	0.682	0.8873	0.6569	0.6568	1.4018	0	0	0.401	0.1745	2.2708	0.9701	0.1329	0.7413	0
ENSMUSG00000001034	4.3193	4.2324	4.1438	3.9146	4.0377	4.8349	4.7857	4.3475	5.1085	4.1767	4.6327	4.8245	3.9724	4.2507	3.8262	4.7111	5.1067	4.8445	4.5721	5.0269	4.9027
ENSMUSG00000001036	3.423	3.3881	3.3335	2.9631	3.3964	4.0263	3.876	3.7747	3.7056	4.1703	4.0796	4.7311	4.5765	4.9863	4.7781	3.6045	3.6817	4.1803	4.0718	3.3479	4.6889
ENSMUSG00000001039	2.9658	2.9745	2.7269	4.5606	4.3335	4.0504	4.2282	4.6116	5.4632	4.8804	4.4145	4.5891	3.9685	4.5278	5.1374	4.0815	4.9455	4.0662	4.327	5.2789	4.8587
ENSMUSG00000001052	4.4022	4.3704	4.5264	5.4689	5.2728	5.0854	4.9827	4.6419	5.123	4.6176	4.9613	4.5012	4.0524	5.0301	3.8224	5.0986	5.1886	4.8291	5.4088	5.2913	4.5614
ENSMUSG00000001053	2.6456	2.4368	2.4216	1.249	1.7194	1.2464	2.2286	3.0065	3.5398	2.7517	2.8427	3.156	1.9864	2.5086	2.4109	1.3119	3.4732	2.8504	1.5388	2.9541	2.9988
ENSMUSG00000001054	4.1005	4.1245	4.1266	3.5313	3.721	3.6583	3.8563	4.0382	4.74	3.9275	4.1299	4.3542	3.4772	3.8743	4.1602	3.8065	4.5406	4.1402	3.7501	5.0338	3.8328
ENSMUSG00000001056	4.6346	4.413	5.2008	7.8418	7.8554	7.1835	7.2084	6.8877	7.4581	7.0454	7.0337	6.6064	6.9094	7.2268	7.0502	7.0403	7.9851	7.1038	6.5992	7.6431	7.5233
ENSMUSG00000001062	2.8272	2.8997	2.8922	2.8282	3.1263	3.3217	2.7896	3.0111	4.0322	2.8036	2.786	4.3532	0	0	0	2.8379	3.776	3.5868	2.5974	3.5387	2.9652
ENSMUSG00000001065	2.5436	2.4567	2.446	3.4549	3.4222	3.5425	3.8571	3.6615	4.1815	3.5658	3.996	4.4444	0	0	0	4.0766	3.1271	3.7504	3.4843	3.5855	4.0187
ENSMUSG00000001076	0.0724	0.1386	0	0.3595	0.2937	0.2144	0.1451	0.4576	1.9481	0.1294	1.6689	1.5245	0.6695	1.0737	0.2663	0.7226	1.9629	1.4975	0	2.6879	2.0651
ENSMUSG00000001082	4.5513	4.5131	4.5458	6.0821	6.4416	5.8997	6.1529	6.3724	7.5051	6.0285	6.4014	6.5294	4.5725	5.0237	4.6867	5.8019	7.2723	6.8248	5.6107	7.3896	6.3463
ENSMUSG00000001089	3.8106	3.9115	3.8304	2.8078	3.0273	3.555	3.0977	3.07	2.6636	3.001	2.9238	3.135	3.5581	3.3388	3.091	3.7456	3.2223	3.2076	3.5371	2.4536	3.2592
ENSMUSG00000001095	0	0	0	0	0	0	0	0	0	0.0372	0	0	0	0	0.0451	0	0	0	0	0	0
ENSMUSG00000001098	4.7481	4.6565	5.109	6.9475	7.1112	6.5822	6.413	6.0868	5.9184	6.0715	6.0054	5.8228	5.6138	6.0566	5.4663	6.668	5.6398	5.832	6.689	5.8204	5.8434
ENSMUSG00000001100	4.3532	4.3234	4.3012	5.9009	5.8069	5.8251	5.9026	5.7704	5.8834	5.7157	5.8791	5.7521	4.9299	5.3806	5.3758	5.7875	5.9913	6.0377	5.3499	5.929	5.2539
ENSMUSG00000001103	0	0	0.0777	0	0	0	0	0	0	0	0	0	0	0	0	0	0	0	0	0	0
ENSMUSG00000001105	4.7982	4.5707	4.6021	6.3677	6.3028	6.1784	6.3211	6.4939	6.1343	6.6964	6.4676	6.3202	5.2954	5.9423	6.246	6.4219	6.2545	6.3786	5.9595	6.3643	5.9579
ENSMUSG00000001119	7.9814	7.8958	7.9643	9.3173	9.3973	9.5114	9.4907	8.289	8.3085	7.746	8.8391	8.7978	6.1829	4.9123	4.1569	6.2244	5.7631	6.0252	9.1473	8.4546	7.5927
ENSMUSG00000001120	2.6444	2.3735	2.6693	4.1589	3.6172	4.3313	3.7121	3.3428	4.0256	3.1397	3.9228	4.0958	0.4319	0.7913	2.5125	3.5006	4.2734	3.687	4.2522	4.6045	3.7618
ENSMUSG00000001123	5.7928	5.6572	5.9627	1.8961	1.5869	1.3871	3.1858	4.8656	4.705	6.0595	4.6917	5.227	5.867	5.1607	6.1301	3.1704	5.0583	5.2435	2.0332	5.1661	5.1918
ENSMUSG00000001127	3.9371	3.9795	3.9341	5.9432	5.9672	6.4329	6.3697	5.7803	6.067	5.8029	5.7797	5.7401	4.174	4.8081	4.9979	6.3507	5.7916	5.6095	6.2518	6.2936	5.9418
ENSMUSG00000001128	2.731	2.4471	2.5279	2.2622	2.4893	1.7919	2.2823	1.4171	2.2061	1.8754	1.4642	0.6968	0.3555	0.174	0.7486	1.7554	1.6059	1.497	1.7469	3.0668	1.1725
ENSMUSG00000001131	5.6231	5.4848	6.22	7.382	6.8221	6.7778	6.9884	5.5514	5.9278	6.5141	5.9517	5.223	6.3589	5.9105	5.4711	5.6398	5.692	5.3177	6.2095	7.0647	6.163
ENSMUSG00000001134	2.2339	1.7282	2.3975	4.4809	4.5585	3.7802	4.6088	4.1075	3.8031	4.5482	4.1163	4.1072	4.287	3.9883	4.6915	3.2711	4.3193	3.2524	3.8327	4.0856	3.6486
ENSMUSG00000001138	2.1312	2.1837	1.9084	1.8989	1.9404	2.9207	2.0228	2.1879	2.4661	2.5006	2.1794	2.2609	2.894	3.5154	3.2878	2.5225	2.7099	2.927	2.075	2.2594	2.5673
ENSMUSG00000001143	2.2892	2.319	2.4154	2.345	2.2443	2.7221	2.3693	2.9212	3.4645	2.7267	2.8673	3.326	3.689	4.2499	4.1003	3.7689	3.3749	3.4696	2.9474	2.9356	3.6686
ENSMUSG00000001150	3.7779	3.8173	3.7017	4.7217	4.1957	4.411	3.6721	3.9517	4.4857	3.3075	4.1226	3.4927	3.0517	3.3358	2.9597	4.1693	4.4154	3.1537	4.0898	5.1489	3.1232
ENSMUSG00000001151	2.5161	2.5959	2.7695	2.6079	2.7888	2.6389	2.3352	2.58	3.0879	2.1335	2.3443	1.7745	2.3578	2.6303	2.3256	2.5419	2.6672	1.8096	2.7091	2.1821	2.2745
ENSMUSG00000001155	0.1924	0.0974	0.1908	0.1743	0.2723	0.0514	0.1324	0.12	0.1655	0.0887	0.319	0.0795	0	0	0.0571	0.1348	0	0	0.3311	0.2799	0.0434
ENSMUSG00000001156	1.3779	1.5056	1.4284	1.8042	1.8014	1.9364	2.0892	2.5603	2.5398	2.7355	2.3527	2.2273	1.3489	1.2462	1.3607	2.3549	2.1313	1.5452	1.9723	2.3044	1.5425
ENSMUSG00000001157	2.7272	2.7882	2.6329	3.0002	2.901	3.3162	3.4795	3.4137	3.2064	3.7811	3.4352	3.4365	3.8356	3.9017	2.8395	3.6085	3.0926	3.2755	3.2971	2.7819	3.4824
ENSMUSG00000001158	3.9809	3.8433	3.7319	6.2461	6.167	6.0471	6.0276	6.0015	5.6732	5.8682	6.3736	5.6004	5.5295	5.6706	5.8873	5.7862	5.7859	5.6509	6.0004	6.0475	5.8295
ENSMUSG00000001166	0.7872	0.8006	0.9549	0.0594	0.2262	0.0669	0.0447	0.2495	0.0746	0.6097	0.188	0.7959	0.0677	0.9194	1.143	0.1741	0.8442	0.6631	0.2525	1.0256	0.7149
ENSMUSG00000001168	0.0629	0.2848	0.1222	0	0	0	0	0	0	0	0	0	0	0	0	0	0	0	0	0	0
ENSMUSG00000001173	2.8592	2.9167	2.8548	3.0827	3.0519	3.1877	3.0763	3.3999	3.345	2.8951	3.3373	3.3852	2.0574	2.1216	2.2836	3.5999	3.2059	3.0167	3.5494	2.9291	2.8191
ENSMUSG00000001175	6.4644	6.488	6.6414	8.3698	8.7619	8.5421	8.8767	8.587	7.9958	8.6147	8.108	8.0089	8.1721	8.6012	8.3713	8.3422	8.3893	7.9666	8.604	7.5658	8.4451
ENSMUSG00000001211	3.5152	3.4381	3.3768	4.7435	4.551	4.6264	4.8599	4.9694	5.1425	5.3824	5.1472	5.3936	5.6278	5.9669	6.7026	5.6054	6.3426	6.7192	4.7662	4.9345	5.1969
ENSMUSG00000001225	0	0.0333	0	0	0	0	0	0	0	0	0	0	0	0	0.1275	0	0	0	0	0	0
ENSMUSG00000001227	2.517	2.5581	2.3599	0.8927	0.5221	0.71	0.7147	0.9628	1.5886	1.1108	1.398	2.1409	0.0992	0.4458	0.7472	1.0055	1.3457	1.3217	1.0481	2.7405	2.5873
ENSMUSG00000001228	5.1518	5.1704	5.4164	4.7243	5.079	5.3678	4.6401	4.1084	4.5353	4.089	3.4323	3.6981	5.9828	6.4215	4.8591	4.9617	5.2906	4.4592	4.8903	3.5632	4.7061
ENSMUSG00000001229	3.7513	3.7186	3.7875	4.4988	4.6528	4.5806	4.2786	4.3054	4.6012	4.1862	3.8961	4.388	3.4021	3.6692	3.5404	4.6185	4.6902	4.0909	4.4469	4.8403	4.1866
ENSMUSG00000001240	2.2884	1.8708	1.6519	2.8304	1.9242	3.0431	2.5553	3.7317	4.6793	4.4061	3.9922	4.3029	6.9944	7.3605	6.4046	2.403	4.1702	4.3146	2.5155	3.7001	3.9787
ENSMUSG00000001247	1.4394	1.5443	1.6222	0.603	0.4277	0.9306	2.6703	4.3497	4.3356	5.8254	4.4477	4.2131	6.289	6.4801	6.5463	1.0681	3.9548	3.7308	1.2356	5.1516	5.6609
ENSMUSG00000001248	4.0239	4.1106	4.0552	4.9433	4.9167	4.9831	5.045	4.7243	5.5563	4.9933	5.0192	5.3714	5.4966	5.348	4.5078	4.8541	5.2258	5.4808	5.1972	5.8943	5.2269
ENSMUSG00000001249	0.4148	0.4842	0.3916	1.3029	0.7781	0.5569	1.1487	1.824	1.2086	2.4025	1.3961	2.0652	0.0965	0.6347	2.4149	1.0287	2.6005	2.896	1.2011	1.7809	2.1106
ENSMUSG00000001260	0.0138	0	0.0137	0.0722	0	0	0	0	0	0	0.032	0	0	0	0	0	0	0	0.0428	0	0
ENSMUSG00000001270	4.4797	4.3532	4.4405	5.8486	5.6662	4.7311	4.9437	4.954	5.9805	6.043	4.8601	5.2739	3.1021	4.5976	5.7835	5.4355	6.1814	6.0498	5.1977	6.6072	6.0937
ENSMUSG00000001280	3.9155	3.9629	3.9153	2.8515	2.9885	4.0783	3.3946	4.1685	3.5166	3.5196	3.3774	3.6826	4.3834	5.6597	4.055	5.7739	3.3977	4.3859	5.202	2.7015	7.2483
ENSMUSG00000001281	0.4684	0.488	0.2178	1.3724	1.4401	1.308	1.1818	0.8434	1.4994	1.3285	1.202	1.197	0	0.152	1.451	1.0168	1.9813	1.925	0.4487	0.9921	0.9325
ENSMUSG00000001285	3.8029	3.7529	3.9688	6.3234	6.046	6.0227	5.4347	5.3903	6.5168	5.654	5.5501	5.3582	5.3923	6.101	5.8163	5.6039	6.2351	5.4335	5.5371	6.6928	5.7493
ENSMUSG00000001288	4.9505	4.9561	4.9293	5.5507	5.6612	5.9934	5.4093	5.5314	5.6692	4.9764	5.3219	5.4251	0.1633	0.4476	2.1044	4.9127	4.2363	4.6597	5.0981	4.9813	4.1758
ENSMUSG00000001289	5.6152	5.5002	5.5458	7.4338	7.0347	6.5387	6.9158	6.8428	7.1682	6.6455	7.2378	6.6529	7.1027	8.2863	7.4805	6.298	6.6602	6.751	6.6612	7.3942	6.5997
ENSMUSG00000001300	4.0238	4.1099	4.1217	5.1442	4.8739	5.6147	5.7846	5.5529	5.3079	4.958	5.3891	5.1259	3.3117	3.1862	4.007	5.2076	4.5221	4.1007	5.1352	4.1552	5.1592
ENSMUSG00000001305	3.4068	3.4206	3.6028	5.9153	5.8438	5.2174	5.0207	4.955	4.6487	5.1088	5.1778	4.8127	5.1071	5.4152	5.2823	5.3472	5.45	4.7493	4.8734	4.7696	5.1435
ENSMUSG00000001313	2.2898	2.1373	2.2799	3.6383	3.6507	3.4186	3.8483	4.2796	5.2862	4.4897	4.7687	5.1381	6.0482	6.7901	6.0234	5.278	6.6921	5.9656	3.6981	5.6792	5.8506
ENSMUSG00000001323	2.4357	2.4025	1.971	3.5872	3.5135	3.8378	3.5142	3.4463	3.6242	3.3424	3.8375	3.416	2.9964	3.785	3.5577	3.6416	3.2876	3.6874	3.568	3.1608	3.0159
ENSMUSG00000001333	1.2341	1.2801	0.9011	0.0675	0.3282	0.0657	0.1277	0.1751	0.1428	0.4304	0.254	0.2781	0.0766	0	0.4247	0.1018	0.2936	1.7165	0.5262	0.253	0.2976
ENSMUSG00000001334	3.124	3.2482	2.8979	0.4227	0.3818	0.6571	1.136	1.2503	0.8611	1.1734	1.2804	1.4124	0	0.1469	0.8	1.7159	1.6092	1.8763	0.6656	2.0153	1.336
ENSMUSG00000001348	1.2529	1.143	1.1525	1.9622	2.2319	2.295	3.6436	3.0205	3.4246	4.4871	3.967	3.5317	4.2507	5.0832	5.0729	4.3379	4.6958	4.2056	2.4851	4.3619	3.7823
ENSMUSG00000001349	3.8025	3.8227	4.136	6.0851	6.1304	4.4232	4.7828	4.961	4.9914	5.0081	6.3402	5.7161	0.217	0.0598	2.2792	6.3258	4.6357	5.48	5.1996	5.2685	5.2842
ENSMUSG00000001366	3.3637	3.4198	3.2009	3.869	3.9135	3.6709	4.0827	3.5948	3.7029	3.9218	3.6575	3.7541	3.0887	4.0511	3.6209	4.1923	3.7412	3.8707	3.6881	3.1106	3.2531
ENSMUSG00000001376	2.2299	2.1784	2.1339	3.9014	3.6711	3.6202	3.5566	3.6467	3.0967	3.5125	3.2368	2.6832	3.0303	3.4264	3.5109	3.4038	3.1507	2.8098	3.8478	3.9343	3.2506
ENSMUSG00000001380	5.2656	5.2606	5.3463	6.2511	6.3626	6.1178	6.0048	5.5649	5.544	5.5751	5.6751	5.4345	5.0967	5.1279	5.2771	5.8107	5.8018	5.4422	5.8311	5.6229	5.4222
ENSMUSG00000001383	4.6129	4.4253	4.6245	5.566	5.4794	5.3034	5.3355	5.4519	5.5434	5.4399	5.4527	5.0379	5.0585	5.1431	5.6746	5.4349	5.5504	5.2494	5.3498	5.943	5.3643
ENSMUSG00000001403	4.6817	4.7077	4.9356	7.232	7.2606	7.4313	6.5871	6.6389	6.7198	6.6702	6.5765	6.0958	7.3318	7.7216	7.3982	7.2968	7.4751	6.7354	6.8589	6.393	6.5706
ENSMUSG00000001415	4.1758	4.1667	4.3675	5.3771	5.4531	5.0363	5.1101	5.0389	5.2929	5.0365	4.9494	4.7181	4.6821	5.0652	5.4769	4.9114	4.9626	4.7083	4.7935	5.1238	5.1047
ENSMUSG00000001416	5.4706	5.4286	5.7466	8.1032	7.9134	7.73	7.2646	7.1045	7.748	7.1586	7.0233	6.7915	7.2114	7.5573	7.3454	7.6563	8.0047	6.9574	7.423	8.1176	7.1161
ENSMUSG00000001418	3.6927	3.5107	3.6347	7.3596	7.1329	6.9844	7.2161	7.0184	7.6059	7.6457	7.1057	7.0364	7.8409	8.968	7.8299	6.515	7.4812	7.166	7.0089	8.4991	7.4689
ENSMUSG00000001419	3.9453	3.9698	3.8963	3.5806	3.8878	4.3141	4.0524	4.2278	4.441	4.1372	4.1583	4.6335	4.7339	5.247	5.1104	4.5017	4.2363	4.6194	4.4613	3.3265	4.3508
ENSMUSG00000001420	0.1767	0.4677	0.551	1.4471	1.4527	1.3033	1.7201	2.0802	2.0454	2.7944	2.1255	2.0589	1.8426	2.7752	3.6651	1.0222	1.98	1.9505	1.7278	2.3792	2.7283
ENSMUSG00000001424	4.6938	4.6639	4.901	7.6945	7.7582	7.32	7.4972	7.596	7.2815	7.5138	7.6313	7.3489	8.13	8.2813	7.2408	7.414	7.7611	7.45	7.3109	7.3746	7.9893
ENSMUSG00000001435	4.3658	4.2961	4.4985	7.9891	8.0004	8.2307	8.4749	7.6724	8.3233	7.4673	8.3596	8.9095	0.5005	1.9256	5.6052	7.3042	7.4889	7.465	8.1098	8.605	7.9817
ENSMUSG00000001436	2.4749	2.2563	2.4981	3.581	3.6642	3.9839	3.4603	3.3097	3.0301	3.3231	3.3289	3.7051	2.7086	2.6998	2.688	3.4227	3.4524	3.7484	3.543	3.3968	3.7775
ENSMUSG00000001440	6.5372	6.4696	6.7117	6.5473	6.6381	6.8213	6.2591	6.3129	6.1157	6.1685	5.976	6.0566	6.792	7.3176	6.4584	6.7245	6.6317	6.1103	6.5811	5.763	6.1484
ENSMUSG00000001441	4.0647	4.1022	4.0656	5.4372	5.2874	5.5368	5.5783	5.1837	4.6759	5.4376	5.3154	5.3302	4.9685	5.728	5.0658	5.5215	4.6768	5.2698	5.338	4.7628	4.9654
ENSMUSG00000001444	0.0433	0	0.043	0.1064	0.0866	0.0611	0	0	0	0	0.0465	0	0	0	0.086	0.1594	0	0	0.1215	0	0
ENSMUSG00000001445	4.5805	4.6174	4.9209	5.9954	5.8642	5.3508	5.9016	5.4497	5.3725	5.8947	5.7277	5.309	6.0655	6.3012	5.9603	5.6292	5.564	5.4696	5.3747	5.9127	5.7091
ENSMUSG00000001467	5.9583	5.9092	5.8707	5.3956	5.2503	6.0775	5.8848	5.7168	5.2423	5.433	5.1898	5.9361	5.6815	5.9954	4.3277	5.9329	5.0319	5.1671	5.7296	4.343	5.1117
ENSMUSG00000001472	5.8025	5.8017	5.8037	6.1728	6.1225	8.6302	6.2423	6.3345	7.8942	6.1873	6.322	6.4547	0	0	0	6.3791	6.4513	6.558	6.273	6.512	6.088
ENSMUSG00000001473	7.0482	6.9862	7.3585	8.7525	8.4271	7.7967	7.4887	6.9861	7.3467	6.6808	7.1865	6.9497	6.9807	6.2865	5.0676	7.7742	7.6805	7.4306	7.9302	7.344	6.8356
ENSMUSG00000001482	3.5954	3.4214	3.5274	4.1895	4.1668	4.3404	4.1212	4.2031	4.2229	3.9523	3.8613	4.2352	0	0	0	4.4131	4.6539	4.1722	4.4993	4.4782	4.7807
ENSMUSG00000001493	3.301	3.0368	2.6557	0.0613	0	0.069	0.0908	0	0.0769	0	0.1999	0.1945	0	0	0	0	0.3074	0.0715	0.2008	0.0811	0
ENSMUSG00000001494	0.3717	0.2387	0.409	0	0.1062	0.0751	0.0502	0.06	0.1627	0	0.0573	0.1439	0	0	0	0	0	0	0	0.1713	0
ENSMUSG00000001496	0	0.0373	0.1793	0	0	0.0685	0.1332	0.3457	0.0764	0	0	0	0	0	0	0	0.0826	0	0.0696	0	0.1678
ENSMUSG00000001497	1.4389	1.296	1.2168	0.1701	0.2957	0.259	0.2363	0.2469	0.2799	0.5528	0.3131	0.3524	2.9358	1.8587	2.8195	0.262	0.2963	0.6418	0.0704	0.2223	0.7087
ENSMUSG00000001504	2.902	3.0241	2.711	4.5739	4.3274	3.8412	4.357	4.1347	3.6143	3.9567	3.7706	3.8192	3.6087	3.4744	1.8171	2.9805	2.747	2.8604	4.0219	3.8853	3.272
ENSMUSG00000001506	10.7983	10.7791	10.7546	8.8908	8.5706	8.6213	8.7416	9.5785	10.2377	9.484	9.4163	10.4296	0.1448	3.477	4.7456	10.0746	9.2242	9.2899	8.2277	8.3434	7.5001
ENSMUSG00000001507	2.6346	2.4976	2.9922	2.8706	3.6308	4.2768	2.9459	4.3059	5.6046	4.767	5.3898	6.3865	4.4587	5.0746	5.4161	6.0145	6.4034	7.3941	4.5444	4.3657	4.6003
ENSMUSG00000001508	1.7304	1.3703	1.4963	0	0.3976	0.3121	0.25	0.2608	0.1279	0.2253	0.5989	0.3152	0	0	0.2107	0	0.1341	0.1191	0.3662	0.2504	0
ENSMUSG00000001510	0.5227	0.7275	0.8544	0.4081	0.4039	0.7282	0.6764	0.5434	0.7551	0.9329	1.2443	0.7868	0	0	0	1.15	0.5823	0.712	1.0302	0.9774	0.8997
ENSMUSG00000001517	4.0325	3.9356	4.3086	3.2839	3.8336	4.212	3.2327	3.2297	3.4315	2.9079	2.6264	2.8718	4.0748	3.9374	3.4815	4.3891	3.607	3.1418	3.9931	2.5231	3.3716
ENSMUSG00000001518	2.1724	2.0902	2.2995	4.4636	4.0493	4.1715	3.6412	4.7611	5.6011	3.9516	4.819	4.2935	3.2889	3.3042	3.6754	3.9115	4.8487	3.4791	3.7252	5.0308	3.7678
ENSMUSG00000001520	0.5505	0.7759	0.7144	0.2308	0.4755	0.5669	0.3989	0.5666	0.807	0.3351	0.1963	0.3852	0.1358	0.1484	0.221	0.176	0.2083	0.3999	0.7518	0.3007	0.4339
ENSMUSG00000001521	3.4455	3.4195	3.432	4.9101	4.8788	5.0316	4.8679	4.4598	4.4779	4.5535	4.4273	4.6778	3.9429	3.7589	3.0578	5.0909	4.3454	4.4035	5.0762	4.6409	4.6134
ENSMUSG00000001524	2.5041	2.4443	2.6843	4.5832	4.2964	4.1064	3.8981	3.6696	4.6095	4.2796	4.0453	4.055	3.6947	4.4375	4.4248	4.0116	4.923	4.023	3.7739	4.9797	4.1484
ENSMUSG00000001525	9.2033	9.134	9.3756	9.877	9.7838	9.8246	9.3504	9.3496	10.2168	9.0747	8.9272	9.263	9.3877	9.7786	8.9275	9.7658	10.117	9.4503	9.261	9.8626	9.681
ENSMUSG00000001542	1.2335	1.393	1.473	2.7118	2.9396	2.5902	3.0973	2.3632	1.5988	2.944	2.5032	2.2263	2.3765	2.4342	3.1438	2.1405	1.3686	1.8434	3.3092	1.7854	2.8497
ENSMUSG00000001552	3.3518	3.2946	3.4588	4.4881	3.8635	3.9851	4.553	4.4407	5.6517	4.9268	4.5678	4.8333	2.7283	3.446	4.4119	4.6921	6.5063	5.784	4.0826	6.2027	4.731
ENSMUSG00000001555	6.9866	6.9255	7.0344	7.1229	6.6478	6.5588	6.3827	6.1794	6.6518	6.0711	6.2191	6.3859	2.9141	2.1293	3.5847	6.7927	6.8137	6.8851	6.1938	6.8023	5.2416
ENSMUSG00000001558	0.7675	0.463	0.3545	0.314	0.3941	0.7777	0.5753	0.3354	0.4524	0.2538	0.4593	0.2163	0.0776	0	0.2543	0.7581	0.093	0.3615	0.2673	0.2262	0.0656
ENSMUSG00000001566	0	0	0	0	0	0	0.6309	1.0342	0.2834	1.7416	1.1982	0.7664	1.5924	2.2432	3.8804	0	1.2199	1.6613	0	1.9749	2.4788
ENSMUSG00000001569	2.3557	2.4993	2.5115	3.9116	4.1031	4.1066	3.811	4.0967	3.7335	3.9002	3.9103	3.9767	3.975	4.7179	4.6268	3.6759	4.1364	3.6507	3.5643	3.5617	4.1057
ENSMUSG00000001576	4.953	4.9641	5.0521	6.9904	6.7772	6.8573	6.6843	6.5815	6.6776	6.5095	6.8191	6.7896	4.7774	5.4829	6.2613	7.2334	6.8243	7.0108	7.0027	6.5318	6.6484
ENSMUSG00000001583	0.0954	0.0935	0.0638	0.1832	0.2194	0.1745	0.6123	1.7238	1.6683	4.1741	2.0846	2.1848	1.3786	3.9705	4.8509	0	2.0496	2.075	0.159	2.4513	3.8044
ENSMUSG00000001588	0.1287	0.0854	0.1479	0.066	0.203	0.395	0.365	0.3241	0.2353	0.3019	0.4179	0.073	0.3484	0.1509	1.1305	0.0675	0	0	0.1709	1.0857	0.2463
ENSMUSG00000001604	1.7592	1.9513	1.6303	0.9671	0.7267	0.5763	0.5943	0	0.2859	0.1567	0.5656	0.1324	0	0.6179	0.7305	0.1797	0	0	0.5828	0.2998	1.004
ENSMUSG00000001622	0	0	0.0514	3.2057	2.8695	3.0255	4.0355	3.0431	3.1079	3.3235	4.0901	3.0581	0	0	2.2166	2.3174	3.0623	2.9624	4.1325	5.9693	5.1432
ENSMUSG00000001627	3.3575	3.2424	3.6178	6.0345	5.5044	4.4265	5.2292	5.4996	5.2849	4.9027	5.3876	4.7987	4.6933	5.1673	5.6189	4.9622	3.879	3.9077	5.2651	4.9136	4.1576
ENSMUSG00000001630	2.0117	1.9038	2.0833	2.3247	2.2465	2.6233	2.7887	2.1774	2.4477	2.6232	2.4202	2.3826	2.0409	2.5387	2.8426	2.433	2.1063	2.4197	3.0544	2.7007	2.6396
ENSMUSG00000001632	3.097	3.1351	3.3108	3.2757	3.7133	3.6543	3.7783	3.6508	3.8271	3.6791	3.5989	3.8771	3.7755	4.0046	3.9187	3.5897	3.7753	3.3065	3.8641	3.2049	4.1309
ENSMUSG00000001642	2.9814	2.7652	3.1224	6.7479	6.289	6.1652	5.8407	5.5905	5.9439	6.0837	5.96	6.0591	5.7073	5.9357	6.5563	6.4015	6.564	6.976	6.0555	6.6233	6.6975
ENSMUSG00000001655	2.1145	1.8829	2.042	1.8309	1.0462	1.1257	1.8864	0.7628	0.6662	1.4384	0.8453	0.928	0.4626	0.6108	0.6973	0.6701	0.1455	0.4468	2.0559	2.0358	1.6181
ENSMUSG00000001656	2.3801	2.0189	2.3385	0.7055	0.5559	1.068	0.0515	0	0.0858	0	0.0587	0.0756	0	0	0.1069	0.2894	0	0	1.0411	0.8287	0.4553
ENSMUSG00000001657	2.693	3.0434	2.5964	4.8191	4.624	4.4829	4.4232	4.0444	4.0432	3.6245	4.2015	4.5089	0.0843	0.1508	1.8041	5.2677	5.6982	6.0033	4.2703	2.9242	2.2942
ENSMUSG00000001661	2.8497	2.7663	2.6722	5.7317	5.3438	5.1254	4.9511	3.959	4.4659	4.3882	4.297	4.9483	0.5577	0.951	2.3686	4.9099	5.3777	5.8427	5.1131	4.0117	3.5654
ENSMUSG00000001663	3.3276	3.2719	3.1741	1.1527	0.7328	0.4621	0.5018	1.3571	1.4249	1.2716	1.3887	1.5088	0.2377	0.1515	1.8276	0.888	1.4756	3.0346	1.2639	2.402	2.1203
ENSMUSG00000001665	1.1146	1.2234	1.172	1.6618	0.8809	2.0068	1.8914	2.0038	2.27	2.8442	2.5883	2.591	0.555	2.7437	4.077	2.6269	3.296	3.9892	2.4961	3.6721	3.6738
ENSMUSG00000001666	2.4636	2.7591	2.9295	5.6391	4.9881	4.927	5.2679	5.4516	5.3808	6.1603	5.2984	4.7366	5.4702	6.3338	6.2563	5.3771	5.7341	5.199	5.0535	6.6518	6.0538
ENSMUSG00000001670	0	0	0	0	0	0	0.0429	0.1489	0	0.5897	0.3814	0.1817	0	0	0.1334	0.0862	0.9134	0.8121	0.9105	0.3437	0.4183
ENSMUSG00000001672	0	0.0323	0.0959	0	0.3075	0	3.6691	4.5556	3.8938	5.4859	3.866	4.2278	0.0632	0.2547	3.5193	1.2509	3.4322	2.3687	0.5664	4.7267	5.2909
ENSMUSG00000001674	4.5655	4.57	4.7693	5.3141	5.1568	5.3247	4.804	4.6733	4.5111	4.7948	4.8085	4.2373	5.1081	5.5702	4.9852	4.9247	5.1329	4.5963	5.1134	4.913	4.6474
ENSMUSG00000001687	2.4367	2.6567	2.4265	5.1419	5.1703	5.0403	5.3673	5.3909	4.5635	5.2059	5.3344	5.0901	4.1354	3.6849	4.2994	4.7693	4.6332	4.7897	5.0893	4.9556	4.8008
ENSMUSG00000001700	3.3222	3.3326	3.0743	2.9766	2.7448	2.5272	2.9987	2.4628	2.3717	2.551	2.7031	2.9132	1.2125	2.0706	2.9105	2.6094	2.5913	3.2694	2.7115	2.6295	2.4333
ENSMUSG00000001707	2.6421	2.7601	2.6209	5.9648	6.0675	5.6626	5.6889	4.8597	5.1084	5.368	5.2107	4.8265	5.9911	5.7969	5.7708	4.8623	5.408	5.05	5.6061	4.7324	5.2835
ENSMUSG00000001729	6.746	6.7317	6.8707	7.3816	7.344	7.2117	7.0167	7.0184	7.4251	6.9989	6.937	7.1422	6.0466	6.5392	6.7359	7.1344	7.2141	6.9741	7.0693	7.5373	6.9292
ENSMUSG00000001739	0.4782	0.7048	0.7425	0.6209	0.4759	0.7903	0.5535	0.1891	0.6259	1.136	0.7769	1.5401	0	0	0.9818	1.7589	3.1554	4.0401	0.3183	0.7797	0.4317
ENSMUSG00000001741	0.334	0.1672	0.3093	1.6841	1.8828	2.0101	1.9487	2.3028	1.7363	1.342	1.6791	1.3588	0	0.1063	0.1977	0.3067	0.3551	0.2769	1.8877	1.5955	0.8058
ENSMUSG00000001750	4.6617	4.6253	4.809	5.1521	5.1671	5.2284	5.3363	4.7711	5.6621	5.5823	5.2175	5.6998	2.4535	2.0404	3.5067	5.0819	5.0375	5.2767	5.1547	5.8812	5.1426
ENSMUSG00000001751	3.5493	3.6656	3.225	3.1771	2.7687	2.8638	3.1505	3.3649	3.7395	4.2548	4.0103	4.4017	6.4326	6.5289	4.759	3.8426	4.6788	5.0232	2.9635	3.7436	4.3975
ENSMUSG00000001755	3.219	3.1467	3.0569	4.4354	4.445	4.3887	4.3118	4.3662	4.3698	4.4617	4.2064	4.5047	3.9762	4.2865	4.0871	3.9323	4.7695	4.4472	4.0118	4.3561	4.378
ENSMUSG00000001761	5.3629	5.33	5.377	5.3345	5.5376	5.6675	5.3997	5.5437	5.9353	5.0181	5.299	5.9336	3.1778	3.3137	3.2082	5.7971	5.745	5.7761	5.265	4.6588	4.9755
ENSMUSG00000001763	0.8968	0.9379	0.9244	0.1356	0.3986	0.2927	0.4529	0.5281	0.5258	1.1735	0.8154	0.2852	0.2915	1.2208	2.1517	0.7516	0.8326	0.5477	0.156	0.6093	1.5318
ENSMUSG00000001767	3.5411	3.5548	3.394	3.2746	3.2845	3.7505	3.3489	3.1529	2.96	3.572	3.1624	2.8723	3.468	4.2081	4.0426	3.6038	3.1372	3.1003	3.4576	3.0175	3.559
ENSMUSG00000001768	2.8921	2.9163	2.7812	2.2368	2.1882	3.6516	3.6183	4.1183	3.4973	4.2742	4.1487	4.368	3.0233	3.0651	4.149	3.6794	3.3844	4.4043	3.4659	2.0185	4.3478
ENSMUSG00000001773	0.0667	0.0653	0.1599	0.2031	0.0856	0.1182	0.1909	0.1813	0.193	0.4765	0.493	0.1361	0	0	0.0431	1.1463	0.2714	1.3893	0	0	0
ENSMUSG00000001774	3.2846	3.3838	3.2044	4.5662	4.888	5.6862	5.3727	4.4405	4.3609	5.246	4.3752	4.6564	3.9079	4.4324	3.9429	5.3066	4.7297	5.192	5.7214	3.1948	5.152
ENSMUSG00000001783	5.743	5.666	5.7935	6.7905	6.7462	6.5362	6.4888	6.4879	6.5363	6.3364	6.6338	6.5522	6.4753	6.7555	6.6714	6.455	6.7104	6.5521	6.3157	6.7156	6.3796
ENSMUSG00000001785	4.089	4.2043	4.2306	4.4389	4.5826	4.6243	4.3963	4.1789	3.9768	4.0617	4.3067	4.2854	4.4592	4.5826	4.6882	4.5087	4.0309	4.2209	4.4653	3.587	4.5635
ENSMUSG00000001786	1.7736	1.8569	1.9625	2.4461	2.289	1.6252	2.0846	2.5085	2.7662	2.901	2.9178	2.1656	2.9002	4.1827	3.5141	1.9377	2.7435	2.6297	2.1501	2.9619	2.5862
ENSMUSG00000001794	6.8957	6.8754	7.0789	8.6238	8.4177	8.1481	8.2599	7.9202	8.4958	8.1515	8.1023	8.0071	6.5396	7.1853	7.3655	8.1457	8.8702	8.2649	8.0276	9.2359	7.8333
ENSMUSG00000001802	3.4417	3.5396	3.3237	3.281	3.1514	3.2255	2.633	3.1421	3.7234	2.6447	2.9302	2.5871	0.6192	0.8904	2.6917	2.6428	3.18	2.9056	3.1084	3.7797	3.0891
ENSMUSG00000001804	0	0	0.0309	0	0	0.0425	0	0	0	0	0	0	0	0	0	0	0	0	0	0	0.0708
ENSMUSG00000001815	1.1343	1.1645	1.347	0.0309	0.0251	0	0.0905	0.1779	0.1846	0	0.0265	0	0	0	0.0795	0.0468	0	0	0.0699	0	0
ENSMUSG00000001819	4.5239	4.7103	4.2199	2.0111	2.3222	2.4036	1.3508	1.073	0.9411	0.6142	1.2708	0.7492	0.0622	0.2639	0.4207	1.1181	0.0738	0.5353	2.4339	1.3125	1.4434
ENSMUSG00000001823	2.7028	2.7422	2.1422	0.2016	0.0849	0.3268	0	0.139	0.2501	0.0352	0.2149	0.0588	0	0	0	0	0	0	0.3799	0	0.0507
ENSMUSG00000001827	0.3383	0.3688	0.2978	0.1683	0.1361	0	0.2487	2.3223	2.8011	3.4735	2.8227	2.5977	0.7912	4.153	4.7324	0.2502	1.57	2.2517	0	1.9181	2.6357
ENSMUSG00000001829	2.3176	2.2827	2.5502	3.6585	3.5555	4.0911	3.8209	3.3213	3.7358	3.5604	3.9343	4.1675	4.6954	5.034	4.3938	4.3902	4.3998	4.5366	3.9218	4.6279	4.4276
ENSMUSG00000001833	4.466	4.5358	4.4366	6.6693	6.6857	6.6175	6.4233	6.3663	5.4028	6.1674	6.3099	6.0348	5.3463	5.2835	5.048	6.5885	5.36	5.6839	6.6194	5.1354	5.6468
ENSMUSG00000001844	3.3868	3.4921	3.5699	5.3118	4.8614	5.2075	5.0885	5.0318	5.7825	5.2308	5.3031	4.9875	4.4577	4.6785	4.7843	5.3268	5.6833	4.8429	4.8845	5.9833	4.9329
ENSMUSG00000001847	6.1657	6.136	6.2194	7.5515	7.5151	7.5436	7.2905	7.5325	7.2167	7.4613	7.3692	7.3265	6.9575	7.3656	6.6048	7.5407	7.3663	7.1632	7.4625	6.8826	6.8662
ENSMUSG00000001855	2.8943	2.8547	2.9255	5.2568	4.646	3.8355	4.3156	3.8676	5.4718	4.3887	4.1514	3.8678	3.1714	3.5559	3.4326	4.1597	5.1008	3.2194	3.665	6.1371	3.4829
ENSMUSG00000001864	2.4541	2.6191	2.8985	3.8458	3.8475	3.5729	3.5467	3.0489	2.972	2.6138	2.3735	2.4308	0.0728	0.374	3.9021	4.5072	3.4196	2.5825	4.5711	4.0896	3.7671
ENSMUSG00000001865	0.1376	0.2582	0.1364	0	0	0	0	0	0	0	0	0	0	0	0	0	0	0	0	0	0
ENSMUSG00000001870	5.0551	5.081	5.0025	6.372	6.0333	6.1563	6.0722	5.9306	5.9689	5.8995	5.986	6.5267	5.0484	5.2181	5.4613	6.6207	6.6532	6.7866	6.4283	5.7514	5.7732
ENSMUSG00000001891	4.8302	4.9158	4.7852	5.4551	5.2213	5.2159	5.4963	5.0644	4.2921	5.009	4.7882	4.2674	4.2347	4.5904	4.1578	4.5426	3.9195	3.8895	5.6751	4.6661	4.6152
ENSMUSG00000001901	0.1184	0.1437	0.1996	0	0	0	0.2447	0.4678	0.3776	0.863	0.8205	0.8297	0.1826	0.0976	0.375	0	0.1538	0.6372	0	0.4137	1.4026
ENSMUSG00000001909	3.6234	3.5676	3.793	6.3469	6.3512	6.3435	6.3656	6.0992	6.5065	6.0124	5.9059	5.8983	5.0841	5.5958	5.7563	5.9942	6.4419	5.6577	6.1509	6.9461	5.7369
ENSMUSG00000001910	4.6702	4.6426	4.7726	5.1157	5.1803	5.2517	4.9159	4.833	5.3196	4.9428	4.8178	5.0473	5.5823	5.7581	5.6421	5.4738	5.656	5.3097	5.1303	5.3936	5.2068
ENSMUSG00000001911	5.3793	5.382	5.2828	6.3192	4.4085	4.5966	3.8018	4.4209	4.2231	3.7353	3.4704	5.3048	1.331	1.3603	2.1079	5.8254	4.2296	4.0732	3.7171	3.2179	2.7276
ENSMUSG00000001918	4.1511	3.9805	4.0698	4.9536	5.2331	4.8418	4.4257	4.414	4.659	5.1392	4.3864	4.5845	5.8704	6.307	5.4271	4.7719	5.4455	5.5205	4.7316	4.6445	5.6361
ENSMUSG00000001924	6.7021	6.6868	6.8359	7.335	7.1488	7.3811	7.1191	6.7638	6.9223	6.7255	6.5415	6.8011	6.3065	6.813	6.2007	7.0717	7.1397	6.7984	7.2576	7.7397	6.96
ENSMUSG00000001930	0.124	0.1154	0.1537	1.0797	0.0789	1.4683	0.4419	2.076	4.331	2.653	1.8898	3.0714	1.0481	0.5034	2.8865	1.3389	4.251	3.9845	0.7222	2.0396	2.0457
ENSMUSG00000001942	1.2646	1.277	1.2573	1.5668	1.5151	2.4354	2.1054	2.0594	2.381	2.8466	2.2705	2.6815	3.4365	3.9077	3.6406	1.6903	2.5247	2.52	2.882	2.0014	3.4269
ENSMUSG00000001943	0.2059	0	0.0538	3.8115	3.4608	3.2553	2.2994	0.4199	0.4567	2.4361	1.7322	2.0124	0.4979	2.8085	5.2286	0	1.3077	1.8445	3.4087	1.1765	2.2879
ENSMUSG00000001946	0.2127	0.474	0.0374	3.8403	3.5795	2.7018	2.3146	1.5585	2.0334	2.6815	1.618	2.5284	5.3958	4.5609	4.3698	1.4313	2.8375	2.421	4.0206	2.939	2.9955
ENSMUSG00000001948	0.5856	0.8803	1.231	2.3298	2.7863	2.4766	1.8861	1.6314	1.9252	1.383	2.5552	2.1873	0.5906	0.822	1.3299	0.9466	2.3561	1.2345	2.2274	1.9488	1.8485
ENSMUSG00000001962	4.3969	4.3082	4.3552	5.565	5.3728	5.1643	5.4547	5.2509	5.4092	5.6639	5.4351	5.0407	5.6624	5.7404	5.5185	5.3961	5.4972	4.6473	4.8527	5.902	5.0526
ENSMUSG00000001964	4.7168	4.8161	5.0305	6.3639	6.0493	6.0189	5.6343	5.7512	5.9235	5.5695	5.7989	5.7287	6.2457	6.2835	6.1966	5.9449	6.1369	5.6797	5.6424	6.1189	5.4955
ENSMUSG00000001983	2.7574	3.1627	3.0887	2.7186	3.274	3.0765	3.2518	2.8894	2.2813	3.2906	3.1254	3.3189	3.6839	4.0724	3.8114	2.9372	2.4309	3.1938	3.2487	2.6301	3.7799
ENSMUSG00000001985	1.171	1.3779	1.075	2.1497	2.3618	3.45	3.167	2.8379	2.2769	2.3838	2.6082	2.9332	3.4072	4.1726	2.1696	2.3451	1.0382	1.4445	4.3238	3.138	3.7475
ENSMUSG00000001986	2.7098	2.718	2.7177	3.3752	3.2539	4.06	4.0717	3.4262	2.228	3.0849	3.1915	3.0919	0.0737	0.1522	1.7578	3.8555	1.9133	2.13	4.2087	2.3275	3.0717
ENSMUSG00000001988	0.1713	0.2602	0.3505	0.2028	0.4059	0.4531	0.3072	0.3954	0.3978	0.6141	0.2815	0.4165	0.2134	0.3687	0.6378	0.2061	0.3509	0.5571	0.8558	0.6811	0.9651
ENSMUSG00000001995	2.7772	2.7699	2.8828	2.9799	3.2383	3.468	3.3504	3.2054	3.2145	2.8803	2.5548	3.0105	4.3465	4.3122	3.8912	2.6998	3.2287	3.2711	3.9453	2.8187	3.4614
ENSMUSG00000001998	1.8415	1.82	1.7362	1.1589	1.6486	2.4203	1.961	2.2162	1.4243	1.8419	1.8253	2.1811	1.9161	2.5731	2.222	2.54	1.6685	2.189	2.622	0.8013	2.093
ENSMUSG00000001999	2.8365	2.7857	2.98	3.7789	3.6261	4.0278	3.4933	4.065	3.9437	4.2284	4.0796	3.6864	3.8727	3.9789	4.1428	3.7623	4.5015	3.6776	3.7617	4.3013	3.938
ENSMUSG00000002006	3.2576	3.1449	3.0524	2.419	1.8773	2.271	1.9834	2.195	2.4757	1.5187	2.0845	2.4264	0.1811	0.1112	0.4977	2.1104	1.6534	1.933	2.4666	1.7777	1.2329
ENSMUSG00000002007	1.4422	1.6853	1.2334	0	0	0	0.0371	0.0629	0	0.0915	0	0.1507	0.0286	0	0.3729	0.1455	0	0	0	0	0
ENSMUSG00000002010	4.7316	4.6214	4.7318	6.1172	5.973	5.9105	6.0658	6.1912	6.5235	6.3529	6.2488	6.1798	5.8698	6.426	6.6283	6.1569	6.7654	6.3501	5.7113	6.9586	6.2107
ENSMUSG00000002012	1.1077	1.2828	0.9092	1.3157	0.4223	0.6867	0.5566	0.3383	0.749	0.6367	1.1655	1.5179	0.5376	0.1952	1.6765	0.4975	0	0.8395	0.3009	1.5515	0.68
ENSMUSG00000002014	4.8143	4.6827	5.0036	8.3871	7.8959	7.5863	7.8685	7.9074	7.8438	8.1895	8.2898	7.9514	7.9028	8.3094	8.1769	7.7391	8.3905	8.3689	7.2433	8.403	7.8454
ENSMUSG00000002015	6.2787	6.3828	6.3819	8.0807	7.6784	7.3281	7.6184	7.2296	7.1969	7.6378	7.4106	6.711	6.5791	6.4149	6.3271	7.0875	7.383	6.7082	7.1618	7.988	7.0501
ENSMUSG00000002017	4.5949	4.4597	4.4902	4.9308	4.5368	4.9146	4.7607	4.3286	4.367	4.543	4.3411	4.3013	4.4857	4.8328	4.6005	5.4824	4.8768	5.0417	5.0118	4.5344	4.7857
ENSMUSG00000002020	4.573	4.5914	4.8276	3.0066	2.6881	2.7397	3.6685	2.5256	1.9155	2.053	2.8569	1.683	0.0457	1.1956	2.4922	1.1672	1.6233	0.9329	2.2022	2.7953	2.6397
ENSMUSG00000002028	2.8093	2.8856	2.7529	1.6044	1.731	2.5508	2.0886	2.1274	2.1528	1.9101	1.7026	2.4489	1.1634	1.7487	1.9169	2.6744	1.927	2.3243	2.717	1.6275	2.3091
ENSMUSG00000002031	3.03	3.061	3.0418	5.8505	6.3063	5.8168	6.5197	5.83	6.1079	5.8087	6.1409	5.8234	6.0917	7.0402	6.1682	5.7887	6.2466	5.8861	5.7943	6.3965	5.2677
ENSMUSG00000002032	0.5813	0.4049	0.3574	0	0.783	0.6803	0.3417	1.3783	0.5424	0.9403	0.8072	0.5427	0.0631	0.1131	0.5235	0	0.4767	1.5528	0.4834	1.746	0.8609
ENSMUSG00000002033	0.3012	0.2956	0.1866	0	0	0	0	0.1378	0	0	0	0	0	0	0	0.2306	0	0	0	0	0
ENSMUSG00000002043	2.3526	2.4571	2.5895	6.3355	5.9227	5.846	6.0734	6.3424	7.0726	6.5519	7.0483	6.5619	5.4921	5.8769	6.13	5.6053	6.6027	6.739	5.9442	7.6823	7.0549
ENSMUSG00000002052	4.776	4.7038	4.7957	4.9909	4.7573	4.8458	4.6691	4.6869	5.4436	4.5069	4.461	4.6917	4.2753	4.4017	4.0961	4.9182	5.2402	4.6678	4.8124	5.6723	4.6007
ENSMUSG00000002055	3.4307	3.391	3.7093	3.7253	3.9791	4.2702	3.5976	3.2411	3.6611	3.1787	3.4224	3.129	3.8595	5.0064	3.8274	4.002	4.1753	3.8813	3.727	2.9337	3.5934
ENSMUSG00000002057	0.0337	0	0	0	0.0658	0.0462	0	0	0	0	0.0352	0	0	0	0.0333	0	0	0.0479	0	0	0
ENSMUSG00000002058	2.9499	3.035	2.9391	4.0294	3.8131	3.8989	3.6876	3.7965	4.5915	3.9469	4.32	4.0478	3.0345	3.2032	3.0717	3.1847	4.0123	4.1655	3.8907	5.023	3.9421
ENSMUSG00000002059	5.4756	5.3875	5.5822	6.818	6.7475	6.4258	6.5717	6.3095	6.7188	6.0009	6.6567	6.5056	3.3393	3.9945	3.8797	6.0201	6.5065	6.4359	6.0694	6.6856	5.2416
ENSMUSG00000002064	5.2081	5.1555	4.9927	6.5908	6.232	6.1024	6.2159	6.1603	6.2221	6.1754	6.3654	5.9952	5.7923	6.368	6.2243	5.9689	6.1949	6.0789	6.0014	6.6426	5.8332
ENSMUSG00000002068	3.8818	3.8816	4.1063	5.4506	5.2763	5.367	4.5573	3.9595	4.1077	4.146	3.8623	3.4691	5.436	5.6935	5.4562	5.3728	5.3412	4.7044	5.2917	4.7507	4.7208
ENSMUSG00000002076	0.1403	0.3786	0.0712	1.2121	0.631	0.8622	0.2204	0.1841	0.2583	0.8418	0.0398	0.9941	0.027	0	0.9626	0.3094	0.2764	0.1064	1.0085	0.3352	0.2037
ENSMUSG00000002083	3.21	3.0916	3.2481	4.0944	3.7844	3.1662	3.3711	3.4811	3.6794	3.3755	3.1499	3.3905	3.6214	3.6526	3.129	3.1949	4.0846	2.821	2.8584	4.6309	3.8349
ENSMUSG00000002100	1.0661	0.8073	1.3932	0	0	0	0	0.1099	0	0.0206	0.0532	0.0685	0.5077	0.2739	0.1708	0	0	0.0365	0	0.0416	0
ENSMUSG00000002102	6.0005	5.9639	6.2271	7.345	7.3736	6.9351	7.0035	6.7547	6.9342	7.1028	6.6906	6.2802	6.8576	7.5796	7.6438	6.9304	7.0325	6.1321	6.7987	7.0558	6.8313
ENSMUSG00000002103	3.5749	3.5546	3.3064	2.6017	2.6212	3.6868	3.0995	3.424	3.4022	3.0278	3.0818	4.225	3.3097	4.7109	4.0175	3.7514	3.7212	3.8983	3.579	3.3105	3.9764
ENSMUSG00000002104	2.7501	3.1437	2.8438	0	0	0.3032	0.4596	0	0.6051	0	0.0862	0	0.0566	0	0.4721	0	0.3813	0	0	0	0.1871
ENSMUSG00000002105	3.8884	3.8877	4.0348	5.071	5.1991	5.0556	4.9449	4.6703	5.001	4.7673	4.9208	4.8105	3.9102	4.2296	4.3254	4.6456	4.6539	4.761	4.6997	5.1282	4.2603
ENSMUSG00000002107	2.0608	2.076	1.8648	3.316	3.3373	4.1264	3.5601	3.1492	2.5816	2.9465	2.6462	3.0176	3.2512	2.8051	2.9984	4.5032	2.4293	2.71	4.532	2.1685	3.4333
ENSMUSG00000002108	0.9526	0.438	0.6215	0.3195	0.2672	0.4668	0.2306	0.7933	0.4026	0.9266	0.3758	0.0985	0.1748	0.3672	0.7668	0.4744	0.6072	0.7082	0.4906	0.9537	0.0857
ENSMUSG00000002109	1.9475	1.7846	1.678	1.7429	1.8739	2.2964	2.3249	2.8102	2.8449	3.0618	3.0634	2.8175	2.7413	3.3585	3.4036	2.5775	2.8471	2.6146	2.3542	3.145	2.9966
ENSMUSG00000002111	0.9689	0.5547	0.9421	0.0679	0.055	0.4418	0	0	0	0.0451	0	0	0.189	0.0705	0.821	0	0	0	0	0	0
ENSMUSG00000002129	4.5049	4.4756	4.7068	4.9183	5.1005	5.3895	4.9595	4.781	4.934	4.6949	4.5824	4.6348	5.3221	5.8445	5.0574	5.1279	5.0162	4.5327	5.0803	4.6338	4.7019
ENSMUSG00000002147	3.9983	3.8403	4.106	3.1784	3.6514	3.9736	3.9122	3.5473	3.7127	3.6393	3.6072	4.4474	0.6053	2.5325	2.9433	3.1486	3.4014	4.0868	3.4074	3.453	3.6526
ENSMUSG00000002190	0.0534	0.0264	0.1774	0.2925	0.2727	0.7353	0.2747	0.3868	0.2128	0.3557	0.2874	0.0369	0.0677	0.1212	0.0937	0.559	0.214	0.7737	0.878	0.7393	0.5225
ENSMUSG00000002204	0.0801	0.0398	0.0402	0	0.0747	0	0	0.5628	0.8129	0.4767	0.9818	0.3632	0.0542	0.2765	0.5648	0.1463	1.2344	1.0573	0.3813	1.3177	0.8276
ENSMUSG00000002205	2.148	2.0654	2.0478	4.0175	3.6331	4.3424	4.1333	3.9592	4.5096	4.358	4.0341	4.39	4.2152	4.8514	4.6563	4.5307	4.4438	4.3203	3.9657	4.7399	4.1148
ENSMUSG00000002210	2.5854	2.6964	2.8918	4.121	4.1985	4.223	3.9923	4.079	4.6223	3.9725	4.0246	4.1154	3.3281	3.5307	3.9486	3.6435	4.6138	3.9863	3.8268	4.9169	4.4217
ENSMUSG00000002221	2.7981	2.5973	2.9106	3.5447	3.5646	4.3057	3.7528	3.846	3.4263	4.0038	3.247	3.9476	4.2346	4.4252	4.212	3.9506	3.5964	4.2394	3.6556	2.9932	4.5406
ENSMUSG00000002222	3.4524	3.5479	3.1677	2.7995	3.1207	3.3856	3.5997	3.755	3.2814	3.7621	3.5276	3.637	3.3045	3.8349	3.74	3.8151	3.6256	3.7067	3.4084	3.3764	3.4568
ENSMUSG00000002227	4.2449	4.1525	4.4985	3.2026	3.1249	3.8388	2.7598	2.923	3.4891	3.9392	3.6482	4.0503	4.2658	4.9694	4.7601	3.9717	3.6001	4.0963	3.8106	3.2909	3.7939
ENSMUSG00000002228	0.274	0.4529	0.2719	2.6716	1.9576	2.0228	1.3665	1.5099	2.7244	2.0851	2.2558	1.9703	1.3128	1.8234	3.8941	0.7787	0.7838	2.3639	2.5588	2.8792	3.4138
ENSMUSG00000002233	6.4269	6.3839	6.6664	8.7806	8.3876	7.8265	8.0129	7.3773	7.8016	7.8962	8.3403	8.1119	6.9063	7.9115	8.9023	7.9062	7.8908	8.1166	8.1148	8.5493	7.6629
ENSMUSG00000002240	0	0	0	0	0	0	0	0	0	0	0	0	0	0	0	0	0	0	0	0	0
ENSMUSG00000002249	3.6537	3.6417	3.5719	4.6104	4.3914	4.716	4.4636	4.6902	5.0411	4.5988	4.9617	4.991	1.5484	2.5619	2.1967	4.3637	3.7376	4.7511	4.6389	4.5177	4.4697
ENSMUSG00000002250	2.5652	2.64	2.7944	4.9732	5.0252	5.3125	5.8829	4.5382	4.6229	4.9419	4.9916	5.5459	2.628	3.2883	3.432	4.6974	4.5608	5.2633	5.5743	4.8538	5.6736
ENSMUSG00000002257	2.0241	1.9713	2.1025	4.6743	4.3002	3.6017	4.2897	2.7608	2.9993	3.2777	3.4645	3.3098	0.0682	0.4828	1.6455	2.2463	2.3701	2.2071	3.758	4.7969	3.323
ENSMUSG00000002265	6.6434	6.6588	6.5662	5.8736	5.5875	6.6027	5.4688	5.4723	5.5002	4.9226	5.5658	6.2853	5.2454	4.5934	4.9653	7.0674	5.5497	5.9189	6.9351	4.9787	5.8191
ENSMUSG00000002266	4.868	4.9199	4.4914	3.4776	3.1067	4.3852	3.2903	3.6282	3.9941	3.1351	4.1245	5.217	0.7816	0.4361	1.171	5.4507	3.6736	4.6515	5.1004	3.9313	4.5926
ENSMUSG00000002274	1.2485	1.6199	1.7489	2.2932	2.3269	2.457	1.9942	2.234	2.2432	1.4393	1.7332	1.5663	1.3703	2.5995	2.2958	2.6126	2.7657	3.0259	2.0689	2.199	2.0429
ENSMUSG00000002279	1.4002	1.4503	1.3614	3.7019	3.1388	3.4743	3.7792	3.9222	4.5634	4.0574	4.0246	3.9914	4.2272	4.3236	3.7378	3.5221	4.3999	4.1382	2.9663	4.841	3.872
ENSMUSG00000002280	2.659	2.6065	2.8109	3.559	3.5406	3.5255	3.3265	3.5938	4.2189	3.4098	5.0586	3.9201	2.7762	3.232	3.6947	2.9764	3.2714	3.0695	3.4039	4.3007	3.6207
ENSMUSG00000002289	1.9413	1.9868	1.9748	6.3932	5.9674	5.3779	5.6429	4.9543	5.4161	5.1056	5.2832	5.528	0.2032	1.4399	3.3792	4.4649	5.854	5.3276	5.3338	5.5842	4.1915
ENSMUSG00000002297	2.818	2.8616	2.9266	4.1173	4.3913	4.5724	3.9335	3.8129	3.5685	3.8492	3.9497	2.8939	5.3204	5.3138	4.633	4.3395	4.0289	3.535	4.1443	2.8875	3.8046
ENSMUSG00000002307	3.9419	3.9755	4.1219	5.1138	4.8644	4.5761	4.7727	4.5073	4.6242	4.9437	5.0266	4.7061	4.1445	4.7427	4.428	5.2028	4.9817	4.5584	4.5126	5.6614	5.1095
ENSMUSG00000002308	2.5936	2.4297	2.4893	5.3711	5.3093	4.6652	5.4179	6.0679	5.2656	5.5653	5.4408	5.5192	4.5969	5.0088	4.8171	5.8897	7.5969	7.6191	5.0918	5.4463	4.1939
ENSMUSG00000002319	4.0605	3.9605	4.2841	6.4225	5.772	5.7675	5.8234	5.2616	6.1299	5.1988	5.1026	5.6613	4.6059	5.6209	4.636	6.0312	6.3796	5.9865	5.5771	6.2758	5.043
ENSMUSG00000002320	4.4777	4.4755	4.6125	5.4204	5.3783	5.4637	5.3743	5.5267	5.111	5.5682	5.3748	5.5563	5.8207	6.1911	5.7296	5.5503	5.4902	5.738	5.2783	4.9227	5.4712
ENSMUSG00000002324	0.24	0	0.0365	0.8475	0.5519	1.9385	1.4815	1.1863	1.1585	1.5083	0.5039	0.7624	0.3565	1.3073	3.4227	1.9112	1.8734	1.6548	2.3952	2.821	2.151
ENSMUSG00000002325	4.4311	4.4841	4.2891	2.4782	2.364	2.6089	2.7314	2.7726	3.1825	4.1989	3.2607	4.0885	1.5624	2.2606	3.488	2.8057	3.2914	3.0328	2.5638	3.0277	3.3879
ENSMUSG00000002326	1.8443	1.6767	2.0034	4.7183	4.4935	4.479	4.3681	4.2683	4.3504	4.3874	4.6089	4.3133	4.3351	4.498	4.1629	4.063	4.6355	4.3892	4.0953	4.7443	4.3982
ENSMUSG00000002329	3.9217	3.9393	3.8146	4.8438	4.5131	4.3945	4.4568	4.5465	4.5955	4.7186	4.8662	4.4592	4.0225	4.3055	4.4658	4.5782	4.4482	4.3012	4.2119	4.8042	3.85
ENSMUSG00000002332	3.6869	3.6408	3.7503	6.099	5.8492	5.6216	5.9594	5.9576	5.9384	6.4286	6.3038	6.1124	4.546	5.3081	6.3292	6.0548	6.4967	6.8255	5.5866	7.0179	6.1157
ENSMUSG00000002341	1.2836	1.2474	1.2448	0.0176	0	0.0586	0.0262	0.0159	0.0654	0.0116	0.015	0	0.0104	0	0.0145	0.0528	0	0.0804	0.0789	0.0914	0.188
ENSMUSG00000002342	3.659	3.5715	3.7367	5.6502	5.8135	5.6326	5.8984	5.5379	6.1773	5.5925	5.6262	6.0018	5.3625	5.7771	5.166	5.5845	5.956	6.4933	6.0168	5.8269	5.3697
ENSMUSG00000002343	3.2324	3.1476	3.2496	4.6969	4.505	4.2902	3.9602	3.0774	4.0632	3.5603	3.3438	3.4018	2.3121	2.9244	2.419	3.7189	4.2681	3.0398	3.8134	4.6893	2.7196
ENSMUSG00000002345	3.3434	3.3165	3.3025	6.0079	5.7616	5.5075	5.8582	5.3662	5.6186	5.8835	5.6334	4.7466	4.2465	5.2366	5.6881	5.103	5.5504	5.0113	5.244	6.4887	5.5312
ENSMUSG00000002346	1.4376	1.4188	1.2587	2.5172	2.2696	2.2428	2.357	1.8753	2.1355	2.1641	1.8764	2.6822	0.8072	1.4378	1.562	2.4781	2.4297	3.0306	2.5821	2.1642	2.6378
ENSMUSG00000002365	4.318	4.3621	4.5778	4.5779	4.8134	4.9676	5.0877	4.2881	3.5743	4.402	4.6834	4.6824	4.3805	4.7075	4.5084	4.1056	3.9637	4.5302	4.6273	3.0801	4.4165
ENSMUSG00000002372	3.9855	4.0168	4.1137	5.8489	5.8225	5.5351	5.4068	5.2452	6.1174	5.3256	5.234	5.2614	5.1773	5.4303	5.3762	5.4651	6.0496	5.2829	5.2282	6.1348	5.2157
ENSMUSG00000002379	4.8992	4.8121	5.1279	4.9476	4.4454	4.357	4.1894	4.2897	4.5459	4.4714	4.271	4.0899	3.9399	4.0945	4.7535	4.0622	4.6017	3.8257	4.5962	5.5827	4.1106
ENSMUSG00000002384	0.0823	0.0274	0.1588	1.4108	1.4138	0.7192	1.1462	0.2286	0.2147	0.6843	1.768	1.0412	0.0712	0	0.6464	0.1959	0.0615	0.0527	1.5674	1.1009	1.7144
ENSMUSG00000002393	3.5777	3.465	3.5876	5.3074	5.3444	4.6291	5.1918	5.161	6.1974	5.5372	5.2062	5.7881	4.0113	4.4755	5.6501	4.7571	6.3203	5.8619	5.0459	6.1899	5.7675
ENSMUSG00000002395	4.0233	4.087	4.1147	7.0369	6.8211	6.3785	6.8811	7.0977	7.47	6.9919	7.8384	7.3368	6.1988	6.0774	6.9218	6.4069	6.8675	6.9925	6.3098	7.8368	6.6142
ENSMUSG00000002396	1.2334	1.3163	1.3627	2.9183	2.7074	2.3565	2.7054	2.8023	3.1918	3.0688	2.9819	3.1669	0.9081	1.6348	1.613	2.4511	3.2463	2.4924	2.146	3.2888	1.9653
ENSMUSG00000002409	2.9505	2.9556	2.6941	2.2206	2.163	2.5004	2.7898	3.0279	3.6541	2.882	2.6191	3.0951	1.3595	1.8854	2.2706	3.0171	3.3182	3.139	2.252	3.8856	2.2672
ENSMUSG00000002413	2.1729	2.1304	2.086	1.6502	1.7861	2.5169	1.8113	1.9777	1.5802	1.8181	2.0032	2.4542	2.6947	2.6183	2.2212	2.4953	1.5114	2.2502	2.7335	1.5374	2.5869
ENSMUSG00000002416	1.065	1.1126	0.9022	7.7376	7.4338	7.2285	7.4033	7.1644	7.4018	7.5676	7.4662	6.9341	6.8705	7.2332	7.877	6.894	7.2905	6.9316	7.096	8.0411	7.3141
ENSMUSG00000002428	2.2746	2.3429	2.2025	1.6152	1.6851	2.1321	2.0215	2.3828	1.7738	2.2405	2.0727	2.0343	2.8083	2.8657	2.3908	2.3004	1.869	2.3013	2.4008	1.6325	2.4901
ENSMUSG00000002455	4.7045	4.6495	4.7301	5.3321	5.144	5.0492	5.0652	5.1731	5.3106	5.207	5.1646	5.0159	5.0978	5.2966	5.0832	5.0079	5.3167	5.1732	5.1205	5.5834	5.4582
ENSMUSG00000002458	4.1492	4.1127	3.9643	5.413	5.4151	4.8107	4.8145	4.7635	5.041	4.6138	4.9148	4.6985	2.9573	4.6095	3.6308	5.6954	4.7611	4.7666	4.6548	5.342	4.1182
ENSMUSG00000002459	0.0998	0.074	0.1227	0.7931	0.6281	0.5511	0.8149	1.143	0.7998	0.9755	0.9178	0.7547	0.0452	0.3446	0.9522	0.2291	0.5487	0.4115	1.8987	2.0283	2.0095
ENSMUSG00000002475	0.3011	0.3819	0.2531	0.5579	0.5718	0.6732	0.8379	0.6688	0.7691	0.8699	0.5162	0.8418	0.4844	0.7905	1.0237	0.2149	0.4702	0.4974	0.6261	0.9161	1.0874
ENSMUSG00000002477	6.1123	6.0329	6.2197	7.8815	7.6974	7.275	7.0938	7.0945	7.1137	6.9278	7.1661	6.1188	7.1403	6.9548	6.7096	7.1632	7.4134	6.4872	6.9965	6.9909	6.8554
ENSMUSG00000002486	1.9341	1.841	2.1028	3.5711	3.5798	3.3793	3.829	3.4317	3.89	3.6183	3.3366	3.2414	2.7794	2.9106	3.2421	3.1096	3.3736	3.3314	3.5831	4.2226	3.4047
ENSMUSG00000002489	2.2919	2.3626	2.3972	2.1216	2.3605	3.1245	2.658	2.467	2.6956	2.1464	2.191	2.6857	2.9347	3.4088	2.7714	2.63	3.1672	2.8045	3.3915	1.8104	3.0751
ENSMUSG00000002496	3.6657	3.6266	3.7966	3.7477	3.6278	3.9203	3.8259	3.8988	4.306	3.6655	3.6436	4.0646	2.6992	3.0744	3.2777	3.7927	4.0525	3.4906	3.9367	4.5368	3.7655
ENSMUSG00000002500	0.0651	0.0638	0.0646	0	0	0.1718	0	0	0	0	0	0.4553	0	0	0.1145	0.2278	0	0	0	0	0
ENSMUSG00000002504	4.5625	4.3007	4.5423	3.0466	2.6316	2.1966	2.9269	3.7943	4.2687	4.1399	4.0385	4.1008	2.0779	2.5033	2.8709	3.1693	3.8914	3.7363	1.8629	3.9676	3.8519
ENSMUSG00000002524	5.2179	5.0916	5.3212	6.3547	6.2351	6.1786	6.1494	6.1649	6.7196	6.1155	6.0011	6.2162	5.9714	6.3234	6.2984	6.3175	6.8942	6.11	5.9396	6.8217	6.2262
ENSMUSG00000002546	4.8089	4.7355	4.843	4.6577	4.7905	5.3101	4.956	5.1361	4.7934	4.7595	4.6788	4.961	4.7669	4.8277	4.7037	5.0745	4.5692	4.8767	5.1938	4.6395	4.6353
ENSMUSG00000002550	3.6347	3.4013	3.3255	5.4937	5.8223	5.5603	5.783	5.6046	5.2294	5.859	6.0972	5.5129	4.3217	4.6363	4.7578	5.7387	4.9865	5.8325	5.4521	5.1413	5.4964
ENSMUSG00000002565	0.3543	0.2	0.4072	2.0942	1.8456	1.7771	0.5055	0.1893	0.2385	0.2191	0.3162	0.2116	0	0.1352	0.9121	0.0763	0.2272	0.1156	2.1242	0.2509	0.4072
ENSMUSG00000002578	1.204	1.2412	1.2513	0.6916	0.7526	1.358	0.8678	1.3625	1.2575	0.9595	1.4396	2.0653	0.0448	0.2438	0.9323	1.0393	0.2332	1.3733	1.3559	0.4244	1.1808
ENSMUSG00000002580	2.7636	2.5791	2.7312	5.9805	5.7134	5.5292	5.9537	5.6628	6.0215	6.1869	5.9218	5.8307	5.6238	6.0065	6.2263	5.3458	6.0906	6.2782	5.7044	6.7928	6.0472
ENSMUSG00000002588	0	0	0	0	0	0	0.0721	0.2774	0	0.0637	0	0.3466	0	0	0	0	0.1291	0	0.3345	0.2415	0
ENSMUSG00000002602	5.9648	5.9445	6.0596	4.7089	4.3785	4.4501	4.6864	3.1777	3.2862	3.5579	3.9278	4.1398	0.1774	1.0571	3.9183	3.8282	2.0087	3.887	5.2965	3.8941	4.5063
ENSMUSG00000002603	2.8452	2.7922	3.362	4.1694	3.9092	4.0531	4.2328	4.0213	4.5579	4.0011	4.3033	4.7367	0.9585	1.1895	2.2127	3.2941	4.3283	4.4588	4.248	4.9688	4.1347
ENSMUSG00000002608	3.7614	3.6817	3.8335	4.3578	4.6933	4.4395	4.4326	4.4621	4.9218	4.3505	4.3084	4.9068	3.7892	4.2688	3.9614	4.5628	4.6258	4.9448	4.5412	4.7183	4.569
ENSMUSG00000002617	1.6321	1.7464	1.5092	0.6956	1.3045	1.2659	0.9276	1.2212	1.0438	1.2211	0.9479	1.5008	0.6804	0.7525	0.5843	1.6527	1.2485	1.115	1.9033	0.8925	1.519
ENSMUSG00000002625	4.7013	4.6908	4.4873	4.1539	4.0449	4.1061	4.1075	4.2247	4.5914	4.1165	4.6171	4.4022	3.349	3.6723	3.7451	4.1601	4.052	4.0861	3.8847	4.6346	3.923
ENSMUSG00000002633	0.214	0.0734	0.3078	0.2602	0.1109	0.0527	0.819	1.1858	0.5838	0.8672	0.4206	0.2421	0	0	0.1543	0.4347	0.9273	0.5487	0.3387	0.6916	0.323
ENSMUSG00000002635	3.5759	3.4187	3.5763	4.0569	3.9207	3.9428	4.0991	3.6462	4.3363	3.9963	4.0155	3.7949	4.3835	5.2317	4.7975	4.1997	4.0886	3.8795	4.0696	4.3977	4.3945
ENSMUSG00000002658	4.9872	4.8863	5.2899	6.7515	6.6575	6.159	6.2005	5.9358	6.0597	6.1231	5.9827	5.5933	5.1196	5.6813	6.0665	5.6509	6.09	5.5106	5.9415	6.5711	5.8716
ENSMUSG00000002660	4.9236	4.696	4.9408	6.5477	6.1908	5.9537	5.8866	5.4959	6.4519	5.7927	5.6717	5.4556	5.1133	5.5369	5.9739	5.8505	6.5485	5.3887	5.511	6.7855	6.0842
ENSMUSG00000002661	3.0405	2.8791	3.4901	4.7357	4.0355	4.0271	3.9061	4.0731	4.1878	4.3192	4.0296	3.6463	3.6991	4.1041	4.6237	4.2442	4.3016	3.9433	3.5037	4.2789	4.2148
ENSMUSG00000002664	0	0.9568	0.9652	0	0.4094	0	0	0.4367	0	0	0	0	0	0	0.3052	0	0.6587	0	0.9774	0	0
ENSMUSG00000002668	0.162	0.0816	0.0624	0.105	0	0.0602	0.0793	0.1399	0	0.4571	0.1754	0.3707	0	0.0559	0.7627	0.0807	0.2078	0	0.0612	0.2028	0.282
ENSMUSG00000002679	3.9809	3.7911	4.2313	5.6335	5.6045	5.5987	5.2938	5.5088	5.192	5.2489	5.3704	4.8435	5.0682	5.3044	5.702	5.55	5.5523	4.945	5.3378	5.8276	5.3711
ENSMUSG00000002688	2.3247	2.4799	2.4729	1.8809	1.9498	2.1647	2.1054	2.2213	1.5354	2.1374	1.5941	1.7743	3.7412	3.0459	1.3099	2.8158	2.2456	2.196	2.3874	1.8653	2.0927
ENSMUSG00000002699	0.4588	0.4331	0.5909	0.1777	0.2033	1.1897	0.2258	0.9709	0.6807	0.3378	0.3794	0.4736	0.0209	0	0	0.9519	0.6401	0.4966	0.7673	0.2237	0.0674
ENSMUSG00000002718	4.5918	4.5467	4.7721	5.3142	5.1923	5.6327	5.055	4.9814	3.9507	4.9326	4.6554	4.4193	5.6235	5.8991	5.1956	5.6178	4.6454	4.759	5.4037	3.9602	5.2437
ENSMUSG00000002728	3.7782	3.8157	3.788	6.3635	6.5774	6.1772	6.1479	6.0023	5.9347	6.2063	6.251	5.8048	5.7889	6.1501	6.3498	5.7917	5.9435	5.7985	6.5084	6.1173	6.0882
ENSMUSG00000002731	3.9525	3.9658	4.0483	4.3477	4.2639	4.4408	4.255	4.1736	4.0477	3.798	4.3272	4.0256	3.3492	3.931	3.66	4.3822	4.1741	4.2258	4.1428	3.8854	3.8191
ENSMUSG00000002732	4.7363	4.6541	4.296	5.6908	5.3289	5.5474	5.6543	5.9195	5.8874	5.3781	5.9122	5.6434	4.6259	3.7122	3.4514	5.9742	5.8357	6.1137	5.263	5.7291	4.6621
ENSMUSG00000002733	2.9941	3.1683	3.2655	4.2385	4.3592	4.4266	3.8842	4.11	3.3694	3.8745	3.958	3.6257	3.5017	3.6621	3.3354	4.1577	3.4091	3.815	4.6608	3.0997	3.8152
ENSMUSG00000002741	5.9306	5.8867	5.9662	6.4188	6.3077	6.1351	6.1086	6.0876	5.8332	5.9898	5.9938	5.7067	5.9827	5.9951	5.9559	6.1568	5.82	5.7373	6.1071	5.9605	5.8614
ENSMUSG00000002748	4.3759	4.3761	4.4392	4.5348	4.8538	5.2735	4.8645	4.6389	4.7779	4.6207	4.4397	4.6497	4.7866	4.9251	4.6721	5.3625	4.9772	4.6591	5.1114	4.2811	4.633
ENSMUSG00000002763	4.1004	4.0315	3.9805	4.3814	4.0154	4.1159	4.065	4.144	5.3769	4.2732	4.294	5.0403	3.5839	4.4248	4.2208	4.3725	5.3663	4.9567	4.0635	5.4873	4.8908
ENSMUSG00000002767	5.3696	5.1904	5.5735	6.5326	7.0086	5.7807	7.0491	6.2129	6.6654	6.6442	6.8961	6.5827	6.2579	7.7148	6.972	5.9288	6.6498	5.9836	5.5819	7.0869	6.7075
ENSMUSG00000002768	4.361	4.0878	4.5153	6.6612	6.1337	5.9968	6.3439	6.2187	7.0536	6.4125	6.4954	6.3292	4.9606	5.3176	6.2209	5.952	6.5576	5.9703	5.6068	7.5424	6.3638
ENSMUSG00000002769	0.4621	0.454	0.5228	0.1968	0	0.4124	0.4092	0.9174	0	1.0926	0.7691	0.9906	0	0.1918	0.1143	0.2914	0.8466	0	1.5228	0.9267	0.4062
ENSMUSG00000002771	1.4562	1.6422	1.4423	1.0052	0.967	1.3184	1.645	1.6753	2.3836	1.4729	1.71	2.4625	0.12	0.2744	0.3907	1.3957	2.2139	2.147	1.094	2.1829	1.4554
ENSMUSG00000002778	6.3503	6.3804	6.3329	7.149	6.8256	6.8633	6.9221	7.1501	7.0765	7.1937	7.3126	6.983	7.1599	7.5487	6.8267	7.0634	7.3008	7.1099	6.7688	7.281	6.533
ENSMUSG00000002781	1.4361	1.3179	1.4336	3.1706	3.2859	3.7628	3.2009	2.7815	3.1161	2.9116	3.076	3.4167	2.0291	2.8601	2.6458	3.5266	3.6185	3.7199	3.426	3.6352	3.4805
ENSMUSG00000002791	0	0.0377	0.0754	0.2742	0.047	0	0	0.0522	0.142	0.0384	0.1444	0.2983	0.0335	0	0.3012	0.17	0.2244	0.2206	0.0663	0	0
ENSMUSG00000002797	0.3498	0.3324	0.2794	2.3269	1.4154	1.7588	2.1488	2.0591	1.7562	2.0795	1.6338	1.0002	2.4322	2.8869	2.8804	1.8297	3.4099	2.3822	2.4138	2.6228	2.9061
ENSMUSG00000002799	1.0856	1.2619	1.1369	1.2017	0.9182	0.8761	1.4478	1.3659	1.9475	1.9978	1.5365	1.9946	0.4221	0.513	1.1072	1.4007	2.0028	1.9971	1.928	2.2171	2.9261
ENSMUSG00000002803	2.7189	2.6429	2.8895	2.1199	2.555	2.399	2.338	3.0241	3.7528	2.7289	2.9157	3.4703	1.7749	1.9819	2.404	2.7035	3.2434	3.4306	2.0001	2.9361	2.2406
ENSMUSG00000002804	2.2563	2.3698	2.7003	4.0625	3.782	3.8426	4.3461	4.7353	4.7347	5.1069	5.0164	4.7755	3.3519	3.679	5.0528	3.9818	4.9087	4.4529	3.3989	5.7813	5.018
ENSMUSG00000002808	3.7779	3.688	3.734	3.1151	3.182	3.5202	3.2015	3.3139	3.4959	3.4054	3.4232	3.6054	0.2986	0.5053	2.6481	4.0805	4.0626	4.0655	3.3586	3.241	3.1011
ENSMUSG00000002812	4.7801	4.8132	4.9302	5.3492	5.1019	4.63	4.9352	4.7603	5.6309	5.1739	5.0405	5.0208	3.8214	4.426	3.9989	4.9962	5.7583	4.9831	4.5555	6.351	4.5647
ENSMUSG00000002814	2.8588	2.703	2.9914	2.3871	2.376	2.9656	2.7607	2.5041	2.9032	2.6198	2.4753	2.5793	3.2903	3.4856	3.2172	3.2705	2.6946	2.7439	2.6266	2.803	2.9889
ENSMUSG00000002820	1.7399	1.6024	1.5025	3.7239	3.9609	3.4254	3.833	3.8486	4.3061	4.6046	3.7993	4.1874	3.5051	3.9637	3.9599	3.7901	4.2668	4.2792	3.6285	4.5816	4.5495
ENSMUSG00000002825	3.5943	3.5942	3.7102	4.9207	4.7591	4.4654	4.9282	4.9855	5.1215	4.9655	4.6798	4.4577	3.9863	4.5854	5.0766	4.4412	5.2104	4.3991	4.4295	5.3932	4.625
ENSMUSG00000002831	0.2595	0.2231	0.6889	0.0439	0.0357	0	0.033	0.0397	0	0.0146	0	0	0	0.0235	0.0541	0	0.0888	0.0259	0.0748	0.0295	0.0621
ENSMUSG00000002833	4.6047	4.4749	4.6183	5.8151	5.5352	5.3112	5.5129	5.4176	5.7714	5.5199	5.4903	5.1848	5.0455	5.1832	5.0851	5.4522	5.6871	5.1038	5.3816	6.0366	5.3857
ENSMUSG00000002835	3.0757	2.8903	3.1815	3.8146	4.2199	4.5503	3.7682	3.3125	3.7142	3.4498	3.2685	3.5164	4.8933	4.8798	4.4203	4.3399	3.9921	3.5796	3.9565	3.4577	4.1003
ENSMUSG00000002844	4.8357	4.6688	4.791	6.9863	6.7753	6.5667	6.6733	6.5339	6.9462	6.3877	6.7526	6.438	5.6178	5.7436	5.6438	6.465	6.9725	6.6537	6.5061	7.0884	6.0261
ENSMUSG00000002845	4.1772	3.9784	4.0194	5.139	5.0955	5.6521	5.1687	5.344	5.3532	5.646	5.6061	5.8571	6.9001	7.4891	6.2512	6.1975	5.9799	6.4126	5.4054	4.9749	5.4485
ENSMUSG00000002846	3.4021	3.5444	3.6009	4.645	4.177	4.1316	4.2754	4.0048	3.8092	4.3088	4.252	3.6773	4.333	4.1669	4.2574	4.3697	4.2642	4.0258	4.6039	4.5871	3.88
ENSMUSG00000002847	0.931	0.8295	1.0864	3.4508	2.9352	2.4921	3.8678	4.2714	4.0825	5.1598	5.5269	5.6062	0.0795	0.5004	3.5397	3.8025	4.5447	6.0573	3.3455	3.5823	4.0707
ENSMUSG00000002870	4.2792	4.2638	4.584	4.8615	5.1154	5.374	4.8013	4.4451	4.8086	4.5506	4.1858	4.3436	6.3267	6.2872	5.5726	5.1897	5.4196	4.842	4.8475	4.1321	5.1241
ENSMUSG00000002871	2.8777	2.9079	3.0159	4.5166	5.3142	4.9299	5.2092	5.2617	4.8999	5.5097	4.9319	4.9197	3.5628	5.3669	4.1994	5.4796	4.4538	5.2612	5.4529	5.4397	5.2908
ENSMUSG00000002881	3.9466	3.9597	4.0688	2.6981	3.1194	3.0099	3.2662	2.9117	2.2797	2.6657	2.4944	2.4971	3.159	1.748	2.3193	3.2902	2.9178	3.2581	2.8919	2.252	2.1948
ENSMUSG00000002885	3.6314	3.7276	3.4742	4.4067	4.336	4.3231	4.3907	3.3474	3.4539	3.1522	3.3188	3.4412	0.94	1.3671	2.9456	2.8118	3.4514	3.3662	4.2574	3.6871	2.8409
ENSMUSG00000002897	1.9073	1.7595	1.888	1.5968	2.224	2.4596	2.0695	2.557	2.5706	2.648	2.239	3.0336	1.6061	1.31	2.0839	2.2937	2.2167	2.9518	2.3027	1.8762	3.0512
ENSMUSG00000002900	5.2979	5.2713	5.153	5.5692	5.4706	5.8452	6.1168	6.3043	5.8054	6.7268	6.1436	6.3963	10.0135	9.9715	8.3886	5.6374	5.3315	6.1674	6.0239	5.5737	7.1492
ENSMUSG00000002908	0.8299	1.1685	1.0238	1.2373	2.0049	1.0682	1.6251	1.577	2.1579	1.7036	1.8466	2.6895	0.2589	0.538	0.9945	0.9752	1.3791	1.9988	1.447	1.6622	1.9024
ENSMUSG00000002910	1.7023	1.7124	1.4935	1.7661	2.3932	1.92	2.6846	2.7943	3.4797	2.7841	2.7232	3.0134	1.5422	2.0209	2.0585	1.7446	3.4223	3.6281	2.2517	3.5785	3.0264
ENSMUSG00000002930	0.061	0	0	0	0	0.0903	0.5138	2.0435	1.7264	3.2848	2.9824	2.4084	0	0	0.4944	0.2321	0.2097	1.5566	0	2.4376	4.0776
ENSMUSG00000002944	1.5054	1.7663	1.6877	0.4358	0.0838	0.3703	0.1516	0.3266	0.0658	0.3351	0.2272	0.2827	0	0.2236	0.2573	0.4036	0	0	0.06	0.2487	0.2538
ENSMUSG00000002948	3.4812	3.6609	3.5447	4.6286	4.5719	4.8846	4.9046	4.9174	4.7787	4.6381	4.8971	5.072	3.8595	4.2904	4.6068	4.8744	4.6799	5.0736	4.5366	4.105	4.5622
ENSMUSG00000002949	4.2112	4.17	4.2058	5.6682	5.7129	5.5637	5.8728	5.809	6.0771	6.0522	6.3126	6.3027	5.5488	6.0472	6.0921	5.5762	6.0364	6.4228	5.4479	6.3441	6.0324
ENSMUSG00000002957	4.9004	4.9243	5.0075	4.9702	4.9668	4.9866	4.8154	4.9552	4.8298	5.1225	4.8504	4.9003	5.8335	5.9473	5.2552	5.0259	5.0584	4.8134	5.1365	5.1657	5.2469
ENSMUSG00000002963	3.19	3.2247	3.3943	4.511	4.3988	4.0252	4.5152	4.5156	4.779	4.5914	4.7303	4.5093	3.9147	4.8353	4.0132	4.1928	4.7692	4.5044	4.2279	5.4866	4.5322
ENSMUSG00000002968	3.6834	3.7777	3.9205	5.2524	5.0348	5.2337	5.104	5.0207	5.7797	5.2715	5.0751	5.3739	5.1396	5.3917	5.0988	5.2822	5.6651	5.3468	5.2236	5.8818	5.4975
ENSMUSG00000002980	2.4236	2.321	2.4261	2.9346	2.1891	3.1186	2.6319	3.4003	4.1139	3.5051	3.8621	4.4251	0.4683	1.5738	3.2661	3.6704	3.9871	4.4672	3.4659	4.4266	3.8207
ENSMUSG00000002981	4.3044	4.2067	4.4099	5.9318	5.6443	5.8097	5.6835	5.5682	5.7237	5.8701	5.3595	5.3617	5.4579	5.2632	5.2098	5.601	5.6945	5.1965	5.8799	6.5596	5.8163
ENSMUSG00000002983	2.4421	2.4178	2.67	3.0516	3.2782	2.7246	2.808	2.6819	2.9202	3.5584	3.4638	3.5023	3.1894	3.3899	3.4875	1.8364	2.4071	2.2431	2.2911	3.1391	3.106
ENSMUSG00000002984	3.6285	3.7516	4.036	7.1069	6.9731	6.3763	6.4171	6.2837	6.7282	6.6261	6.2872	5.9601	6.5935	6.8872	6.4452	6.1236	7.0069	6.1691	6.3901	7.293	6.8352
ENSMUSG00000002985	5.6647	5.5588	5.1406	6.228	6.0548	5.7391	6.2764	7.4509	8.6866	9.0137	9.2473	8.6219	9.275	11.4523	9.1595	6.521	7.8037	8.3707	6.1591	8.3805	9.0606
ENSMUSG00000002992	0	0	0	0	0	0	0	0	0	0.2538	0	0	0	0	0.3896	0.7927	0	0	0.9897	0	0
ENSMUSG00000002996	3.044	3.2068	2.7619	3.488	3.4513	4.1091	4.0367	4.4283	3.982	4.1738	4.5479	4.1631	4.1749	4.7616	4.771	3.8923	3.6406	3.9361	4.3494	4.0547	4.1884
ENSMUSG00000002997	3.3156	3.3156	3.4664	2.8243	3.156	3.1131	2.4276	2.2794	2.0838	2.5394	2.8706	3.0513	0.2334	1.4651	3.1701	3.3497	1.4959	2.1331	2.7297	1.6883	2.8691
ENSMUSG00000003031	3.8501	3.9048	3.5456	2.7818	3.3149	3.7014	3.5828	4.076	3.867	4.7102	4.4542	4.514	5.9386	5.4401	4.7142	3.9533	4.2755	4.8498	3.5141	3.4996	4.7743
ENSMUSG00000003032	4.6592	4.6419	4.8983	3.0935	3.1937	3.1574	3.8263	5.4964	5.6364	5.9032	5.1458	5.2663	7.6319	7.6815	8.3333	3.7028	4.9884	4.7937	3.2128	5.201	7.2467
ENSMUSG00000003033	4.8137	4.7653	4.9291	5.3012	5.2249	5.2381	4.9725	5.1483	5.7803	4.7309	4.8905	4.937	4.1575	4.336	4.4202	5.175	5.6781	4.8403	4.8711	5.5259	4.4134
ENSMUSG00000003037	3.9755	3.8853	3.92	6.1205	5.9472	6.0571	5.9334	5.9852	5.5197	6.1467	5.8656	5.7511	5.905	6.4778	6.3584	5.9108	5.506	5.4636	6.0528	5.0864	5.8684
ENSMUSG00000003038	4.5156	3.2883	4.4737	8.2472	8.3703	8.3556	7.9353	8.102	7.699	7.7778	7.1231	6.4234	8.1429	8.8182	8.2933	8.4146	8.1913	7.0645	7.7929	7.2013	7.7437
ENSMUSG00000003039	3.9374	3.9256	3.8164	5.6714	5.5224	5.1956	5.5812	5.3035	5.25	5.2224	5.3104	4.9373	4.5119	4.5551	5.5176	5.2164	5.146	4.8613	5.1077	5.5417	4.9982
ENSMUSG00000003051	0.3099	0.1816	0.4215	0	0	0.3051	2.3971	3.8072	4.7254	5.8609	4.7015	4.8844	5.5427	7.0258	6.088	1.6025	4.102	4.2944	0	5.4227	6.255
ENSMUSG00000003053	0	0	0	0	0	0	0	0	0	0	0	0	0	0	0	0	0	0	0.9362	0	0
ENSMUSG00000003062	2.5981	2.7685	2.6384	5.1842	5.2989	5.2768	5.0948	4.9226	5.0707	4.921	4.8141	4.329	4.4728	4.2533	4.5725	5.0616	4.7962	3.9149	5.3584	5.7798	4.5328
ENSMUSG00000003068	4.5789	4.4424	4.5417	5.9996	5.963	5.5331	5.6656	5.6532	6.7606	6.0226	5.909	6.0678	5.2665	6.0083	6.0378	5.8404	6.948	6.3115	5.7125	6.9688	6.3444
ENSMUSG00000003070	3.8996	3.7081	3.6409	4.1046	4.1152	4.06	3.5971	3.7676	4.5979	3.6972	3.8371	4.3637	0.7895	1.2499	1.6847	3.643	3.7542	3.9578	3.7624	3.6785	2.9396
ENSMUSG00000003072	6.185	6.0009	6.3258	9.0167	8.6752	8.3919	8.445	8.3663	8.8974	8.5914	8.6612	8.376	8.2756	8.6877	8.5414	8.2017	8.9852	8.6151	8.4914	9.7268	8.4875
ENSMUSG00000003099	4.7685	4.7295	4.8827	6.9982	7.146	6.95	7.1734	6.3265	6.0767	6.4573	6.2268	6.575	5.5415	6.7177	5.9043	6.5769	6.596	6.2082	6.7639	6.2071	6.5303
ENSMUSG00000003119	2.661	2.5956	2.5016	2.2776	2.5144	3.3822	3.0538	3.1457	2.5746	2.886	2.7174	3.165	3.2888	3.3504	3.2524	3.7138	2.9509	3.2303	3.4858	2.2373	2.8823
ENSMUSG00000003123	1.0587	0.8944	1.1132	2.5411	2.0649	2.4398	2.234	2.6256	3.6747	2.7566	3.4219	3.8711	1.1426	1.6436	1.7675	2.625	3.5814	3.413	2.9204	3.4334	2.2402
ENSMUSG00000003131	4.703	4.6975	4.6658	6.1889	6.5313	7.0645	6.6886	6.0116	5.679	6.0948	6.0326	6.4464	4.7823	4.7014	4.7098	6.622	5.6383	6.3164	7.0035	4.6531	6.4876
ENSMUSG00000003134	1.4909	1.5647	1.4605	1.9062	1.6501	1.927	1.9371	1.7538	1.9512	2.0083	2.0295	1.7089	1.4103	1.7779	2.2549	1.8148	2.2542	2.2368	2.0345	1.7116	1.8202
ENSMUSG00000003135	3.607	3.6568	3.7825	4.0706	3.9833	3.8893	3.6948	3.8772	3.8778	3.7686	3.8041	3.6726	3.7133	3.9518	3.8543	3.8606	4.1563	3.7989	3.7867	4.0716	4.0815
ENSMUSG00000003153	2.065	1.9457	1.974	2.8027	3.0394	3.235	3.2628	3.6798	4.0745	5.5501	4.648	4.6517	9.5035	9.2643	7.1769	3.1883	3.9794	4.4004	3.2585	4.3588	6.9003
ENSMUSG00000003154	2.9843	2.9505	3.0091	2.3821	2.6073	2.6178	2.4446	2.4207	2.7937	2.5999	2.5268	3.0025	3.8186	3.7388	3.2919	2.6729	2.2363	2.7619	2.5499	2.3688	2.9251
ENSMUSG00000003161	3.8779	3.7336	3.8115	6.7718	6.5051	6.0785	6.5524	6.3962	6.8444	6.628	6.6851	6.4637	5.4237	5.8754	6.051	5.7227	6.5335	6.4459	6.1569	7.29	6.3296
ENSMUSG00000003166	3.7033	3.7556	3.5731	4.5927	4.8119	5.1365	4.8972	5.0375	5.2281	5.0032	4.7969	5.16	5.2616	5.4377	5.0504	5.306	5.2577	5.1912	4.935	4.9653	4.9737
ENSMUSG00000003178	0	0	0	0	0	0	0	0	0	0	0	0	2.5867	2.6486	2.7211	0	0	0	0	0	0
ENSMUSG00000003184	3.5367	3.6747	3.5497	5.7203	5.8124	5.663	5.93	5.6123	6.0665	5.9075	5.677	5.6112	4.2056	4.4588	5.0826	5.5106	5.9435	5.3921	5.4694	6.3502	5.4603
ENSMUSG00000003190	3.0051	2.9995	2.9163	5.4263	4.7396	5.4337	4.8818	4.9899	5.7003	4.8005	4.6168	5.0219	3.9753	5.0491	4.2855	4.947	5.8743	4.8363	4.6993	5.6993	5.3109
ENSMUSG00000003198	2.1408	1.9351	1.8773	1.6445	1.6535	1.8565	1.835	2.0733	1.7302	2.231	2.1889	1.5766	1.3045	1.565	1.8956	1.8405	1.6998	1.2719	1.6611	1.6141	1.5332
ENSMUSG00000003199	4.8605	4.8815	4.8856	5.5957	5.1032	5.6278	5.7341	5.7935	6.3701	6.0026	5.9956	6.0237	5.5678	6.7928	6.5921	5.7727	6.1178	5.9944	5.5686	7.0041	6.4379
ENSMUSG00000003200	4.7701	4.762	4.912	6.1479	6.028	5.9466	6.0912	6.0477	6.2842	6.1107	6.0931	6.0324	5.8214	5.8525	5.7984	5.994	6.3329	6.1973	5.7625	6.373	6.0269
ENSMUSG00000003206	0.0919	0.1748	0.1768	0	0	0	0	0.1165	0	0	0	0	0	0.2517	0.0993	0	0	0	0.1486	0	0
ENSMUSG00000003208	1.7866	1.707	1.8585	3.4348	3.6893	3.0542	3.4071	3.3577	3.2427	3.2935	3.3859	3.0117	3.013	3.1658	3.4419	2.9066	3.6717	3.2372	3.1651	3.161	3.3428
ENSMUSG00000003226	3.9127	3.9579	3.9818	2.983	3.1965	4.029	3.6313	3.5886	3.1051	3.364	3.1787	3.4819	3.6085	3.8976	3.6961	4.1786	3.1826	3.4967	4.1384	2.2971	3.5429
ENSMUSG00000003227	0.2734	0.1929	0.2463	0.3242	0.2432	0.329	0.2943	0.0324	0.0452	0.1584	0.061	0	0	0	0	0.2062	0.2714	0	0.158	0	0.0341
ENSMUSG00000003228	2.3841	2.1848	2.1373	2.5666	2.2545	2.2948	2.8886	3.4777	2.9647	2.9148	2.5658	3.0673	0.5775	0.6659	1.1911	2.4865	1.6447	2.6832	2.873	2.8593	2.6805
ENSMUSG00000003233	4.2953	4.3415	4.3745	4.2314	4.9725	5.6193	5.5092	5.1684	5.3495	5.0226	4.5469	5.834	4.5403	4.7324	4.4684	5.5716	4.9914	5.3388	5.6033	4.5318	5.6337
ENSMUSG00000003234	3.9123	3.8597	3.9762	4.8761	4.7583	4.5958	4.8415	4.5201	4.8988	4.8265	4.572	4.7433	4.7439	5.4169	5.1579	4.6284	4.839	4.7662	4.5416	5.8029	4.6709
ENSMUSG00000003235	4.7327	4.6622	4.9023	6.0455	5.7588	5.5485	5.2808	4.9519	4.9095	4.7759	4.7481	4.4208	4.9359	5.031	4.9778	5.2021	4.8544	4.516	5.5719	5.5054	4.6699
ENSMUSG00000003269	4.0775	4.0267	4.3156	6.3632	6.5311	5.8974	6.033	6.1473	6.1828	6.0089	5.9181	5.3865	5.3954	6.2054	6.1536	5.4642	6.0196	5.167	5.6837	6.5004	5.6928
ENSMUSG00000003271	0.0544	0.1543	0.1059	0.5639	0.2539	0.1152	1.0249	0.9886	0.8242	2.0654	1.0633	1.9314	0	0	0.5731	0.5092	0.5895	0.1193	0.3881	1.1393	0.8643
ENSMUSG00000003273	1.7332	1.5508	1.1948	1.7239	1.7766	1.5025	2.8335	3.0152	3.122	2.8495	3.28	3.4307	0.1347	0	1.9947	1.962	4.3861	4.1877	2.3796	4.4701	3.3965
ENSMUSG00000003279	0.3369	0.1959	0.1928	0.6256	0.7507	0.5169	0.785	0.8887	0.5339	0.5435	0.348	0.4751	0.1943	0.1532	0.1235	0.1418	0.6822	0.5634	0.6873	0.4432	0.6605
ENSMUSG00000003282	1.9491	1.9436	1.7552	0.3589	0.5315	1.9733	0.9345	1.192	0.8389	0.6731	1.1247	1.2827	0.7932	1.3799	0.8656	1.2101	0.3943	0.2662	1.9472	0.2701	1.0854
ENSMUSG00000003283	0.817	1.1659	0.8409	0.2576	0.2122	0	0.0495	0.235	0.3182	0.2063	0.4162	0.39	0	0	0.3748	0.2793	0	0.2971	0.5674	0.6867	0.1812
ENSMUSG00000003299	4.093	4.1366	4.2168	5.9789	5.7785	5.626	5.4703	5.4305	6.2796	5.6395	5.4501	5.6678	5.1401	5.5424	5.326	5.2132	6.3433	5.6878	5.296	6.5748	5.5661
ENSMUSG00000003308	3.8388	3.8763	3.8402	4.625	4.6394	4.499	4.5652	4.6861	4.7646	4.734	4.8203	4.909	4.574	4.9161	4.2902	5.1566	4.9627	4.966	4.2028	4.7981	4.6622
ENSMUSG00000003309	0.1646	0.0667	0.132	0	0.1315	0	0.0625	1.1726	1.3082	3.7283	1.8089	2.0157	0.0464	0.6783	4.9638	0	0.5822	1.2375	0	2.6078	3.6778
ENSMUSG00000003316	5.7053	5.7018	5.5875	4.0177	4.3035	5.0287	4.7266	4.7555	4.0683	4.2193	4.3891	4.9342	5.1995	5.3294	4.6553	5.0534	4.1149	5.013	5.2527	3.4755	4.8965
ENSMUSG00000003341	0.2549	0.2878	0.2334	0.1285	0	0.033	0.075	0	0.1651	0.0193	0.0849	0.0735	0.0172	0.031	0.0476	0.1458	0.0464	0.1116	0.2152	0.211	0.3146
ENSMUSG00000003344	4.3419	4.4361	4.2966	4.9417	4.7002	5.1931	4.923	4.9497	5.6341	5.1008	5.1066	5.5183	4.2827	4.6882	4.4181	5.0003	5.7114	5.5791	4.6932	5.9912	5.1566
ENSMUSG00000003345	5.2376	5.1175	5.2587	7.0376	6.7687	6.3725	6.7697	6.8685	7.3971	6.7938	6.7962	6.8796	5.7811	6.223	6.2565	6.3292	7.2553	6.8205	6.2045	7.4964	6.7116
ENSMUSG00000003346	4.9957	5.0062	5.1608	6.435	6.2035	5.958	6.1227	5.9144	6.6072	6.2131	6.1345	6.3198	5.3649	5.9965	5.9796	5.9337	6.6551	6.3069	5.91	6.9382	6.4832
ENSMUSG00000003348	3.0078	2.9691	3.0421	4.8795	4.6967	4.5109	4.768	4.3144	4.4217	3.92	4.1257	3.9117	3.2258	3.2495	3.0495	4.43	4.3275	4.3069	4.5596	4.7077	3.6672
ENSMUSG00000003352	4.0176	3.9659	3.9562	4.4331	4.567	4.6075	4.6668	4.6359	5.2765	4.4236	4.6998	4.9768	3.9628	3.7	3.3637	4.481	4.5519	4.6969	4.4051	5.762	4.4583
ENSMUSG00000003354	0.5432	0.1038	0.1051	0.6572	0.3744	0.3745	0.5179	0.8475	0.1794	0.4651	0.3443	0.232	0.0422	0.3469	0.2714	0.566	0.8396	0.516	0.8817	0.8788	0.6802
ENSMUSG00000003355	3.3142	2.9454	3.2907	4.8429	4.4261	4.1582	3.8975	4.4629	4.3062	4.6282	4.9935	4.6909	5.7247	4.6631	4.1844	3.7601	4.8403	5.6062	4.0459	4.8361	4.3577
ENSMUSG00000003360	4.2904	4.2128	4.321	5.2904	5.9291	6.0744	6.2583	5.7586	5.5973	5.6156	5.6826	5.934	5.3084	5.6972	5.2018	6.2164	5.4022	6.0047	6.2408	5.5512	6.0193
ENSMUSG00000003363	5.3952	5.35	5.2654	6.2663	5.9833	5.407	6.5512	6.3208	6.5392	6.6017	6.3508	6.2807	5.492	6.4155	6.4423	5.3645	6.219	6.0122	5.7591	7.7664	6.6684
ENSMUSG00000003378	4.0628	4.1028	4.0022	1.9148	1.8686	2.255	1.6887	2.7095	3.7364	2.287	2.9851	3.6788	0.6489	0.8518	1.817	2.9735	3.0782	3.609	2.9534	3.9817	3.1344
ENSMUSG00000003379	0.3339	0.4406	0.3894	0.3637	0.3657	0.1124	0.147	0	0.24	0.1915	0.167	0	0.1629	0	0.2216	0.1499	0.372	0	0	0.1315	0
ENSMUSG00000003380	5.2393	5.0914	5.1847	7.9359	7.4843	7.1328	7.8077	7.8779	8.5474	8.1449	8.38	8.0716	6.5751	6.8953	7.6624	7.0935	8.4792	8.2546	7.4157	9.5494	8.1091
ENSMUSG00000003382	2.0673	1.964	2.0088	2.271	2.5481	3.0776	2.7903	2.5938	2.6392	2.8929	2.7813	3.1058	5.5751	5.0541	4.3344	3.3947	2.7306	3.4258	3.3152	1.8277	3.4006
ENSMUSG00000003402	5.3698	5.3846	5.4616	7.3072	7.053	6.8626	7.007	7.0754	7.5333	7.3013	7.163	7.2147	8.4083	8.2915	6.8861	7.0957	7.7904	7.5549	7.0172	8.0693	7.448
ENSMUSG00000003410	0.313	0.3322	0.2979	0.1635	0.1582	0.1649	0.1217	0.2804	0.3057	0.2991	0.5582	0.2547	0.0734	0.027	0.4502	0.2184	0.4343	0.2395	0.8097	0.6865	1.2638
ENSMUSG00000003411	1.1554	0.6886	1.331	2.2325	2.2221	2.2343	1.7481	2.7191	2.8979	2.1302	2.4549	2.2027	1.0774	1.7033	1.3416	1.1142	1.2263	1.1851	2.6425	3.8374	2.2577
ENSMUSG00000003418	0.1232	0.1588	0.0959	0.2859	0.3122	0.9346	0.7598	0.5957	0.4323	0.5466	1.0422	0.623	0.1125	0.1192	0.2852	0.3589	0.2815	0.1303	0.6382	0.2447	0.7489
ENSMUSG00000003420	4.4626	4.4783	3.7308	1.9804	1.3265	2.555	2.0481	3.4016	4.6531	2.763	4.1923	4.9684	0.6665	0.4422	2.1836	3.7073	4.3999	5.3986	1.3106	3.4713	1.8864
ENSMUSG00000003421	4.1563	4.2008	4.3619	5.1497	4.928	5.0266	4.8438	5.0876	5.5141	4.8869	5.029	4.6309	4.8575	5.6943	5.6752	4.6075	5.7148	4.8342	5.0522	5.6895	4.9463
ENSMUSG00000003423	4.3862	4.297	4.4913	5.5385	5.4538	5.1252	5.1757	5.4354	6.1113	5.4366	5.1791	5.1413	4.9541	5.8514	6.0154	5.0886	6.3077	5.2729	4.4566	6.2006	4.881
ENSMUSG00000003429	8.3136	8.3106	8.5316	11.8428	11.6521	10.8888	11.3471	11.3097	11.2636	11.1672	11.7114	10.8592	10.9297	11.105	10.6373	10.725	11.2827	10.9315	10.5542	11.6148	10.7678
ENSMUSG00000003435	4.9799	4.8928	5.0667	5.6399	5.3509	5.7294	5.7932	5.4951	5.8911	5.5625	5.5694	5.8242	5.5933	5.9154	5.965	5.8114	5.7969	5.8473	5.7078	6.2375	5.902
ENSMUSG00000003436	0.1803	0.1087	0.2121	0.1007	0.082	0.2681	0.3144	0.6341	0.754	0.4657	0.3547	0.4014	0	0	0.2673	0.5273	0.8461	0.981	0.115	0.395	0.1419
ENSMUSG00000003437	4.2488	4.1326	4.2049	6.092	6.2006	5.8622	5.6346	5.5	5.7803	5.7805	5.5803	5.3863	5.269	5.7582	5.6119	5.6178	5.7383	5.2189	5.7088	6.2796	5.7018
ENSMUSG00000003438	4.4655	4.2648	4.6913	5.8263	5.946	5.4336	5.4197	5.6641	5.6355	5.5266	5.2417	5.2033	5.5548	5.813	5.7701	5.4364	6.0638	5.2595	5.4158	6.3319	5.6044
ENSMUSG00000003444	3.2615	3.3624	3.3699	5.0988	4.7435	4.7803	4.4461	4.1894	5.0211	4.5325	4.505	4.5533	4.0808	4.2233	5.181	4.6553	4.908	4.4859	4.5838	5.5145	4.7017
ENSMUSG00000003452	0.0741	0.1274	0.1289	0.6347	0.2416	0.9481	0.2573	0.5468	0.6355	0.9007	0.5365	1.3244	0.0544	0.0138	0.7449	2.39	1.3206	1.8112	0.641	0.5368	0.9282
ENSMUSG00000003458	4.9556	5.0045	4.9498	5.2526	5.13	5.5969	5.4971	5.5643	5.2924	5.4807	5.4137	5.5873	4.9228	5.0581	5.1337	5.8353	5.6829	5.5484	5.4174	5.0299	5.1174
ENSMUSG00000003464	4.6638	4.6135	4.5583	5.1534	5.2632	5.2817	5.4325	5.5179	5.3025	5.4916	5.7104	5.4797	4.8533	5.0773	5.7222	5.5844	4.934	5.3345	5.4267	5.2216	5.5671
ENSMUSG00000003469	0.2734	0.5954	0.5256	0	0.7823	0	0.0353	0.1233	0.1156	0.5855	0.191	2.3568	0.1563	0	0.4295	0	0.0638	0.472	0.2506	0.5704	0.5885
ENSMUSG00000003476	0	0.0815	0.0623	0.0976	0.1076	0.1617	0	0.1043	0.1796	0.4832	0.1139	0	0.335	0.934	0.1873	0	0.178	0.058	0.0773	0.408	1.6141
ENSMUSG00000003477	0.0669	0.0655	0	0.6119	0.1173	0.7801	0.4805	1.8934	3.1917	0.5052	2.7632	3.0238	0	0	1.5293	3.3291	3.0393	4.4587	0	0.8817	0
ENSMUSG00000003484	0	0	0	0.1619	0.5723	0	0.5466	0	0	0	0.0715	0	0	0	0	0	0	0	0	0	0.0799
ENSMUSG00000003500	4.1534	4.0623	4.427	6.4847	6.2047	6.0067	6.2119	5.8171	6.2107	5.8024	6.0758	6.1982	5.3378	5.7106	4.6315	5.4136	6.222	7.0035	6.8774	7.1452	6.3257
ENSMUSG00000003505	0	0	0	0	0	0	0	0	0	0	0	0	0	0	0	0	0	0	0	0	0
ENSMUSG00000003518	2.633	2.7269	2.8324	2.813	2.9754	2.5711	3.0992	2.9503	2.6228	3.5129	3.0493	3.1978	3.7015	4.796	3.7188	3.2938	3.2833	3.5418	3.6325	3.462	3.7485
ENSMUSG00000003526	0.5531	0.5809	0.5586	2.8389	3.1445	3.0485	3.028	2.65	3.4081	2.063	2.5478	1.8521	0.4029	0.5705	0.8387	2.4054	2.8466	2.4464	3.1183	4.0074	2.1039
ENSMUSG00000003527	3.2012	3.1802	3.3671	3.7319	3.6252	3.4991	3.5443	3.4842	3.8188	3.3455	3.5337	3.6339	3.0926	3.2099	3.3679	3.4264	3.5832	3.3453	3.4763	4.2538	3.4582
ENSMUSG00000003528	5.1699	5.1282	5.241	6.3611	6.0312	5.9706	6.5874	6.1914	6.7226	6.3291	6.4174	6.7028	5.3674	6.3749	5.1979	5.682	6.6232	6.7912	6.0353	7.4441	6.9106
ENSMUSG00000003531	3.6399	3.5495	3.5988	6.0961	5.8087	5.5227	5.5726	5.5054	6.3221	5.5205	6.0097	5.9108	4.0873	3.9626	4.1303	5.5871	5.8485	5.7776	5.2483	6.5085	5.3119
ENSMUSG00000003534	4.778	4.8367	4.8961	3.7064	3.2361	3.2951	3.7366	4.1411	4.9029	4.4013	4.1696	5.4014	1.3808	2.1491	4.4424	4.782	4.8194	5.3768	4.1667	4.8766	4.9316
ENSMUSG00000003541	4.0147	3.9748	4.7011	7.0835	6.4533	6.3765	6.4403	5.8003	6.2594	5.9512	6.1237	5.4029	3.6726	4.6581	4.1569	6.3029	6.6831	5.8535	6.2984	6.7793	4.9674
ENSMUSG00000003545	2.8792	2.9544	4.804	0.5123	0.7233	0.9956	0.2325	0.6857	6.7343	0.596	0.7526	0.4052	0.4378	0.0725	0.0835	0.8669	6.4978	0.295	0.3415	5.4245	0.3696
ENSMUSG00000003546	3.4459	3.3408	3.2013	3.3603	2.9301	2.8977	3.4229	3.2947	3.4074	3.697	3.4212	3.5923	2.2671	2.629	4.1244	2.6122	2.7847	2.8583	2.8991	3.804	3.5682
ENSMUSG00000003549	3.2087	3.1935	3.4985	4.9866	4.6699	4.5414	4.643	4.5559	4.7676	4.1361	4.1203	3.644	3.1003	4.2962	3.8181	3.9842	4.1888	3.4589	4.3223	5.2519	3.777
ENSMUSG00000003555	0	0.2285	0.0493	0	0	0.1691	0	0	0	0	0	0	0	0	0.0611	0.1163	0	0	0	0.1021	0.0741
ENSMUSG00000003559	2.3431	2.4594	2.1636	1.6695	2.369	2.2713	1.9869	2.2945	2.8685	2.9089	2.9604	3.3451	2.2089	2.9556	3.1656	2.0239	1.8446	2.8449	2.2489	2.7517	2.5185
ENSMUSG00000003573	3.2503	3.1726	3.2754	6.2338	6.6243	6.121	6.5101	5.3972	5.0166	5.5391	5.1999	5.1759	3.2924	3.4305	4.2435	5.48	5.1587	5.0127	6.1091	5.9023	5.445
ENSMUSG00000003575	2.4805	2.5008	2.4168	2.3798	2.1741	2.9005	2.4376	2.6227	3.0052	2.1552	2.1764	2.877	0.7125	1.723	1.8274	3.2268	2.8117	2.3021	2.5635	2.6877	2.3327
ENSMUSG00000003581	4.0448	3.9374	3.7116	4.2529	4.1541	4.2619	4.2098	4.3705	4.3463	4.0742	4.1415	4.1654	3.9647	3.831	3.5431	4.2588	3.8666	3.7061	4.3029	4.1875	3.3504
ENSMUSG00000003585	0.8661	1.0868	1.0815	1.2858	1.531	1.1758	1.0727	1.1565	1.2397	1.9327	1.8428	1.3584	3.6407	3.3459	2.5155	0.6976	0.798	0.977	1.9285	1.7021	2.3375
ENSMUSG00000003604	2.0969	1.7626	2.0924	4.1299	3.9663	4.427	3.3613	3.4066	2.9238	3.2093	2.9573	1.9958	2.7168	2.7644	2.1641	3.9292	3.8601	3.1806	2.9891	2.7604	2.6758
ENSMUSG00000003617	0.8928	0.8421	0.8932	1.811	0.7656	1.2042	1.4288	1.1466	1.026	2.018	1.5146	1.8609	0.1122	0.8046	2.0475	1.8086	2.1268	2.4591	1.3346	0.3444	1.6712
ENSMUSG00000003623	2.9404	2.8424	2.8296	3.3458	3.4897	3.5559	3.6104	3.7189	2.94	3.9125	3.4328	3.3614	3.5278	3.7427	3.6497	3.9062	2.9922	3.4627	3.8196	3.0182	3.7846
ENSMUSG00000003644	2.4896	2.249	2.3897	2.1685	1.8469	1.9674	2.2196	3.1981	3.3349	4.4528	3.7346	4.4976	5.3573	5.6432	5.2395	1.9424	3.5757	3.7912	2.3157	4.1025	5.174
ENSMUSG00000003657	0.0615	0.0603	0	2.0536	1.6156	1.2178	0.9088	0.3353	0.4543	0.3126	0.2489	0	0.0576	0.1042	0	1.1581	0.8496	1.6925	2.0092	0.2572	0
ENSMUSG00000003660	4.9273	4.9544	5.0053	4.286	4.5573	5.1267	4.499	4.5999	4.5447	4.3766	4.3103	4.8282	4.4842	5.026	4.6003	5.171	4.611	4.6725	5.0548	4.468	4.9311
ENSMUSG00000003662	3.4175	3.3873	3.3738	4.9678	4.649	4.1755	4.5946	4.5825	4.3969	4.5457	4.0812	4.7869	5.1501	5.7888	5.3968	4.3164	4.3447	3.9634	4.2481	4.9494	4.2087
ENSMUSG00000003665	0.5725	0.1992	0.4503	1.1463	1.2136	1.18	0.7344	0.1161	0.3053	0.0861	0.9996	0.3902	0	0.0684	0.7052	0.0993	0.2529	0.0768	0.402	0.6979	0.2368
ENSMUSG00000003680	2.8174	2.8384	2.8887	4.8516	4.8429	4.6405	4.6093	4.724	5.3187	5.0577	4.9337	4.6858	4.9662	5.2443	4.9771	5.1482	5.1843	4.8365	4.5672	5.7234	4.504
ENSMUSG00000003721	3.0604	3.0677	2.7342	4.0756	4.2978	4.6545	5.0423	4.5981	3.6777	4.9934	5.039	4.8014	4.0303	5.4049	4.5382	4.8641	3.8746	5.1528	4.6105	3.2105	5.9553
ENSMUSG00000003731	3.7878	3.8458	3.9014	3.9979	4.1388	4.4919	4.0981	3.6686	3.4837	3.7598	3.8064	4.1168	4.1814	4.4616	4.06	4.3913	3.6808	3.9933	4.4252	3.3529	3.9134
ENSMUSG00000003746	3.0059	2.8837	2.7759	3.6986	3.5415	4.0545	4.1007	3.9379	3.1782	3.7411	3.5138	3.7702	4.4091	4.4977	4.2905	3.4749	2.5118	2.971	3.7179	2.5602	4.277
ENSMUSG00000003752	1.3428	1.5	1.4822	2.3273	2.2992	2.2255	2.486	2.0891	2.6764	2.4093	2.5635	2.9	2.2973	2.4209	2.6959	2.2963	2.3589	2.4075	2.3537	2.6608	2.7635
ENSMUSG00000003762	1.8128	1.7804	1.8956	2.9945	2.4218	2.8356	3.1908	3.273	4.0617	3.4294	3.6151	3.9594	3.1705	3.7144	3.4666	3.5333	3.8196	4.0362	3.0304	4.1376	3.4083
ENSMUSG00000003778	3.6411	3.6647	3.6231	3.4903	4.0108	5.0083	4.4555	4.6293	4.4579	4.2984	4.2649	4.4596	4.8468	4.991	5.0171	4.9893	4.4321	4.6652	4.2197	3.5692	5.1917
ENSMUSG00000003779	4.6118	4.5242	4.6519	4.14	4.5694	5	3.8627	3.5711	3.3951	3.5263	3.4051	3.1606	4.6421	5.0153	4.1323	4.7438	4.3143	4.0411	3.9162	2.4506	3.6556
ENSMUSG00000003808	4.0046	3.9106	4.1654	6.0827	5.953	5.7869	5.6656	5.4637	5.7864	5.5575	5.4336	5.3563	5.0904	5.4676	5.3696	5.481	6.0493	5.4154	5.5048	5.9194	5.6457
ENSMUSG00000003809	2.7744	2.7018	2.8967	3.4555	3.5413	3.7352	4.2428	4.1937	4.0448	4.581	4.2888	4.1148	3.54	4.6087	4.5607	3.9456	4.2315	3.7046	4.0136	4.7789	4.581
ENSMUSG00000003810	4.179	4.2307	4.3377	4.05	4.1402	4.359	4.2592	3.9834	4.3256	3.8195	3.8134	4.1557	3.7636	3.9944	3.3556	4.2524	4.4338	4.3038	4.4774	4.5955	4.1111
ENSMUSG00000003812	1.4722	1.5717	1.2352	2.945	2.7934	2.941	2.6153	3.3953	2.7518	3.4997	3.2921	3.0261	3.4187	4.5495	4.0766	2.8161	3.613	3.2861	2.94	3.2332	3.9181
ENSMUSG00000003813	3.8331	3.8976	3.911	5.4	5.1359	5.4408	5.3351	5.2005	5.2575	5.5805	5.6936	5.8419	5.9155	6.3635	6.1009	5.5749	5.1763	5.8148	5.3464	5.2365	6.192
ENSMUSG00000003814	8.9836	8.9312	9.1828	10.2369	9.6565	9.6612	9.8409	9.5789	9.1144	9.6083	9.5849	8.9856	8.997	9.3641	8.4851	9.6358	9.6785	9.2446	9.4818	9.3841	9.1279
ENSMUSG00000003824	2.3025	2.2447	2.3478	2.425	2.4003	2.7324	2.4183	2.4736	2.8316	3.2302	2.915	1.7217	3.7809	4.7362	4.6	2.6545	3.1433	3.0426	2.7932	3.1823	3.9782
ENSMUSG00000003847	3.2552	3.3154	3.2359	2.0238	3.1151	5.761	4.0474	3.4485	4.3872	2.8333	3.0753	4.982	0.8703	1.292	2.2387	6.3791	4.3116	5.1979	5.9062	1.4369	3.8831
ENSMUSG00000003848	3.8248	3.8429	4.0212	5.8652	5.7937	5.3558	5.3796	4.9171	5.4938	5.0133	5.1439	5.1926	4.9752	5.5027	4.9755	5.4857	5.8224	5.4179	4.928	5.4539	5.0879
ENSMUSG00000003849	2.989	2.9179	3.3024	4.3568	4.198	4.6854	4.7493	3.3976	3.4866	3.1424	3.679	3.5516	0.2452	0.9654	2.6914	5.2423	5.2166	5.47	3.5788	4.598	3.4504
ENSMUSG00000003863	0.7748	0.7383	0.8557	1.3463	1.5537	1.7465	1.6525	1.7592	2.7207	2.1277	1.31	1.8048	0.9459	1.316	1.4917	1.2446	2.0537	1.5946	1.8284	3.1428	2.6919
ENSMUSG00000003865	3.7209	3.7937	3.8684	3.9333	3.6338	4.1304	3.822	3.5538	3.7585	3.877	4.0023	3.9468	2.9474	3.4674	3.0364	3.5986	4.0678	4.5998	4.0196	3.9307	3.859
ENSMUSG00000003868	4.5951	4.4275	4.9346	6.5332	6.1368	6.3277	5.667	5.4745	6.9903	5.5881	5.6409	5.7292	6.2295	6.5949	6.207	5.9071	6.6548	6.3004	5.9765	6.6729	6.7373
ENSMUSG00000003872	0.3327	0.8173	0.8249	1.5471	0.7085	0.9777	1.1181	0.4965	0.8471	1.0465	0	0.681	0.3538	0.9792	0.5902	0.3592	0.5877	0.8328	0.8081	1.4685	0.2416
ENSMUSG00000003873	5.3513	5.3707	5.8364	9.6416	9.0616	8.7581	8.9403	8.2846	8.9724	8.4541	8.5428	8.2824	6.1612	6.2107	7.0327	7.9947	8.953	8.1752	8.5649	9.9976	8.5833
ENSMUSG00000003882	0.2376	0.3278	0.3678	0	0	0	0	0	0	0	0	0	0	0	0	0	0	0	0	0	0
ENSMUSG00000003923	3.1483	3.2992	3.3774	3.6279	4.1268	4.1825	4.1668	4.2954	4.2756	4.189	4.2548	4.2404	5.7439	6.222	5.4234	4.2718	4.4349	4.8674	4.6593	4.1322	3.8805
ENSMUSG00000003929	1.7462	1.7399	1.538	1.2126	1.5252	1.9967	1.6332	1.5779	1.4129	1.4319	1.626	2.0826	1.2017	1.3875	1.1652	1.6461	1.0279	1.8614	1.8956	1.1078	1.6058
ENSMUSG00000003934	3.4674	3.3105	2.9951	1.9682	2.1512	2.7566	2.7514	2.9085	3.4448	2.0777	2.6587	2.9247	0.0241	0.5462	1.9479	2.9041	3.2771	3.6936	2.6284	3.3899	2.9306
ENSMUSG00000003948	2.798	2.9419	2.7337	7.5582	7.1811	7.8586	7.412	6.7453	6.4812	6.2507	7.0422	6.7863	3.066	3.6275	4.7132	7.3483	5.9559	6.0498	6.9635	5.9759	6.2044
ENSMUSG00000003949	0.3859	0.5856	0.3193	0.7473	1.1769	2.121	1.4186	2.843	2.8264	1.8506	2.6753	3.2351	0	0.1118	0.406	2.0789	1.4789	2.6986	1.2451	1.2446	5.224
ENSMUSG00000003955	5.0467	5.1935	5.2612	7.8016	7.289	7.0141	7.0096	7.0374	6.9142	7.2712	7.8125	6.4241	5.5872	6.0535	6.0479	6.226	7.4162	7.4347	6.6553	7.2495	6.9378
ENSMUSG00000003970	9.0881	9.0095	9.299	11.4111	11.0918	10.7352	10.6987	10.7838	11.1641	10.7916	11.2858	10.8537	11.2341	11.3516	10.8204	10.5244	11.1855	11.0587	10.4974	11.4776	10.7812
ENSMUSG00000003974	0.0701	0.0348	0.0352	0.0855	0	0	0.0645	0	0	0	0	0.0481	0	0	0	0	0	0.0507	0.0978	0	0
ENSMUSG00000003992	2.6905	2.7948	2.7402	4.6235	4.2909	5.0004	4.5891	4.4369	4.3529	4.1659	4.7945	4.2982	0.6701	0.6582	2.2257	4.1382	3.6965	3.8002	4.6551	5.0081	3.7373
ENSMUSG00000004018	2.0297	1.9671	1.9554	2.6396	2.967	3.1937	2.1035	2.454	2.5126	2.8218	2.381	1.8723	3.3111	4.0784	3.3623	2.8599	3.0653	2.1477	2.7013	1.6215	2.3392
ENSMUSG00000004031	0.1538	0.1509	0.1188	0.149	0.0907	0.229	0.3773	0.8601	0.4896	0.3143	0.4414	0.2971	0	0	0.2144	0	0.2178	0	0.0649	0.3696	0.3814
ENSMUSG00000004032	5.0447	5.1518	5.0811	5.8964	5.2925	5.7051	5.5512	5.9654	5.9281	6.4945	6.3647	6.1768	4.4505	5.3888	7.3898	5.7196	5.7141	6.0716	5.8009	6.3974	6.2724
ENSMUSG00000004035	1.5806	1.6909	1.4535	1.7585	1.8716	1.4192	1.7184	2.0059	2.5253	2.47	2.1309	2.2968	0.8203	0.5967	1.693	2.2446	3.4622	3.7276	2.0305	2.2589	1.3943
ENSMUSG00000004038	0	0.155	0.0805	0	0	0	0.6888	1.0142	0.2708	3.0704	2.4546	1.3953	0.0321	0.1151	1.3451	0	0.2912	0.7403	0	1.6172	2.6146
ENSMUSG00000004040	4.6896	4.6542	4.7526	4.8164	4.5621	5.4389	5.497	5.8397	5.4441	5.7176	5.6029	6.2936	5.8699	6.9002	5.9849	5.9623	5.3123	6.313	5.282	4.8319	6.3841
ENSMUSG00000004043	1.9373	1.9739	2.0022	3.0017	2.7088	3.8033	4.1817	4.1068	3.4625	4.4616	4.5626	4.2157	1.8988	3.2327	2.6283	3.2974	3.4177	4.1453	3.7548	3.2164	4.8046
ENSMUSG00000004044	7.2461	7.2651	7.4703	7.4122	7.1876	6.5862	6.677	6.4791	6.578	6.2488	6.4738	6.0958	4.4315	5.8441	5.2867	6.5313	6.198	5.796	6.6439	6.6952	6.1607
ENSMUSG00000004054	2.897	2.8942	3.147	3.8119	4.0568	3.9906	3.766	3.6766	4.8541	4.0479	3.9739	4.791	4.1916	4.3649	4.2561	4.1958	5.0547	4.7827	3.7632	4.8558	4.8065
ENSMUSG00000004056	4.4655	4.4125	4.3933	5.4447	5.3091	5.5627	5.5654	5.473	6.0512	5.3905	5.4595	5.7794	5.3122	5.8447	5.6882	5.6631	6.033	6.065	5.2258	5.7149	5.7165
ENSMUSG00000004069	3.6818	3.5269	3.655	4.698	4.6566	4.5211	4.3585	4.0775	4.0558	4.6744	4.3728	4.4508	4.977	5.1842	4.8391	4.4487	4.4192	4.5762	4.4919	4.3584	4.6627
ENSMUSG00000004070	3.6675	3.7945	3.8417	5.358	5.0743	5.5087	5.1361	5.2999	5.5161	5.2484	5.1278	5.4059	4.6845	4.8747	5.0383	5.035	5.5952	5.1482	5.2794	5.5967	5.0792
ENSMUSG00000004071	2.6276	2.644	2.5799	4.9415	4.9236	5.089	4.9145	4.6217	4.9607	4.8105	4.886	5.0226	4.7848	5.1127	5.2481	4.9767	4.8866	4.8852	5.2262	5.3204	5.0378
ENSMUSG00000004085	2.083	2.1124	2.3005	3.6398	3.4045	3.49	3.1653	2.5308	2.1074	2.8851	2.8557	2.6232	2.6966	3.177	2.3746	2.5015	1.7659	1.9294	3.5217	2.8873	3.3582
ENSMUSG00000004096	5.1095	5.1085	5.2211	6.7544	6.6429	6.2806	6.3381	6.3698	6.2722	6.3506	6.2044	5.7398	5.9495	6.0756	6.1466	6.0369	6.1643	5.4612	6.3283	6.3133	6.0526
ENSMUSG00000004098	3.488	3.4566	3.4286	3.5516	3.604	3.8561	4.0408	1.7192	1.5412	1.8297	1.6937	1.3382	0.0761	0.6678	0.849	2.8185	1.5089	0.5774	3.6682	3.411	3.1575
ENSMUSG00000004099	5.228	5.2225	5.5142	4.889	5.1989	5.553	4.9607	4.601	5.0254	4.5349	4.3312	4.2991	5.5155	5.6244	4.6944	5.2486	5.1179	4.6157	5.0962	4.097	4.9055
ENSMUSG00000004100	3.9941	3.772	4.3203	6.1992	6.1936	5.9056	5.8398	6.007	6.5496	5.723	6.1032	5.6959	5.7948	6.2825	5.7039	6.0082	6.7833	5.8867	5.2569	6.6485	6.0003
ENSMUSG00000004105	4.1591	4.1807	4.1734	5.4454	5.3139	5.6234	5.8561	5.8802	5.0927	5.5835	5.5335	5.76	0.6597	1.2626	2.9045	3.622	2.9247	3.9614	5.0749	4.3145	4.7528
ENSMUSG00000004110	0.0637	0.0542	0.0256	0.0255	0.0152	0.1417	0.2694	0.6094	0.2628	0.4528	0.3477	0.2858	0.0333	0.1732	0.1063	0.1678	0.4732	0.4244	0.4251	0.8004	0.5383
ENSMUSG00000004113	0.6945	0.7163	0.6897	0.8518	0.8884	1.0516	1.3111	1.4766	1.4228	0.8442	1.7782	0.9155	0.0153	1.1144	0.4646	1.5512	2.1207	1.0258	2.1356	2.4951	1.8478
ENSMUSG00000004127	1.3128	1.5957	1.5757	2.4629	2.3672	2.8919	3.1526	2.7623	2.3543	2.4023	2.603	3.0102	2.6304	3.2185	2.9596	2.8037	2.3174	3.0246	3.4208	1.8006	2.8112
ENSMUSG00000004151	1.0237	1.0752	0.8326	2.2224	2.5637	3.1074	2.6176	1.7518	0.6634	1.5006	1.9914	2.2542	0.0516	0.9243	1.9739	2.0631	1.0565	1.5356	2.9214	1.2974	1.443
ENSMUSG00000004187	1.6429	1.251	1.2379	1.4863	0.8582	1.469	2.3159	2.7371	3.3303	2.5889	2.7588	2.7016	0.2065	0.3206	1.5787	1.5979	2.3912	2.5206	1.9442	4.0535	3.069
ENSMUSG00000004207	8.0405	7.9713	7.9293	8.2324	8.1214	8.1471	8.6071	8.5814	9.0025	8.86	8.995	9.2786	8.2752	8.6482	8.771	8.2728	9.3038	9.1951	7.9558	8.9388	8.6287
ENSMUSG00000004221	2.3448	2.3182	2.308	3.093	3.1293	3.729	4.0509	3.6551	3.2766	3.6483	3.3698	3.8251	4.1938	4.6976	4.1163	3.7529	2.8874	3.9967	3.8101	2.6731	4.0618
ENSMUSG00000004231	0.6427	0.6946	0.6252	0.4477	0.2854	0.1598	0.3953	0.4249	0.1437	0.4106	0.5897	0.1805	0.0493	0	0.4492	0.4969	0.8842	1.0171	0.9492	1.5888	1.4811
ENSMUSG00000004233	1.9998	2.0961	2.0752	2.2361	1.7309	1.5351	1.5593	1.9699	1.231	1.8876	1.7065	1.9852	1.465	2.0563	1.8127	2.1388	2.133	1.6373	2.6991	0.8583	1.3074
ENSMUSG00000004263	1.9215	1.9607	1.9433	4.9283	5.1766	5.6111	5.1513	5.3163	5.7136	5.212	5.2681	6.0495	5.1446	5.4131	4.5936	5.7733	5.9185	6.2199	5.2295	5.3649	5.6628
ENSMUSG00000004264	5.1545	5.1775	5.4109	8.2379	8.2273	7.7377	7.768	7.7299	8.4156	8.0167	7.8395	7.8643	7.5953	8.0192	8.0016	7.7059	8.5982	7.9215	7.5409	8.8335	8.1322
ENSMUSG00000004266	0.8142	1.2825	1.0893	0.6474	0.5781	0.6249	0.6058	1.5288	1.3923	1.8598	1.1506	3.2315	1.1953	1.9247	2.5181	2.057	1.9116	2.049	1.5988	2.0747	2.165
ENSMUSG00000004267	3.043	3.0502	2.9268	3.8897	4.0566	4.0799	4.7965	3.9737	3.8889	4.693	4.9738	4.7349	3.4874	4.3997	2.3352	3.6686	3.83	5.2764	4.767	5.2945	4.8264
ENSMUSG00000004268	3.6572	3.6316	3.9486	6.8502	6.776	6.5661	6.4296	6.4014	6.56	6.5407	6.4632	6.2022	6.3916	6.8534	6.8209	6.2902	6.9977	6.6825	6.4458	6.6826	6.6729
ENSMUSG00000004270	4.2791	4.1435	4.0737	5.4936	4.9478	5.6697	5.8525	5.716	5.9277	6.6926	6.3309	6.1424	6.0035	6.8606	5.9748	5.9297	6.2004	6.3478	5.9389	6.2238	7.4779
ENSMUSG00000004285	5.2661	5.1516	5.2132	7.8416	7.4212	6.8631	7.7164	7.4423	7.5898	7.7273	7.6193	7.0547	6.419	6.8263	7.3688	6.7722	7.2728	6.921	7.2584	8.6132	7.6366
ENSMUSG00000004296	0	0	0	0.0751	0	0	0.0565	0	0.0941	0.0499	0	0.083	0	0	0	0	0	0	0.0858	0	0
ENSMUSG00000004317	3.802	3.7565	3.746	3.4996	3.7941	4.9083	4.0807	3.983	3.4688	3.837	3.7661	4.5974	5.3664	5.4201	4.2169	5.3184	4.0889	4.5937	5.591	3.7281	4.8729
ENSMUSG00000004319	1.1722	1.1614	1.0986	2.2936	2.4272	2.704	2.4418	2.4615	2.1171	2.7612	2.1177	2.7443	3.472	3.7112	3.1451	3.3402	3.256	3.7874	3.345	1.5572	3.4228
ENSMUSG00000004328	2.9053	2.6795	2.1837	0.1513	0.2361	1.2683	0.2959	0.3784	0.4503	0.4571	0.7993	1.9532	0.6393	1.3488	0.1852	0.3493	0.312	1.1251	1.4716	0.7667	1.2516
ENSMUSG00000004341	0	0	0	0	0	0	0	0	0	0	0.4459	0	0	0	0	0	0	0	0	0	0
ENSMUSG00000004344	0	0	0	0	0	0	0	0.0785	0	0.8471	0.4022	0.4294	0	0	0	0	0	0	0	0	0.2389
ENSMUSG00000004347	0.1793	0.1711	0.1538	0.818	0.8995	0.8566	0.7129	1.5074	1.0867	0.8848	1.1169	1.3032	0.7778	0.2762	0.1564	1.8509	0.3947	0.845	1.1033	1.2151	0.7656
ENSMUSG00000004356	3.2953	3.3625	3.5065	4.7307	4.6348	3.8682	3.8304	3.9193	3.7581	3.4183	3.7191	2.785	2.5328	2.87	2.5952	3.5004	3.7045	2.3716	4.0829	4.2572	3.404
ENSMUSG00000004359	0	0	0	0	0	0	0	0	0	0	0	0	0.0295	0.0418	0.0128	0	0	0	0	0	0
ENSMUSG00000004360	0.2278	0.0547	0.1261	0.3718	0.5548	0.5178	1.0788	0.7496	0.8053	0.6252	0.3977	0.6066	0	0	0.0908	1.1562	0	0.2856	1.2657	1.1814	0.5698
ENSMUSG00000004364	4.8116	4.953	4.8977	5.7707	5.6599	5.0714	5.2929	5.1549	5.2895	5.3997	5.5785	4.6017	5.388	6.1419	5.3189	5.0878	5.2464	4.3519	5.1324	4.7522	4.6212
ENSMUSG00000004366	0.8813	0.6947	0.5032	0.8361	1.5113	4.4849	2.8603	7.2203	7.4724	6.503	4.7164	4.8556	0	0	0.415	4.6063	6.0955	5.3752	0.9231	3.4149	3.0237
ENSMUSG00000004371	0.4617	0.2889	0.6765	1.8606	2.4789	2.1006	2.421	0.8654	0.3999	0.9516	1.2018	0.6935	0	0	1.2067	1.1608	0.7045	1.1531	2.1077	1.19	1.6158
ENSMUSG00000004383	3.2704	3.1422	3.2217	4.0239	3.9801	4.3318	4.3037	4.5316	4.068	4.1559	4.285	4.2617	4.7684	4.5071	4.3412	4.2106	3.7397	3.9328	4.5338	4.5192	4.1969
ENSMUSG00000004393	4.2461	4.4389	4.6877	5.4292	5.146	5.3143	5.0543	4.8016	5.2004	5.0775	5.1167	5.0039	4.9334	5.2657	5.2436	5.37	5.5003	5.1369	5.3806	5.5801	5.2107
ENSMUSG00000004394	4.6301	4.4788	4.4709	5.7762	5.5679	5.7369	5.7894	5.627	5.7593	5.8818	5.9574	5.9687	4.9475	5.8786	5.9821	5.9529	5.9883	6.1571	5.8247	5.599	5.8317
ENSMUSG00000004415	3.577	3.5851	2.972	5.9766	5.9209	6.6872	6.6478	7.2114	6.7011	5.4838	5.7718	5.7094	0	0	3.4725	4.0304	3.9554	3.4525	5.9076	5.4451	3.7957
ENSMUSG00000004446	1.8766	2.1622	2.5068	2.3531	2.8261	2.5328	2.3695	2.1715	1.9951	2.8659	2.5663	1.9437	2.3821	2.4829	3.1284	2.3546	2.8068	2.6207	2.7504	2.2145	3.1129
ENSMUSG00000004451	4.0685	4.0111	4.0765	5.4113	5.3184	5.0719	5.2877	4.9976	4.7796	5.287	5.3159	5.2758	5.9057	6.1262	5.9439	4.4149	4.6141	5.0181	5.2388	5.4998	5.3848
ENSMUSG00000004455	5.2552	5.3098	5.3386	6.9677	7.2847	7.0393	6.9753	6.7945	6.3545	6.866	6.6483	6.6809	7.5948	8.1942	7.9032	6.8783	6.7504	6.7206	6.8743	6.1115	6.926
ENSMUSG00000004460	5.1198	5.1582	5.3935	6.77	6.4589	6.2846	6.5682	6.3827	5.9517	6.3694	6.0803	5.8431	6.6242	6.2868	6.1911	6.2888	6.4434	5.8248	6.5817	6.3831	6.1768
ENSMUSG00000004462	1.9008	2.0492	1.9084	2.514	2.5216	2.6516	2.4576	2.5834	2.4692	2.8538	2.5541	2.5649	2.7024	3.0054	3.4231	2.6729	2.5542	2.6206	2.6342	2.4513	2.7907
ENSMUSG00000004473	3.0287	3.4074	2.9905	0.4605	0.2357	0.2779	0.4841	0.5653	0.3966	0.5603	0.62	0.7012	0.0408	0.2107	0.5256	0.6095	1.4864	1.7593	0.5885	0.5866	0.4095
ENSMUSG00000004500	2.4163	2.4133	2.1891	0.199	1.046	1.474	1.1861	0.6456	0.8778	0.7681	0.9192	1.1971	1.0548	1.0727	1.3883	1.5448	0.2265	1.3908	1.7495	0	1.2629
ENSMUSG00000004508	1.895	1.8493	1.6761	0.9731	1.2762	1.6991	1.5936	1.2772	0.9259	1.333	1.2726	1.7933	0.7015	0.5271	1.0096	1.0271	0.8812	1.559	1.8256	1.4372	1.6891
ENSMUSG00000004530	4.1913	4.0854	4.3982	5.4103	5.9375	5.692	5.6465	5.4595	4.949	5.3531	5.3516	5.3141	6.0535	6.4829	4.9309	5.4905	5.1847	5.2972	5.9251	4.6578	5.7283
ENSMUSG00000004535	4.0326	4.0013	3.9671	4.7903	4.8228	4.8047	4.7788	5.1481	4.5644	5.2034	5.0392	4.5778	4.8102	4.7437	5.0949	4.8905	4.5921	4.4105	5.16	4.5489	4.9389
ENSMUSG00000004540	0.0512	0.0502	0	0.0655	0.2016	0.0738	0.143	0	0.0821	0	0	0	0	0	0.0523	0.278	0	0	0.3407	0	0
ENSMUSG00000004542	0	0	0	0.0951	0	0	0	0	0	0	0	0	0	0.1949	0	0.1907	0	0	0.2096	0	0
ENSMUSG00000004552	0	0	0.0992	0	0	0	0.1126	0.7987	0.7603	2.6433	2.1455	1.3349	0	0	0.6949	0.135	0.7562	1.9211	0	0.3663	1.0041
ENSMUSG00000004558	2.649	2.6543	2.399	2.3547	1.959	2.802	3.0923	3.4168	4.3706	3.6755	5.0106	4.9692	1.9582	2.7652	3.9238	2.6402	4.4564	6.4227	3.1509	4.3347	4.4576
ENSMUSG00000004561	3.1153	2.9171	2.896	4.6377	4.4188	4.3515	4.7146	4.8593	4.9815	4.5837	4.5837	4.3559	2.2021	4.2665	3.2048	4.9207	4.5667	4.0092	4.6844	5.0629	4.302
ENSMUSG00000004562	4.628	4.6223	4.6276	6.2898	6.3727	6.5537	6.144	5.5795	6.3494	5.1143	5.5885	5.2881	5.5773	5.5548	4.9964	5.2271	5.2902	4.8378	6.2471	6.3751	4.9412
ENSMUSG00000004565	2.4918	2.4832	2.4674	4.0147	4.0118	4.5163	4.5728	4.7112	5.6456	4.9528	4.5181	4.5617	3.3745	3.814	3.632	4.6822	5.607	5.2704	4.3133	5.9027	5.1833
ENSMUSG00000004567	2.9524	2.956	3.0548	5.9385	6.3426	5.6139	6.3695	6.3607	5.9341	6.4718	6.3199	5.9974	5.2113	5.5643	5.1608	5.6515	5.4984	6.1559	6.3511	6.3384	6.1901
ENSMUSG00000004568	2.6651	2.7655	2.8465	2.6157	3.0266	2.7971	3.424	3.257	3.395	3.3207	2.9596	3.9432	3.3711	3.6966	4.1243	3.4202	3.3533	3.7855	3.6168	3.2185	3.9286
ENSMUSG00000004591	3.138	3.2066	3.1688	2.8147	3.1733	3.7801	3.1096	3.3541	3.018	3.4203	3.3482	3.7817	5.0889	5.2043	4.6269	4.07	3.2911	4.1448	4.1491	2.3473	3.8471
ENSMUSG00000004609	0.0688	0.1318	0.0413	0.7246	0.4087	0.8579	0.6616	0.2008	0.0972	0.4553	0.3555	0.142	0	0.1112	0.244	0.0338	0	0.0515	0.8214	0.0871	0.2706
ENSMUSG00000004610	2.6952	2.9096	3.098	8.1063	7.5632	6.9424	7.3937	7.3152	7.8488	8.0205	7.8747	7.4644	6.9617	7.4144	8.2891	6.9784	7.7815	7.3407	6.983	8.4473	7.9545
ENSMUSG00000004612	0.501	0.2174	0.4106	0.1888	0	0	0	0	0	0.5365	0.4559	0.801	0.3713	1.4775	3.8682	0.5653	0.3576	0.4817	0	0	0.6297
ENSMUSG00000004613	0	0	0	0	0	0.3952	0.6046	2.7272	2.9407	4.5483	4.191	3.3325	0.7767	1.5455	3.5823	1.1882	3.256	1.3954	0.2133	3.5023	3.6454
ENSMUSG00000004626	1.9774	1.9684	1.9814	3.6987	3.6699	4.1398	4.7433	5.4109	5.7024	6.1963	5.6094	5.6852	6.1884	7.5304	6.8918	2.9554	4.7057	5.3584	4.5148	6.3718	6.619
ENSMUSG00000004630	0	0	0	1.0596	1.2609	0.782	1.0199	1.0682	1.0687	1.2944	1.6344	0.4859	0.4453	0.4536	0.9623	0.7334	1.0615	1.181	1.2181	1.994	1.0354
ENSMUSG00000004631	2.673	2.5478	2.3895	4.3084	4.1377	4.2359	4.2738	4.7523	5.2991	4.8068	5.2718	5.3942	6.9294	6.7575	6.2461	4.6774	4.4766	4.7131	4.4009	5.0295	5.1584
ENSMUSG00000004633	1.2455	0.9983	1.123	1.6041	2.163	2.1616	2.1132	2.3758	1.5611	2.8181	1.7904	2.0065	5.3497	5.3854	2.876	2.4861	0.8722	1.723	3.1484	2.1503	4.6015
ENSMUSG00000004637	0.8762	0.8452	0.8351	2.4041	2.2898	2.0708	2.4235	2.6083	3.1279	2.7221	2.8848	3.4295	2.9755	3.3184	3.1861	2.7514	3.0568	3.7962	3.0874	3.9522	4.2567
ENSMUSG00000004642	3.1848	3.2705	3.3885	5.065	5.2387	5.4419	4.956	4.7589	4.751	5.0747	4.4086	4.5998	5.7539	6.0173	5.2318	5.3974	5.0117	4.7222	4.9105	4.2176	5.0085
ENSMUSG00000004651	0	0.015	0	0	0	0	0	0	0	0	0	0	0	0.0826	0	0	0	0	0	0	0
ENSMUSG00000004654	0	0	0	0.0928	0	0	0.0394	0.0472	0	0	0.1225	0.1232	0	0	0	0	0	0	0.1273	0	0
ENSMUSG00000004655	4.3225	4.143	4.3128	7.867	8.335	8.6453	8.4457	8.1972	7.5799	7.8149	8.4749	7.6206	4.6037	4.3562	6.8607	7.2456	6.4492	6.9352	9.3026	8.4888	7.8231
ENSMUSG00000004661	0.6776	0.8037	0.8342	1.054	1.4161	1.4097	1.3613	1.627	1.4626	1.6641	2.0689	1.6002	3.6817	3.5932	3.3937	1.667	1.866	0.7268	2.5053	2.0973	2.9788
ENSMUSG00000004665	7.8559	7.7902	8.1912	8.5084	8.4669	7.3231	7.5048	7.2508	7.7543	7.1958	7.5422	7.2631	5.7859	5.1157	5.7403	7.5119	6.7383	6.6931	7.7137	8.074	6.6238
ENSMUSG00000004667	4.5691	4.4896	4.6844	6.9087	6.6476	6.501	6.4422	6.3086	7.0829	6.4052	6.6399	6.6501	6.1739	6.3955	6.7092	6.2562	7.2447	6.8075	6.008	7.3425	6.7593
ENSMUSG00000004668	0.0055	0.0108	0.0055	0.0077	0	0.0174	0.0288	0.0552	0.0195	0.0253	0.0329	0.8966	0	0	0	0.058	0.0419	0.2189	0.0439	0	0.0505
ENSMUSG00000004677	4.4959	4.4473	4.5954	4.8652	4.8658	5.2284	5.2176	4.955	5.0101	4.7574	5.1702	5.5764	3.3456	3.4004	3.3585	4.3819	5.1239	5.6859	4.7531	4.729	5.7127
ENSMUSG00000004698	0.6261	0.6346	0.5628	2.2518	2.4788	2.7552	2.2453	2.3809	1.3526	2.3343	2.7053	2.3766	0	0	0.2232	2.0296	0.839	1.2159	2.5177	1.6566	1.9378
ENSMUSG00000004707	0.5221	0.3698	0.5183	0.2842	0.2311	0.0834	0	0.0812	0.1134	0.0498	0	0	0	0.1803	0.2445	0.1118	0	0.2038	0.5663	0.2808	0.087
ENSMUSG00000004709	0.0223	0.0433	0.0438	0.2702	0.0902	0.5511	0.3004	0.4548	0.1392	0.5471	0.4359	0.4655	0	0.1131	0.1514	0.6074	0.6011	0.3117	1.2972	0.4978	0.0914
ENSMUSG00000004730	1.1497	1.3438	1.2312	0.1559	0	0	0	0	0	0	0	0	0	0	0.0343	0	0.0553	0	0.0484	0	0
ENSMUSG00000004748	1.7846	1.6102	1.4033	1.9106	1.7909	1.7847	1.9224	1.583	2.4144	2.5545	1.4117	2.5341	4.6878	4.3674	3.9629	2.216	2.9509	2.8308	2.0282	3.1283	3.5476
ENSMUSG00000004768	2.8372	2.6904	2.6499	4.4639	4.2925	4.3837	4.5523	4.4079	4.2527	4.2909	4.254	4.177	2.8248	2.5368	2.7676	5.1304	3.9429	4.2398	5.0388	3.2449	3.9284
ENSMUSG00000004771	4.3792	4.363	4.3951	6.5367	6.2007	6.2185	6.4296	6.4629	6.3717	7.1248	6.968	6.4905	7.622	8.44	7.9811	6.5336	6.2531	6.4127	6.9732	6.6935	6.6926
ENSMUSG00000004788	4.3565	4.2821	4.4798	6.468	7.0446	6.5345	7.1208	5.9865	5.8038	6.3514	6.498	5.7433	5.4171	6.0793	5.9502	6.5499	6.6125	6.0505	6.5152	6.6875	6.5286
ENSMUSG00000004789	4.1569	4.1736	4.2533	6.3648	6.3153	6.396	5.9562	5.8035	5.8942	5.8176	5.7953	5.6048	6.0645	5.9645	5.6691	6.1327	5.6398	5.5304	6.2307	5.8957	5.8392
ENSMUSG00000004791	2.0577	2.0351	1.9835	2.6736	1.8732	2.3094	1.8939	1.8967	2.6596	1.8853	2.7716	2.4661	0.0514	0.485	1.3583	2.3941	3.0482	2.8681	2.5257	2.5867	1.8534
ENSMUSG00000004798	3.7171	3.6923	3.4236	2.819	2.8514	3.5862	3.4026	3.4948	3.0637	3.0893	3.1531	3.5423	1.8104	2.1432	2.3638	3.4829	2.7115	3.4932	3.2104	1.9308	2.6025
ENSMUSG00000004814	0	0.1568	0	0	0	0	0	0	0	0	0	0	0	0	0	0	0	0	0	0	0
ENSMUSG00000004815	2.0879	2.0327	2.0126	2.101	3.107	3.6407	3.5473	3.2358	3.1536	3.2126	2.747	3.6926	2.0365	2.7506	2.5361	3.6607	3.1768	3.2285	3.9082	2.3921	4.0377
ENSMUSG00000004821	0	0	0	0	0	0	0	0	0	0	0	0	0	0	0	0	0	0	0	0	0
ENSMUSG00000004837	0.3744	0.3676	0.1711	0	0	0.2716	0.0645	0	0.2069	0.1118	0	0.1832	0.0487	0	0.0673	0	0.3227	0.3631	0	0.4925	0
ENSMUSG00000004842	0.1084	0.0804	0.0547	0.495	0.0919	0	0.2434	0.1383	0.1622	0	0	0	0	0	0	0	0.1531	0	0	0.5218	0
ENSMUSG00000004843	5.1345	5.178	5.0697	4.7957	4.611	4.5345	4.6838	4.8831	4.4506	5.3895	5.3903	4.8758	4.418	4.8352	5.1198	4.6435	4.1567	4.7392	4.8817	4.6756	4.7768
ENSMUSG00000004846	5.5274	5.504	5.8255	6.3444	5.9241	5.7639	5.9415	5.9157	6.7241	6.1326	6.0674	6.4198	8.273	8.911	7.4513	5.7158	7.1025	6.7371	5.9519	7.3833	6.5159
ENSMUSG00000004849	5.3074	5.2796	5.5621	8.2689	8.0528	7.6195	7.934	7.371	7.4266	7.5984	7.4892	7.3007	7.3796	7.5577	7.5653	7.0004	7.2725	6.8182	7.5535	7.8956	7.9598
ENSMUSG00000004864	0.7644	0.8116	0.6092	1.6565	1.0811	1.2208	1.7003	2.7896	3.2098	4.1743	3.647	3.4223	0.2241	1.1114	4.6707	1.129	1.9793	2.8191	1.1063	4.5617	4.9142
ENSMUSG00000004865	3.1435	3.0338	3.0501	4.3664	4.4925	4.8375	4.3529	4.1083	4.4414	4.371	4.1257	4.5274	5.2799	5.5982	4.9263	4.6436	4.8079	4.3299	5.0449	4.6095	4.4611
ENSMUSG00000004872	0.3585	0.3789	0.342	0.2768	0.1975	0.111	0.2925	0.2519	0.0835	0.9238	0.535	0.3042	0	0	0.905	0.5011	0.4121	0.5102	0.538	0.5691	1.661
ENSMUSG00000004880	4.1603	4.2669	4.2574	3.5151	4.0359	4.3107	3.7051	4.6824	3.3293	3.8811	3.6128	3.5241	5.1478	5.6767	4.2773	4.5158	4.2093	4.8101	4.1647	3.0378	4.2353
ENSMUSG00000004885	4.3868	4.4089	4.0964	5.9738	5.5611	6.6576	6.4638	6.7827	7.6071	6.6411	7.1713	6.7138	2.2677	4.2614	4.4529	7.1541	7.2527	6.9228	5.7929	7.1092	5.9335
ENSMUSG00000004891	5.2083	5.1838	5.2348	4.5004	4.6567	4.5274	4.003	3.4706	3.6805	3.0808	3.7363	3.9655	4.0658	3.0949	3.1857	5.4076	4.8411	5.2157	5.0934	4.5828	4.3159
ENSMUSG00000004892	0.6244	0.4879	0.3325	0.3873	0.2271	0.4441	0.3075	0.8685	1.4789	0.5459	1.0897	1.5376	0	0	0.1302	1.6106	1.6778	3.042	0.7029	2.3692	1.8235
ENSMUSG00000004894	0	0	0	0.0581	0.0471	0	0	0.3546	0.8513	0.3097	0	0	0	0	0	0.239	0.112	0	0	0.6293	0.0794
ENSMUSG00000004895	4.7313	4.6688	4.6364	5.3798	5.3235	5.2339	5.1756	5.2721	5.6659	5.3382	5.1907	5.2588	5.2331	5.41	5.3224	5.1874	5.6237	5.0973	5.1073	5.9262	5.3742
ENSMUSG00000004896	2.3685	2.2338	2.2971	3.407	3.8249	3.6344	3.8671	3.6825	4.2145	3.6623	3.7169	3.5727	2.7732	3.0671	3.1536	3.7104	3.9823	3.5561	3.6713	4.1543	3.4727
ENSMUSG00000004897	6.5772	6.5497	6.8923	7.0621	7.152	7.33	6.8715	7.012	7.065	7.2767	7.0107	6.7047	7.5995	8.1413	7.5612	7.0369	6.9562	6.735	6.7243	6.7278	7.1774
ENSMUSG00000004902	0.1103	0.0551	0.3059	0.1422	0	0.082	0	0	0	0.0484	0.1226	0	0.2804	0.3069	0.3759	0.1097	0	0.0849	0	0	0.0698
ENSMUSG00000004929	3.6922	3.5571	3.8509	5.3146	5.1867	5.0157	4.7668	4.5367	5.0621	4.9432	4.6155	4.5932	4.5927	5.0642	5.3513	4.8956	5.5483	5.0398	4.8368	5.7302	5.3985
ENSMUSG00000004931	3.8681	3.6642	3.9615	5.0975	4.792	5.0552	4.6812	4.7641	5.7233	4.8947	4.8087	5.4738	3.9902	4.3712	4.5437	4.6856	5.5323	5.32	4.9084	6.1044	5.2521
ENSMUSG00000004933	0.4118	0.5391	0.4439	0.9783	0.7017	0.4219	0.6326	0.9649	1.7784	1.1344	1.6878	0.742	0.1379	0.2977	0.4049	0.7065	1.0213	0.4816	0.627	1.637	0.8315
ENSMUSG00000004934	3.6416	3.5009	3.8334	4.8278	4.8359	4.434	4.6771	4.1274	4.8587	4.7088	4.5524	4.4644	4.4405	5.3457	4.4411	4.414	4.7706	4.3401	4.3948	5.4502	4.6471
ENSMUSG00000004936	4.5974	4.5594	4.5747	5.163	4.9999	4.9567	5.0589	4.8612	4.904	5.3267	5.3893	5.1111	5.2984	6.0826	5.4051	4.6678	5.0698	5.3869	4.9803	4.6498	5.4515
ENSMUSG00000004937	5.3408	5.3415	5.4977	6.5147	6.426	6.5354	6.2831	6.2024	6.753	6.2937	6.2935	6.4247	5.8004	6.0329	6.3011	6.2075	6.6949	6.4044	6.4646	7.2962	6.5696
ENSMUSG00000004939	0.5363	0.6794	0.649	0	0	0	0.1641	0	0.2668	0	0.0648	0	0	0	0	0.1136	0.1022	0	0.0862	0.0996	0
ENSMUSG00000004945	4.0723	4.208	4.2433	7.0039	6.7299	6.2853	6.5649	6.5451	6.6918	6.5487	6.8917	6.3388	5.2817	5.7096	6.0734	6.2116	6.808	6.3232	6.2211	7.0577	6.3913
ENSMUSG00000004947	1.8655	1.9582	2.081	3.0238	3.1067	2.8799	2.6152	2.7385	3.1195	2.7889	2.9513	3.0275	2.8702	2.992	3.0704	2.5671	3.3057	2.7367	2.2498	3.3979	2.9003
ENSMUSG00000004948	0.0805	0.1536	0.0798	0	0	0	0.0847	0	0	0.075	0	0	0	0	0.17	0	0	0	0	0	0
ENSMUSG00000004951	5.8791	5.7196	6.1149	6.5354	6.1195	5.7409	5.4951	6.2454	7.9339	6.6241	6.7008	7.3515	4.2603	4.0768	5.3863	6.5968	7.4401	7.0521	6.5604	8.4164	7.1544
ENSMUSG00000004952	2.1196	1.9781	1.9874	3.1607	2.0813	1.5871	2.5513	2.53	2.6123	3.3406	3.5849	3.1045	0.3063	0.6835	1.8928	1.3592	2.728	3.3427	1.9143	3.2179	2.7071
ENSMUSG00000004961	0.1318	0.2093	0.2506	0.5455	0.2452	0.4055	0.6001	0.2699	0.6599	0.7981	0.1986	0.2522	0	0.0833	0.1833	0.2331	0	0.1821	0.0921	1.71	0.5263
ENSMUSG00000004980	7.191	7.2273	7.1004	9.4015	9.7096	9.7012	9.5728	9.5221	9.4369	9.5114	9.3396	8.8421	8.5178	8.6147	8.3817	9.7742	9.4298	8.8614	9.3037	8.6589	9.1268
ENSMUSG00000004988	0	0.2962	0.1069	0	0.2001	0.1437	0	0	0	0	0	0	0	0	0	0.1911	0	0	0.1455	0	0
ENSMUSG00000004994	2.322	2.2403	2.0839	3.8812	4.0473	4.1971	3.8839	4.1851	3.8205	3.9527	3.7587	3.0399	3.2591	3.7125	3.4613	4.1053	4.1238	3.2527	3.6025	4.2322	3.4471
ENSMUSG00000004996	2.4589	2.5454	2.764	4.1215	3.4239	3.0242	3.6413	3.4506	3.3533	3.245	3.6233	4.3112	3.5062	3.831	4.755	3.7245	3.9291	3.6335	3.792	3.8379	3.7203
ENSMUSG00000005034	3.767	3.6565	3.6221	3.8774	4.0513	4.3847	4.1426	4.2825	3.7544	4.0135	4.1859	4.2624	3.7892	4.0943	3.6295	4.4645	3.2762	4.1997	4.4993	3.2538	4.2878
ENSMUSG00000005043	2.2421	2.2342	2.0183	0.9628	1.4196	1.3133	1.5299	1.6712	1.656	1.8196	1.7229	2.802	2.6583	2.15	2.3123	1.9553	2.1353	2.114	1.4605	1.3554	2.3022
ENSMUSG00000005045	0.397	0.3727	0.4614	0.3604	0.2716	0.4421	0.3161	0.2845	0.3637	0.1531	0.181	0.3243	0.0243	0.07	0.0562	0.176	0.0818	0.0787	0.2564	0.2731	0.216
ENSMUSG00000005054	6.2505	6.3768	6.5539	7.917	7.6257	7.1212	7.7493	7.3579	7.1966	7.8114	8.1017	7.3232	7.5012	7.9028	7.5759	6.7495	7.1122	7.1149	7.2233	7.7379	7.1634
ENSMUSG00000005057	1.1605	1.1169	1.1536	1.2901	1.2636	1.8804	1.3861	0.846	0.9064	0.9366	1.2242	1.2849	0.3403	0.1869	0.2781	0.9393	1.2506	1.4457	1.5277	1.1363	0.9976
ENSMUSG00000005069	4.1741	4.1883	4.2987	4.8391	4.9413	4.7449	4.9771	4.9152	5.1069	5.2256	4.9804	5.1222	6.2933	6.3407	5.6449	4.8589	4.8974	5.3784	5.1307	5.0532	5.2032
ENSMUSG00000005078	3.1933	3.0893	3.2303	4.9978	5.0136	4.9845	4.9327	4.8929	4.6994	4.8919	4.7513	4.6711	4.3294	4.609	4.3805	5.0386	4.3847	4.7519	4.9858	4.7934	4.6513
ENSMUSG00000005087	4.0869	4.0607	4.4201	4.6854	4.829	4.8791	4.3689	4.4356	3.4795	4.2825	4.3279	4.4293	2.8799	3.6335	3.4899	4.1553	3.1465	3.83	5.7432	3.6187	4.5288
ENSMUSG00000005089	0.417	0.3972	0.3177	0.5486	1.5045	1.8873	1.5526	1.7955	0.7569	0.7516	1.2596	2.2784	0.3691	0.3307	0.5017	0.9556	0.4701	0.7349	1.5898	0.7918	1.2602
ENSMUSG00000005102	2.8166	2.789	2.7955	1.9043	2.087	2.4008	2.3455	2.0837	2.3947	2.0581	2.3028	3.0671	2.4553	2.3801	2.1611	2.66	2.415	2.8552	2.2183	1.7414	2.6337
ENSMUSG00000005103	5.2628	5.1699	5.4427	7.4712	7.3905	6.8956	6.8557	6.5687	6.3556	6.5488	6.5165	6.0918	6.9385	6.5104	5.8408	6.584	6.0387	5.653	6.936	6.472	6.1558
ENSMUSG00000005107	0.5779	0.5248	0.5153	1.6521	1.3945	2.0095	1.8904	0.4446	0.5897	1.1238	0.7048	0.8292	0	0.0481	0.5867	0.5435	0.1551	0.5729	1.5018	1.3676	1.2624
ENSMUSG00000005124	4.8953	4.8783	4.8492	2.6321	2.4021	2.6034	3.2529	3.4055	3.0009	3.1806	3.0719	3.5915	0	0.4495	1.7987	3.8977	2.2958	1.9919	3.2146	2.2906	1.983
ENSMUSG00000005125	1.7229	1.5439	1.7828	4.116	4.8992	5.0953	5.5842	6.3809	6.0904	6.398	6.3993	6.4054	7.1868	8.3294	5.7536	5.8103	6.1458	6.2522	5.2977	6.3428	5.7915
ENSMUSG00000005131	0.0306	0.2751	0.1457	0.8142	0.9039	1.0022	1.3021	0.9757	0.5275	0.6485	1.0896	1.0578	0.068	0	0.4862	0.5164	0.6299	1.1973	1.5033	1.0047	1.18
ENSMUSG00000005142	3.1728	3.2497	3.2568	4.9657	4.643	4.7106	4.3944	4.544	5.0747	4.9921	4.4818	4.9801	4.6354	4.9879	4.2202	5.5753	5.9548	6.6356	4.9261	5.0055	4.8074
ENSMUSG00000005148	2.4957	2.4712	2.6738	3.0055	3.6305	4.3507	4.929	5.7555	5.5014	6.1311	5.5824	6.2798	8.2553	7.8637	7.2681	5.1178	5.5818	6.3302	4.254	4.0472	6.9021
ENSMUSG00000005150	3.1079	2.9449	2.9699	4.6619	4.4322	4.5822	4.1393	4.4854	5.0159	4.385	4.3572	4.4898	3.7931	4.0707	4.0855	4.4216	5.0521	4.7012	4.2384	4.9435	4.2253
ENSMUSG00000005161	6.1002	6.0359	6.2911	8.8771	8.5426	8.4662	8.1951	7.9216	8.7051	7.9161	7.9563	7.7417	6.9946	8.1061	7.7713	7.9728	8.481	7.5892	8.3953	8.8468	7.6068
ENSMUSG00000005198	5.2863	5.3539	5.4137	4.7823	4.895	5.6412	4.9961	5.0262	5.0842	4.9915	4.4733	4.7729	5.1602	5.3264	5.0696	5.5793	5.2818	4.7595	5.073	4.6279	4.9424
ENSMUSG00000005202	0	0.0695	0	0	0	0	0	0.0923	0.2473	0.3058	0	0	0	0	0	0.2943	0.1392	0	0	0	0
ENSMUSG00000005204	4.8412	4.861	4.9798	6.4132	6.0782	6.0101	5.9594	5.8102	6.0101	5.9582	5.8313	5.7501	6.2921	6.6493	6.0881	6.0183	6.0729	5.3966	5.9977	6.0116	5.6983
ENSMUSG00000005220	0.9256	1.0232	0.5865	0.3468	0.7041	2.405	2.7711	3.6313	3.116	2.8287	3.03	3.3694	0	0	0.1909	0.6466	0.3094	0.5962	1.1222	0.9888	0.5243
ENSMUSG00000005225	2.6171	2.9099	2.6319	1.9057	1.9718	2.3879	2.1061	2.0658	1.8531	1.8593	1.9337	2.2868	3.5314	3.5173	2.5496	2.8469	2.3173	2.6174	2.6806	1.6644	2.3292
ENSMUSG00000005232	0.2064	0.1048	0	0	0	0	0	0	0	0	0	0	0	0	0	0	0	0	0	0	0
ENSMUSG00000005233	3.1112	3.1085	3.2687	5.0905	5.1992	5.0117	4.6391	4.6654	3.9953	4.3307	4.2416	3.5298	5.6005	5.301	5.6321	4.5546	4.057	3.8672	5.0096	4.4133	4.6852
ENSMUSG00000005237	0.4274	0.462	0.2026	0.0541	0.0222	0.2692	0.3047	0.0809	0.8328	0.0475	0.2323	0.2755	0.0581	0.0195	0.1853	0.1079	0.1091	0.3619	0.0821	0.6596	0.1158
ENSMUSG00000005251	0.1449	0.2211	0.1974	0.0369	0.1164	0.1599	1.2338	2.3985	2.3333	3.2067	2.5541	2.4771	3.5283	3.8994	4.2147	0.2603	1.8871	2.2527	0.3083	2.2058	3.7041
ENSMUSG00000005262	3.7951	3.8521	3.8562	5.8003	5.5929	5.5572	5.3176	5.498	5.2868	5.2089	5.3782	4.834	4.9786	5.6967	5.1206	5.4532	5.0316	4.5617	5.5105	5.3092	4.7993
ENSMUSG00000005267	1.159	1.1553	0.9969	0.6122	1.4438	1.6663	0.9686	1.4385	0.9308	0.8468	0.7209	1.387	0.0238	0	0.5213	1.6776	1.1947	1.4518	1.9695	0.9123	1.2112
ENSMUSG00000005268	0.6129	0.5559	0.3277	0.2657	0.3641	0.4597	0.4249	0.2523	0.1607	0.2022	0.2392	0.8118	0.1826	0.5266	0.2665	1.9092	0.1053	0.1005	0.4111	0.0983	0.1043
ENSMUSG00000005299	2.668	2.5662	2.8601	3.5464	3.6324	3.2324	3.3757	3.5483	3.5948	3.9732	2.9841	3.2471	3.3012	3.5789	3.8976	3.1548	3.1379	3.049	3.1621	3.5981	4.3274
ENSMUSG00000005312	5.1972	5.1997	5.3028	5.2708	5.3526	5.4892	5.2297	5.1114	4.6353	5.2565	5.0241	5.0341	5.4565	5.6045	5.0896	5.4784	4.7518	5.082	5.6223	4.7411	5.0963
ENSMUSG00000005320	2.2281	2.2938	2.0135	1.5984	1.6492	1.4212	0.7179	1.8436	2.5251	3.6199	2.1656	2.321	5.6336	5.5599	5.6062	1.5566	1.6107	2.8359	0.7938	2.8797	4.5352
ENSMUSG00000005338	1.7601	1.7032	1.5866	0.7729	0.7675	0.8534	0.5664	0.7221	0.7957	0.7148	0.7635	0.3881	0.1196	0.1918	0.6326	0.8931	0.3346	0.7683	1.1606	1.0422	1.3828
ENSMUSG00000005339	0	0	0	0	0	0	0	0	0	0	0	0	0	0	0	0	0	0	0	0	0
ENSMUSG00000005354	4.3082	4.1793	4.1943	7.1288	6.7846	6.8086	6.654	6.3079	6.9331	6.4672	6.6056	6.4433	6.328	6.7137	6.9576	6.8151	7.2409	6.8381	6.6233	7.1384	6.4553
ENSMUSG00000005355	0.0887	0.2837	0.1708	0	0	0	0	0	0	0	0	0	0.3058	0.6808	0.9922	0	0	0	0	0	0
ENSMUSG00000005357	2.0975	2.3139	2.2557	1.6885	1.1933	0.8209	0.5198	0.4751	1.1099	0.8949	1.2988	1.0504	1.2036	1.1784	0.8901	1.307	1.2558	1.1295	0.8285	1.5195	1.8236
ENSMUSG00000005360	2.5559	2.5613	2.4649	2.0042	2.0354	2.7963	2.1612	2.5723	3.3947	2.1461	2.6684	3.3385	2.012	1.4202	1.7597	4.7977	4.0733	4.3911	3.5843	3.233	2.2463
ENSMUSG00000005362	2.261	2.3562	2.125	3.3167	3.6163	3.6487	3.6291	3.5171	2.7093	3.3918	3.5806	3.5328	3.2792	3.6817	4.1309	3.5927	2.5917	3.1832	3.7711	3.0247	3.3811
ENSMUSG00000005364	0	0	0	0	0	0	0.0451	0	0	0	0	0	0	0	0	0	0	0	0	0	0
ENSMUSG00000005370	3.9938	3.888	3.8609	4.0386	3.9546	4.3659	3.9791	3.6558	3.3639	4.2731	3.6572	3.7111	6.3646	6.3338	5.6137	4.2925	3.9117	3.9385	4.2546	3.4026	4.858
ENSMUSG00000005371	4.8286	4.9098	4.6637	4.0867	4.1685	4.3879	4.1181	4.2704	4.1103	3.8539	4.3511	4.258	4.5283	4.8452	3.8975	4.1603	3.6385	3.7779	4.3014	3.3197	3.9275
ENSMUSG00000005373	0.0956	0.0937	0.0387	0.0393	0.0323	0.1701	0.5706	1.0582	0.6556	1.5026	0.6397	0.9952	0	0.1264	1.3236	0.5219	1.3855	1.8445	0.2493	0.5866	1.9807
ENSMUSG00000005374	3.3378	3.3246	3.2458	2.0565	2.0599	2.5033	2.1365	2.1868	2.5012	2.4918	2.2707	2.253	4.3382	4.2529	3.4727	3.0764	2.7626	2.7982	1.9541	2.0288	2.3841
ENSMUSG00000005378	3.5194	3.4464	3.7771	5.859	5.9369	5.5582	4.7892	5.145	5.8559	5.3813	5.4677	5.0667	4.9149	6.3328	5.1141	6.2566	5.8892	4.9386	4.7042	5.7505	4.994
ENSMUSG00000005397	6.5488	6.5624	6.5348	5.8712	5.9918	6.3841	6.9845	5.5362	4.5852	5.9933	6.1024	5.9515	5.8102	5.4278	5.7518	5.6189	4.3403	5.3469	6.2229	5.3955	6.8019
ENSMUSG00000005410	4.9861	4.8626	5.2994	4.9815	5.3082	5.4335	4.4104	4.4249	4.6314	4.7965	3.943	3.8858	6.1406	6.225	5.4407	5.3535	5.4346	4.2841	4.7209	4.4248	5.1989
ENSMUSG00000005413	5.3377	5.4043	5.4849	5.7408	5.4025	5.0872	5.9676	5.2869	5.5528	5.6917	5.4742	4.404	5.4621	6.1478	4.6178	4.8873	5.5351	4.3613	4.9802	6.6928	5.5428
ENSMUSG00000005417	4.5822	4.555	4.7559	6.7835	6.4452	6.3492	6.3583	6.104	6.6492	6.1376	6.3257	6.1766	5.4925	5.6565	5.7106	6.6365	6.6171	6.401	6.2609	6.847	5.902
ENSMUSG00000005442	4.814	4.8675	4.808	5.8181	5.1922	5.8679	5.4765	5.3956	6.2511	5.4176	5.5006	8.0063	4.8735	5.6566	5.0628	5.7174	5.7195	5.8302	5.5221	6.5623	5.6272
ENSMUSG00000005447	4.2757	4.4308	4.4568	5.8894	5.4763	5.6002	5.5931	5.9678	6.9992	6.4383	6.4427	6.1845	7.0019	7.918	7.588	5.3979	6.467	6.046	5.0076	7.0596	6.8605
ENSMUSG00000005465	0.8507	0.7671	0.7743	0.2285	0.2639	0.6789	0.1798	0.1733	0.1817	0.5297	0.5714	0.5187	0.3404	0.0528	0.4259	0.3453	0.1961	0.501	0.2672	0.5116	0.3831
ENSMUSG00000005469	6.1147	6.0648	6.0992	6.2345	6.014	6.2306	6.0578	5.9569	5.7042	5.8645	6.0683	5.7576	5.0055	5.3686	4.7614	6.2193	5.7304	5.5487	6.1191	5.8596	5.4752
ENSMUSG00000005470	3.3206	3.2219	3.6972	4.6091	4.956	5.0439	4.1453	4.1311	3.3072	3.848	3.7667	3.0008	4.5311	5.5044	4.0086	4.3021	4.3149	3.5148	5.0539	3.3103	3.7084
ENSMUSG00000005474	0	0	0	0	0	0	0	0	0	0	0	0	0	0	0	0	0	0	0	0	0
ENSMUSG00000005481	3.8057	3.8634	4.321	6.2838	6.2701	5.9618	5.6471	5.4793	5.8792	6.0182	5.2825	4.7693	6.1451	6.3583	6.343	5.6486	6.2378	5.0281	5.7093	6.0645	5.9064
ENSMUSG00000005483	3.9735	4.1385	4.2181	4.7345	4.6047	4.4614	4.4892	4.4031	4.6668	4.5654	4.4606	4.5705	4.6797	5.21	5.2789	4.5549	4.9354	4.2787	4.4396	4.5398	4.5034
ENSMUSG00000005493	0.0314	0.0757	0.0157	0	0.129	0	0.0729	0	0.1986	0.0336	0	0	0.1289	0.0268	0.1196	0	0	0	0.0453	0	0
ENSMUSG00000005501	2.5426	2.5676	2.3417	2.2467	2.4263	3.2308	2.7259	2.5375	2.2274	2.5634	2.449	3.1198	1.3688	1.6319	2.4896	3.2565	2.0502	2.8117	2.9659	1.8712	2.4519
ENSMUSG00000005503	0.4534	0.4454	0.5306	2.6879	3.1748	2.9242	2.9343	2.803	2.5502	1.7839	2.1575	1.3108	0	0	0.0739	0.6743	0.885	1.021	4.1509	2.1894	1.3681
ENSMUSG00000005505	1.9459	2.0281	1.6254	2.5141	2.4479	3.1187	2.7489	2.2875	2.1945	2.3432	2.1177	2.0494	2.2114	3.9461	2.689	2.3749	2.6878	2.4533	3.0777	2.3319	2.3189
ENSMUSG00000005506	4.3222	4.3872	4.4362	4.8611	5.1525	5.8114	5.3144	5.2429	4.5278	5.0522	4.7353	4.9791	5.1435	5.7583	4.8932	5.7217	4.9929	5.3823	5.8152	4.1174	5.9784
ENSMUSG00000005510	4.6662	4.5201	4.7793	6.9306	6.7517	6.5263	6.472	6.4893	6.6451	6.7709	6.7424	6.3155	6.1978	6.5009	6.9503	6.5219	7.0464	6.3114	6.3719	7.2958	6.2993
ENSMUSG00000005514	4.3784	4.435	4.5643	8.0095	8.2098	7.9378	8.028	7.1545	7.2548	7.0933	7.5203	7.6705	4.414	5.1267	5.4958	7.077	7.1595	7.1051	7.8616	7.8649	7.4903
ENSMUSG00000005533	3.2954	3.2499	3.4915	3.9334	3.2237	2.4474	3.0218	3.345	2.7335	2.9448	2.8166	2.9618	1.2261	1.6948	2.5014	2.12	2.5789	2.2368	2.9283	3.3275	2.6015
ENSMUSG00000005534	2.3604	2.2488	2.2343	2.0418	2.0903	2.6185	2.4179	2.7821	2.3717	2.5752	2.6126	2.9568	2.9801	2.659	2.7508	3.2782	2.3787	3.3205	3.1857	1.9286	2.9067
ENSMUSG00000005540	0.0691	0	0	0.0608	0.0493	0	0	0	0.1489	0	0.0523	0	0	0.0634	0	0	0.3566	0.071	0.0696	0	0
ENSMUSG00000005547	0	0	0	0	0	0	0	0	0	0	0	0	0	0	0.1055	0	0	0	0.2602	0	0
ENSMUSG00000005553	0.2407	0.1098	0.1111	0.239	0	0.0582	0.5035	0.7109	0.6932	0.6655	0.8217	1.1563	0	0	0.3157	0.6268	1.1172	1.2847	0.3707	2.2422	1.7645
ENSMUSG00000005566	6.9097	6.8941	7.0503	8.0815	7.8755	7.9247	7.2265	7.4959	8.4778	7.2136	7.3454	7.208	7.1432	7.672	7.1672	7.7892	8.3798	7.0933	7.3003	8.575	6.9216
ENSMUSG00000005575	5.4799	5.4402	5.5604	7.6049	7.3834	7.234	7.1367	7.1678	7.5654	7.1083	7.1333	6.8726	6.8434	7.5652	7.0818	7.1879	7.6234	6.8977	7.0639	7.817	6.7715
ENSMUSG00000005580	1.2465	1.0908	1.0404	0.5472	0.8253	1.1334	0.9892	0.9951	0.4717	0.9991	0.6689	1.3234	0.5298	0.515	0.7252	1.0621	0.6106	1.0658	1.4376	0.1481	1.347
ENSMUSG00000005583	2.874	2.8995	2.8051	1.1664	1.6324	2.4545	1.6272	2.1741	1.5907	1.2577	1.8832	1.8165	0.1271	0.0424	0.6809	1.6604	0.3328	1.311	2.7642	0.5335	1.1243
ENSMUSG00000005609	3.7358	3.7397	3.6656	4.3161	4.3132	4.6246	4.5338	4.4632	4.3904	4.3543	4.4547	4.8191	3.8477	3.8875	4.0526	4.9735	4.9313	5.1769	4.6014	4.3305	4.4062
ENSMUSG00000005610	6.8155	6.8385	6.8663	8.5835	8.5329	8.6301	8.1777	8.2875	7.5251	7.8984	8.0296	7.54	7.604	8.3511	7.6248	8.5988	7.6452	7.6227	8.5049	7.2628	7.3293
ENSMUSG00000005611	2.4186	2.2232	2.2165	1.4203	1.4586	1.1711	0.9847	0.7599	1.3745	1.4729	1.5503	2.8573	0.0286	0.0259	0.7581	4.285	2.1257	3.3906	1.1535	0.6076	0.5183
ENSMUSG00000005615	3.6519	3.5972	3.6912	3.364	3.878	4.227	4.0133	3.561	3.0187	3.5052	3.5919	4.0906	4.6105	4.6175	4.3895	4.3091	3.5675	3.9215	4.145	3.3352	4.0311
ENSMUSG00000005621	3.1344	3.1164	3.0997	2.4333	2.9677	2.6298	2.8384	3.0898	3.3928	2.8382	2.8096	2.9408	3.9389	4.76	3.7612	3.088	3.4384	3.7717	2.5281	2.6968	2.9437
ENSMUSG00000005625	5.3904	5.3369	5.4735	7.6257	7.4077	7.0358	7.0669	6.932	7.1793	7.2867	7.1179	6.3372	6.7178	7.4523	7.2746	6.8451	7.2744	6.2989	7.0558	7.5133	7.1939
ENSMUSG00000005628	0.9472	1.4725	1.0971	0.5241	0.9413	0.1939	0.669	0	1.0592	0.5884	0.5361	0.6441	0.1445	0.2209	0.1635	0.4136	1.2546	0.2699	1.1534	1.4304	0.3262
ENSMUSG00000005640	0.1106	0.0552	0.092	0.074	0	0	0	0.073	0.0928	0.0341	0	0.1458	0.0876	0	0.0225	0	0.2009	0.124	0	0	0.0968
ENSMUSG00000005649	0	0	0	0.0792	0	0.0892	0	0	0	0	0	0	0	0	0	0	0	0	0.1359	0	0.0759
ENSMUSG00000005656	4.5234	4.7246	4.6185	6.3107	6.4037	6.542	6.2134	6.2744	5.8698	6.1559	5.9413	5.8727	7.1566	6.8623	6.581	6.0934	5.5066	5.5015	6.8252	5.765	5.6936
ENSMUSG00000005667	4.9292	4.9075	5.0396	4.9081	4.8369	4.3206	3.9872	3.9427	3.958	3.9143	3.8499	3.339	5.3855	4.9585	2.8572	4.5565	4.3511	4.0687	4.2054	3.0434	3.7285
ENSMUSG00000005672	1.7185	1.7235	1.5895	2.013	2.4105	2.4469	3.8301	5.5991	5.6372	5.4265	5.1288	4.1181	7.1813	7.3791	6.5044	4.1387	5.4439	4.8397	2.2058	4.8761	4.8177
ENSMUSG00000005674	1.4088	1.2999	1.7417	4.4408	4.2172	4.2906	4.1322	4.2284	4.4476	4.4879	4.7342	4.3832	4.0836	4.2628	4.6327	4.262	3.9176	4.6156	4.8435	3.8266	4.8269
ENSMUSG00000005677	0.0726	0.0241	0.0719	0.0445	0	0	0.0891	0.0401	0	0.0726	0.0382	0.0493	0	0	0	0.1316	0.0606	0.052	0.2674	0.1545	0
ENSMUSG00000005681	0.3591	0.187	0.6419	0	0	0	0	0	0.6654	0.3934	0	0	0	0	0.3205	0	0	0	5.0614	0	0
ENSMUSG00000005682	2.862	2.6969	2.6517	2.4212	2.6456	3.3735	3.1702	3.3703	3.4931	3.2085	3.1283	3.3407	3.5477	3.5575	3.4004	3.496	3.581	3.8598	3.1598	3.3782	3.3336
ENSMUSG00000005683	5.3654	5.4009	5.6593	6.6922	6.5986	6.8026	6.3651	6.1889	6.0725	6.3085	6.2643	6.2134	6.4066	6.7021	5.9373	6.8478	6.3228	6.4636	6.8801	6.4333	6.4602
ENSMUSG00000005686	1.0275	1.086	1.04	1.4493	1.4745	1.8704	2.5363	3.1248	3.8419	3.563	3.9377	5.7521	0.0219	1.246	2.3851	3.8794	4.6903	6.2377	2.5774	3.0726	4.2849
ENSMUSG00000005687	4.0969	4.1005	4.0953	6.1345	6.0801	5.8678	6.1749	6.0864	6.1502	6.0057	6.16	5.7968	6.1723	6.3155	6.2901	5.5311	6.2365	5.7501	5.7718	6.168	6.0862
ENSMUSG00000005696	0	0	0	0.223	0	0	0	0	0	0	0	0	0	0	0	0	0	0	0	0	0
ENSMUSG00000005698	4.6101	4.5861	4.5389	4.7	4.7742	5.2074	4.7362	4.8037	4.4228	4.7504	4.6958	4.4174	4.6851	5.4017	5.0744	5.4968	4.6535	4.6648	4.9226	3.7943	4.9977
ENSMUSG00000005699	2.4107	2.3735	2.5487	3.7569	3.4698	3.1512	3.2415	2.435	3.7502	3.8269	3.0063	2.9565	3.1508	3.5658	2.5151	3.3254	4.2598	3.0994	3.0271	4.9883	3.6833
ENSMUSG00000005705	0.6082	0.7316	0.1034	0	0.2236	0	0	0.4645	0	0	0.2483	0	0	0.2609	0.2848	0	0	0	0	0	0
ENSMUSG00000005716	0	0	0	0.9068	1.5842	1.8264	1.8912	2.4653	2.3954	2.0134	3.6163	3.5129	0.0924	0.318	0.4367	1.1029	1.343	0.6651	2.364	6.0854	3.8119
ENSMUSG00000005718	2.3396	2.0865	2.3381	2.6868	3.1644	3.1565	2.6181	2.5563	3.2732	2.6166	2.5787	2.6114	1.5183	1.8442	1.5205	2.8029	3.512	2.7603	2.3427	2.0896	2.6619
ENSMUSG00000005732	5.2544	5.1958	5.4899	8.7508	8.6652	8.2577	8.012	7.6919	7.6433	7.7647	7.6828	6.9402	7.8413	7.8385	7.4179	7.9048	7.9211	7.2543	7.8341	7.6702	7.5706
ENSMUSG00000005763	0	0.1344	0.0402	0	0	0	0	0	0	0.0582	0	0	0	0.2015	0.1498	0.6915	0.424	0	0	0	0.1089
ENSMUSG00000005774	1.8627	1.852	1.6673	1.3573	1.7375	2.453	2.6778	2.5251	1.8883	1.9222	2.3514	3.1336	1.1094	1.5324	1.9825	2.5774	2.0465	2.8758	2.1885	1.138	2.776
ENSMUSG00000005779	6.4287	6.3842	6.7185	8.1686	7.9484	7.7	7.5673	7.5426	7.9457	7.7385	7.6576	7.5211	8.0435	8.4113	8.1253	7.5577	8.3257	7.4921	7.6015	8.5009	7.5991
ENSMUSG00000005800	0.0445	0.0436	0.0441	0	0	0	0	0.0502	0	0.073	0	0	0	0	0	0	0	0	0	0	0
ENSMUSG00000005802	3.3785	3.4568	3.4069	3.6482	4.124	4.2093	3.8196	3.1647	2.3609	2.8726	2.9367	3.0588	2.2065	2.5757	2.9898	3.1953	2.1159	2.6882	4.3174	2.1025	3.1171
ENSMUSG00000005803	1.2592	1.253	1.3902	2.1545	2.1533	1.9565	2.2086	1.7207	1.1389	2.0246	1.9438	1.5396	0	0.3428	2.1514	1.8584	1.7443	2.8188	2.3633	2.2747	1.9307
ENSMUSG00000005804	3.3486	3.4175	3.1463	3.8547	4.2719	5.1536	4.5911	4.342	3.42	4.1762	4.187	4.5686	4.4911	4.8439	4.4838	5.1099	3.2916	4.6209	4.8112	3.2054	3.9029
ENSMUSG00000005813	3.1115	3.193	3.2433	4.7709	4.7492	4.9004	4.7679	4.454	3.9501	4.6635	4.5606	4.2726	5.6866	5.4984	4.7502	4.6209	4.0043	4.3151	4.7323	4.0885	4.7119
ENSMUSG00000005823	3.6294	3.7762	3.6455	4.6395	4.2107	4.2629	4.6499	4.3315	4.4225	4.719	4.5314	4.5453	4.3358	4.3452	4.7746	4.2185	4.3837	4.2429	4.085	5.1772	4.6398
ENSMUSG00000005824	0	0.1645	0	0	0	0	0	0	0	0	0	0	0	0	0	0	0	0	0	0	0
ENSMUSG00000005836	2.3658	2.5128	2.4582	3.2261	3.2231	4.0012	3.7397	4.4659	4.3718	4.2763	4.2646	4.5149	7.7039	6.7787	6.3667	4.5724	5.1362	5.2825	4.1313	4.5182	4.715
ENSMUSG00000005846	5.439	5.4243	5.6803	6.5455	6.4263	6.5521	6.1127	6.1318	5.6358	5.9927	6.1653	5.505	6.2052	6.161	5.8296	6.4751	6.1027	5.6108	6.2022	5.4817	5.7731
ENSMUSG00000005864	0	0	0.0347	0	0	0	0.0324	0	0	0	0	0	0	0	0	0	0	0	0	0	0
ENSMUSG00000005871	2.8842	2.9494	2.9097	2.1766	2.3448	3.7511	2.7144	2.8128	2.2541	2.4272	2.4489	2.8999	2.414	2.4104	3.127	3.6856	2.3446	3.0925	4.0946	1.9654	3.0242
ENSMUSG00000005873	5.3396	5.3851	5.3283	6.0197	5.895	5.9263	5.9235	5.5691	5.1108	5.46	5.3548	4.8448	5.4872	5.1812	4.792	5.5046	5.5883	5.434	6.2209	5.8813	5.1167
ENSMUSG00000005881	5.9283	5.8896	5.9512	7.637	7.2822	7.5488	7.1836	7.6116	9.5444	7.6277	7.4492	8.3435	7.2254	7.5045	7.3887	7.6362	9.6053	8.3113	7.3141	9.9253	8.1949
ENSMUSG00000005882	2.481	2.4727	2.4447	4.3014	4.5789	5.0386	5.0266	4.7163	4.3227	4.9243	4.9913	5.3251	5.1836	5.9652	5.3546	4.4122	3.8497	5.3513	5.1137	4.0189	5.409
ENSMUSG00000005883	0	0.0537	0	0.0361	0	0	0	0.0326	0	0.0473	0	0.0789	0	0	0	0	0	0	0	0.2253	0
ENSMUSG00000005886	2.6649	2.8195	2.5397	1.8609	2.0932	2.893	2.4006	2.92	2.5565	2.6083	2.4189	3.3145	3.0808	3.2478	3.8796	3.1987	2.4526	3.1145	3.3548	1.5559	3.4014
ENSMUSG00000005891	0	0	0	0	0	0	0	0	0	0	0	0	0	0.1891	0	0	0	0	0	0	0
ENSMUSG00000005892	0	0	0	0.1062	0.3171	0.4282	0.8017	1.6996	1.8496	1.5444	1.7179	1.4737	0.0598	0	0.0823	1.3973	2.662	1.282	0	3.0744	1.1222
ENSMUSG00000005893	1.9413	2.0773	1.8856	0.4953	0.9918	2.7671	1.8839	2.2799	1.4478	1.6963	1.1908	2.8336	2.4486	3.1647	3.0246	2.8178	1.2485	2.8412	2.6917	0.7771	2.4246
ENSMUSG00000005897	2.3036	2.1755	2.0819	2.4246	2.6697	2.9627	2.6265	2.6409	2.7621	2.6417	2.5325	2.6543	2.301	2.6566	2.7263	2.8659	2.747	2.8359	2.9124	2.3093	2.6534
ENSMUSG00000005899	3.0206	2.9583	3.1408	3.812	4.1157	4.2936	4.0833	3.663	3.7987	3.7435	3.7573	3.495	4.2939	4.7883	4.0506	4.4112	4.1256	3.6422	4.4393	3.5992	3.9803
ENSMUSG00000005907	1.2406	1.3137	1.0633	2.0101	1.7189	2.746	2.207	2.5633	2.5808	2.9112	2.3467	1.8427	2.2921	2.8636	2.4336	2.5606	2.2572	2.2341	3.3164	2.568	2.3451
ENSMUSG00000005917	0	0	0	0.0478	0.1782	0	0.1748	0.0431	0	0.1551	0.041	0	0.577	0.6466	0	0	0	0	0.3886	0.0659	0.5837
ENSMUSG00000005936	4.2964	4.2893	4.1798	4.6888	4.7169	4.8793	4.7919	5.0048	4.7768	4.7397	4.7879	4.8968	4.6518	4.9839	4.7257	4.8645	4.3473	4.9989	4.4724	4.5758	4.6767
ENSMUSG00000005947	0.1148	0.1125	0.0918	0.0996	0.0546	0	0.1229	0.0306	0.0843	0.1496	0.029	0	0.3838	0.0358	0.0277	0	0.0463	0.2236	0.114	0.045	0.0639
ENSMUSG00000005949	3.2986	3.3202	3.1536	2.6008	2.7929	3.2082	3.2042	3.4461	3.6788	3.4371	3.1936	3.5125	4.7896	4.3947	3.6422	3.6069	3.3655	3.2224	2.9517	3.0301	3.6578
ENSMUSG00000005950	1.0981	0.9494	1.2523	0.641	0.9294	0.3098	0.593	0.3644	0.5255	0.6946	0.7813	0.3898	0.5666	0.6012	0.3651	0.9725	0.3665	0.1291	0.8791	1.1738	0.3819
ENSMUSG00000005951	0.7968	1.2447	0.7916	0.9383	0.7544	0.7636	0.8581	0.9283	0.3942	1.0228	0.8725	1.5863	3.6718	2.4565	2.0366	1.2179	0.5101	1.1209	1.156	1.4076	1.283
ENSMUSG00000005952	0	0.1121	0.1404	0	0	0.0566	0	0	0.0631	0.4818	0.0431	0.1091	4.2969	1.0858	1.8462	0	0.1335	0	0	0.1498	0.5376
ENSMUSG00000005958	4.5291	4.4229	4.2255	2.8685	3.157	2.9013	3.6731	4.8658	4.7216	4.5917	4.4825	4.4899	6.4416	5.4042	6.4127	3.254	4.0715	3.8776	2.4006	3.6077	4.2466
ENSMUSG00000005968	1.6294	1.9582	1.841	1.7754	2.0597	1.3264	1.9016	2.6129	1.7745	2.0116	2.9831	2.2152	3.9671	2.9569	3.5324	1.2119	1.8216	2.6062	2.5938	2.2304	2.559
ENSMUSG00000005973	6.6352	6.6163	6.4833	6.0424	5.8849	5.8786	5.9627	6.428	6.0509	6.3783	6.5621	6.4079	6.1571	6.4885	5.9527	6.4809	6.5284	7.1438	5.5713	5.755	6.3713
ENSMUSG00000005980	1.3648	1.5384	1.4374	1.426	0.9235	1.224	0.9607	1.0135	1.854	1.0898	0.8094	1.2086	0.209	0.8172	1.1316	1.4713	1.3741	0.7283	1.7889	0.5988	0.9269
ENSMUSG00000005981	5.0289	5.0142	5.0605	5.5061	5.4593	5.5847	5.4255	5.4558	5.626	5.4703	5.4062	5.4931	5.1254	5.7937	5.7386	5.5549	6.0011	5.614	5.2603	5.6043	5.6204
ENSMUSG00000005982	3.244	3.2852	3.2419	3.8211	3.7617	4.4835	4.1922	4.0153	3.6044	3.9354	3.622	3.9234	4.0433	5.1829	4.5953	3.9683	3.879	3.8658	4.2674	3.0271	3.7419
ENSMUSG00000005983	0.6883	0.4527	0.6411	2.2256	2.0268	2.1977	1.9394	1.4207	2.685	1.8026	1.73	1.3454	1.669	1.9247	1.8866	1.4775	2.0361	1.3697	1.8484	2.4791	1.2014
ENSMUSG00000005986	2.3513	2.2653	2.0743	1.9258	1.6067	1.1251	1.6449	1.3214	2.2668	1.5645	1.7193	1.5454	0.2413	1.0338	1.1816	1.487	2.0305	1.7603	2.1576	3.0593	2.1151
ENSMUSG00000005994	0	0	0.0379	0	0	0	0	0	0	0	0	0	0	0	0	0	0	0	0	0	0
ENSMUSG00000006005	4.4879	4.4307	4.5485	6.4185	6.0127	5.2866	5.3615	5.6864	5.8825	5.6352	5.9285	4.943	5.1464	6.0179	5.4341	5.2849	5.9993	4.4443	5.0603	6.3087	4.9394
ENSMUSG00000006007	0.1548	0.093	0	0.5272	0.2781	0.4846	0.2607	0	0	0.0816	0	0	0.149	0	0.1986	0	0	0	0	0	0
ENSMUSG00000006010	3.3106	3.3235	3.0182	3.1832	3.4282	4.3037	4.0674	3.9455	3.4237	3.6948	3.5574	4.158	3.9456	4.807	4.2614	4.7606	3.9106	4.2928	3.8999	2.4655	3.6941
ENSMUSG00000006014	0.8605	0.8047	1.0265	0.3993	0.2803	0.0842	0.4831	0.3627	0.488	0.3561	0.399	0.4982	0.0843	0.2205	0.3234	0.1125	0	0.1708	0.3149	0.6476	0.2049
ENSMUSG00000006019	2.644	2.6416	2.498	2.831	3.172	2.9068	2.6126	2.6107	3.736	2.6868	2.7631	2.6603	2.8131	2.9369	2.7808	2.7539	3.4946	3.2624	2.7041	4.0792	2.894
ENSMUSG00000006021	2.6006	2.6024	2.6689	2.9554	2.501	3.1417	2.88	3.2944	3.7839	3.1131	3.3093	3.0016	2.849	2.9381	2.9766	3.5157	4.2131	3.1899	2.7281	3.6829	2.6044
ENSMUSG00000006024	5.1866	5.144	5.2697	7.1183	7.1077	6.7861	7.484	6.9188	7.2711	7.0141	6.9923	6.9226	5.8674	7.2231	6.307	6.9695	7.3474	6.6742	6.8116	7.7675	6.4878
ENSMUSG00000006050	4.1812	4.1466	4.2869	7.0341	6.7327	6.5327	6.8937	6.8925	6.9295	6.9554	7.1976	6.6506	6.739	6.6426	6.4183	6.7342	6.8159	7.0327	6.3901	7.155	6.6208
ENSMUSG00000006056	0	0	0	0	0	0	0	0	0	0	0	0	0	0.0905	0	0	0	0	0	0	0
ENSMUSG00000006057	3.2823	3.166	3.7514	9.3811	9.0141	8.7597	8.6897	8.367	8.559	9.0041	8.4227	7.7229	7.2029	7.9045	7.9455	8.6821	8.9961	8.1404	8.5232	9.3947	8.3461
ENSMUSG00000006058	3.5815	3.5978	3.882	6.5992	6.2351	5.7562	6.147	5.9	6.1734	6.1479	6.0526	5.6443	5.8673	6.0013	6.2291	5.5983	6.2496	5.3085	5.8394	6.7988	6.063
ENSMUSG00000006095	5.2216	5.2208	5.5439	6.4712	6.0298	5.8285	5.565	5.723	6.107	5.6931	5.3937	5.2662	5.3964	5.855	5.7238	5.7681	6.3177	5.0692	6.0254	7.2023	5.4682
ENSMUSG00000006127	2.1084	2.0987	2.1889	2.5309	2.5166	2.2503	2.2792	3.0096	3.3021	3.1916	3.3446	2.9636	1.9167	1.799	2.8056	2.6457	3.612	3.2869	2.1123	3.8137	2.3433
ENSMUSG00000006134	4.2285	4.2312	4.1922	2.8355	3.2893	4.3266	3.6725	3.2506	3.0633	3.4763	3.0982	3.9603	4.0703	4.2704	4.3737	4.3455	3.2821	4.1364	4.2784	1.9034	4.0307
ENSMUSG00000006143	0.0817	0.4848	0.3659	0	0	0	0	0.374	0.3578	1.3466	0.7383	0.5787	0	0	0.8965	0.7291	0.3693	0	0	0	0
ENSMUSG00000006154	0.0708	0.1193	0.1534	0.1049	0.0541	0.0602	0.0744	0.1618	0.0834	0.283	0.1437	0.3296	0.2653	0	1.4305	0	0.762	0.1794	0.1831	0.323	0.3642
ENSMUSG00000006169	4.7834	4.8406	4.7991	5.1013	5.0683	5.2308	5.0169	5.2093	4.4502	5.1841	5.2375	5.1289	5.8691	5.959	5.3507	5.4084	4.8757	5.3459	5.2763	4.1489	5.1483
ENSMUSG00000006179	0.1955	0.0991	0.1242	0.4312	0.4836	0.4259	0.8322	0.1821	1.1035	0.5658	0.4188	0	0.0724	0.2144	1.033	0.5961	0.6207	1.1855	0.2084	1.0728	1.9406
ENSMUSG00000006191	0.9088	0.8723	0.9695	1.7238	1.954	2.3407	2.2884	2.2495	2.211	2.2818	2.561	2.2607	2.7865	2.879	2.9427	2.3859	2.5447	2.3824	2.3664	2.0085	2.3188
ENSMUSG00000006200	0	0	0	0	0	0	0	0.2677	0.5228	0.5439	0.2599	0.4675	5.1788	6.2457	6.1993	0	0	0	0	0	0.5344
ENSMUSG00000006204	0.0127	0.0125	0.0126	0	0	0	0	0.0285	0.0591	0.1772	0.0925	0.4477	0	0	0	0.0478	0	0.1078	0	0	0.1571
ENSMUSG00000006205	5.3441	5.2252	4.8781	8.9884	8.4314	8.4513	8.5504	8.7387	8.8387	8.8813	9.2508	9.051	2.2051	2.4735	6.4061	9.1224	8.6197	8.4951	8.3727	9.3254	8.2082
ENSMUSG00000006215	3.2561	3.1936	3.3612	4.0594	4.0374	3.838	3.8376	3.9124	4.4371	3.4969	3.7523	3.6303	3.1503	4.0058	4.0505	3.5938	4.218	3.9976	3.9311	5.0122	3.7764
ENSMUSG00000006216	0	0.0401	0.1184	0	0	0	0	0	0.0718	0	0	0.7272	0	0	0.0459	0	0	0	0	0.7424	0
ENSMUSG00000006218	0.2772	0.3909	0.6088	0.2863	0.3051	0.5814	0.0769	0.6669	0.4536	0.8648	1.2499	0.5718	0.0575	0	1.0896	0.4172	0.6785	1.9685	0.6666	1.3553	1.2248
ENSMUSG00000006219	4.2973	4.2677	4.375	5.66	5.777	6.6705	5.7277	5.528	6.0949	5.1591	5.7131	6.4764	0.6703	1.5625	3.6989	6.1023	5.7037	6.8591	6.0573	4.8093	5.6537
ENSMUSG00000006221	2.1637	2.1229	1.9861	0.1838	0.1857	0.1067	0.2671	0.1266	0.2283	0.1529	0.6348	0.5382	0	0.0505	0.8652	0	0.0656	0	0.2091	0.2946	0.2945
ENSMUSG00000006235	1.1512	0.4581	0.9319	1.3857	1.3423	1.8388	1.49	0.6883	2.3257	1.3845	0.9782	1.8824	1.1979	1.2001	0.5579	0.7041	1.493	1.5711	2.0655	2.7172	3.1753
ENSMUSG00000006241	1.7047	2.0352	1.6172	1.2843	0.5758	1.7957	1.6907	1.6051	2.4478	1.498	2.3443	2.7113	0.4173	0.1869	0.836	2.1725	2.3373	2.3384	1.7857	1.4365	1.9245
ENSMUSG00000006262	1.9645	2.1235	2.0046	3.0874	3.24	3.8686	3.2781	2.9763	2.1888	3.219	2.8072	2.9988	3.0269	3.363	3.2344	3.7473	2.5933	3.0376	3.9506	1.7956	3.4476
ENSMUSG00000006269	0	0.0243	0.0246	0	0.073	0	0.0679	0.0622	0	0	0.2576	0	0	0	0	0	0	0	0.1028	0	0
ENSMUSG00000006270	0	0	0	0	0	0	0.1143	0.3703	0.6383	0.2854	0.1301	0.9822	0.6155	3.2922	3.5468	0	3.3604	0.8275	0.1715	1.1186	1.699
ENSMUSG00000006273	4.2169	4.1618	4.2336	5.0235	5.9661	6.2815	6.1793	6.1226	5.4007	6.1679	5.7405	6.2802	5.8911	6.3067	6.0009	6.1485	5.7267	5.9159	6.3437	5.3344	6.6227
ENSMUSG00000006276	3.6783	3.6932	3.6718	4.8114	4.5775	4.9704	4.8405	4.8852	5.1222	4.7967	4.7312	4.7947	4.2495	4.3888	4.2973	5.017	4.7743	4.767	4.7437	4.9628	4.5274
ENSMUSG00000006281	2.41	2.4197	2.2482	0.983	0.9367	1.664	1.5137	1.3955	1.5272	1.2949	1.305	1.9304	0.8153	0.9208	1.0663	1.3525	1.8189	2.0191	2.1936	1.5948	1.4797
ENSMUSG00000006288	3.1472	3.1478	3.1957	4.2367	4.2531	4.2273	4.1506	4.4808	5.0184	4.4027	4.431	4.6875	4.3778	4.4259	5.0069	4.3912	4.5863	4.8359	4.6124	5.2279	4.8769
ENSMUSG00000006289	2.6918	2.632	2.6501	5.0037	4.8462	5.1183	4.8451	5.1516	5.4451	4.7084	5.1847	4.7968	5.4985	6.032	4.9061	4.8309	5.0512	5.1013	4.9775	4.8434	4.1728
ENSMUSG00000006299	4.9001	4.7816	4.9483	6.8223	6.5873	6.4327	6.5244	6.3557	7.0179	6.46	6.366	6.4238	5.9339	6.3181	6.0898	6.4865	7.0257	6.3938	6.3655	7.375	6.5117
ENSMUSG00000006301	2.441	2.4215	2.4404	4.9471	4.7033	4.9258	4.4914	4.1615	3.7699	4.4361	4.471	4.7696	4.4378	4.3873	5.2749	3.6846	3.956	4.7717	4.8509	4.228	3.7421
ENSMUSG00000006304	6.4755	6.4441	6.6534	8.3448	8.2406	7.6927	7.8468	7.4816	7.0475	7.7231	7.781	7.2747	7.5293	7.436	7.309	7.3568	7.115	7.2106	7.6626	7.5952	7.5014
ENSMUSG00000006307	3.6735	3.7242	3.8008	4.1741	4.0154	4.6605	4.3177	4.5635	5.4936	4.1709	4.2558	4.9075	3.37	4.2873	3.8624	4.7334	5.1551	5.0129	4.6657	4.9438	4.8124
ENSMUSG00000006310	0.1748	0.1304	0.0893	0.3669	0.1848	0	0.2766	0.0712	0.7324	0	0.3125	0	0.1057	0	0.2743	0.5604	0.3009	0.3387	0.1758	0.6718	0.076
ENSMUSG00000006311	0.1009	0	0	0.4102	0.3373	0.1687	0.1137	0.1336	0.187	0.1954	0.6444	0	0	0	0.1126	0	0.8066	0.4702	0.5873	0.7894	0.2784
ENSMUSG00000006313	0.7607	0.8357	0.7556	0.6703	1.1695	0.5038	0.9564	0.8934	1.084	1.1186	0.9156	0.9267	0	0	0.4602	0.7464	1.1463	0.8313	0.818	1.521	0.6499
ENSMUSG00000006315	5.1483	5.2081	5.4515	6.7354	6.0683	6.1342	6.1471	6.6463	7.0936	6.771	6.6101	6.1961	5.3754	5.6295	6.5247	6.4658	7.3776	6.5153	6.2347	7.8819	6.717
ENSMUSG00000006333	7.9413	7.8884	8.1947	11.3586	11.001	10.8182	10.7989	10.8319	11.4346	10.7925	11.2083	11.0168	11.0515	11.3397	11.2878	10.4922	11.5581	11.2388	10.4621	11.5446	10.6351
ENSMUSG00000006335	4.026	3.7485	3.922	5.1502	4.8661	4.3748	4.4785	4.243	5.0363	4.4679	4.55	4.092	3.8656	4.2636	4.3658	3.8603	4.7282	3.8042	4.413	5.94	4.645
ENSMUSG00000006342	1.4914	1.4265	1.472	0.1222	0.2226	0.2626	2.5054	4.5174	3.1634	5.1353	4.6957	3.5723	2.1518	1.8626	2.0909	0.5363	1.5927	1.429	0.1395	3.9275	3.8162
ENSMUSG00000006344	0.9811	0.7466	0.7317	0.0988	0.3698	1.0034	0.1565	0.2673	0.6646	0.381	1.1148	0.8043	0	0.2381	0.1602	0.3685	1.3216	1.1696	0.2933	0.5747	0.9168
ENSMUSG00000006345	0.1522	0.1206	0.3882	0	0.0519	0.2477	0.1578	0.2264	0.2739	0.9032	0.7726	1.6099	0.3233	4.2837	2.9635	0	1.093	1.8065	0	1.8407	1.2048
ENSMUSG00000006356	4.0889	4.106	4.4597	7.201	6.0951	5.4471	6.1008	4.4483	4.6172	5.544	4.3441	3.6276	6.3	4.8211	5.8956	3.967	4.9613	3.8861	5.755	7.0094	5.666
ENSMUSG00000006360	3.1247	2.96	2.8878	5.8781	5.9247	6.4476	5.3741	5.8046	6.1153	6.6831	5.8943	5.536	6.1566	6.0052	6.3582	5.3665	6.4482	6.5895	6.8174	7.3069	6.7254
ENSMUSG00000006362	0.3367	0.4665	0.4141	1.4256	1.4474	2.0897	1.673	1.1461	1.29	1.408	1.1095	1.4257	0	0	0	1.1017	2.2639	1.724	1.2371	1.1247	1.2572
ENSMUSG00000006369	5.6092	5.5988	5.172	8.4652	8.153	8.42	8.4165	7.7952	7.8929	7.6287	8.2015	8.0463	7.0291	8.2154	8.0512	6.561	8.3581	8.9356	8.245	8.8258	8.4225
ENSMUSG00000006373	6.4215	6.4618	6.4545	7.7567	7.9132	7.7819	8.0656	7.7777	7.5846	7.729	7.6039	7.5768	6.1276	5.932	6.3397	7.6553	7.7592	7.4577	7.7046	7.9209	7.3751
ENSMUSG00000006378	1.2634	1.3731	1.2938	3.623	3.4633	3.7978	3.1834	3.2129	3.3581	3.5654	2.9552	3.4391	2.336	3.2152	3.9376	3.3324	3.9787	3.46	3.3809	3.1595	4.0141
ENSMUSG00000006386	1.4707	1.5714	1.3678	0.343	0.4791	0.8157	0.6598	1.8186	1.9013	2.2351	1.4226	1.8727	2.926	1.5359	3.1859	3.3684	2.6739	2.3367	1.1077	1.4006	1.1759
ENSMUSG00000006389	0.0678	0.0664	0.0672	0.0833	0.1542	0.1484	0.2192	0	0.2355	0.1603	0.4244	0.2085	0	0	0	0.0994	0	0.2735	0.6718	0.4025	0
ENSMUSG00000006390	4.9753	4.905	5.126	6.4634	6.1563	6.0669	5.9528	5.6501	6.0444	6.0975	5.9441	5.869	5.9076	6.2331	5.5877	6.1761	6.2579	5.9308	6.2319	6.7107	5.8259
ENSMUSG00000006392	3.624	3.5697	3.8085	6.0799	6.3332	5.8967	5.8274	5.3712	5.222	5.6639	5.4927	4.7817	5.7383	6.1749	5.9266	5.9212	5.4264	5.0747	5.7357	5.1691	5.4238
ENSMUSG00000006395	2.6051	2.3232	2.6739	4.067	2.6567	2.175	4.0796	4.1141	4.884	2.8228	3.2775	4.721	3.4818	3.2702	4.0389	3.9545	3.8441	5.1613	2.1175	5.1036	3.9662
ENSMUSG00000006398	5.7499	5.7239	6.0007	6.1812	6.316	6.2744	5.352	5.2091	5.5243	5.5663	5.2593	4.9192	5.9226	6.3593	6.3183	6.1445	6.3317	5.9712	5.4302	5.4902	5.9651
ENSMUSG00000006403	2.2447	2.3666	2.1201	2.5413	2.5086	3.6693	3.3599	3.3194	3.3176	3.2253	3.6918	4.2406	0.0511	0.2051	1.1022	2.8133	2.6498	3.9406	3.0384	2.2119	2.8004
ENSMUSG00000006411	0.1124	0.1877	0.1898	0.334	0.3308	0.3353	0.4239	0.7436	1.2653	0.9551	1.3713	2.1279	0	0	0.2483	1.0424	1.6645	2.2473	0.3401	1.1523	0.847
ENSMUSG00000006412	3.9899	3.8664	4.1363	7.4054	7.2341	6.6333	6.9305	6.8541	7.042	6.7464	7.2294	6.4002	6.3736	6.8635	6.7044	6.7309	7.0952	6.458	6.6033	7.2716	6.7326
ENSMUSG00000006418	4.2919	4.3126	4.2966	4.0153	4.2246	4.5395	4.4171	3.975	4.3218	4.608	4.274	4.8106	6.6113	6.8179	6.7751	4.5574	4.3073	4.9593	4.4179	3.9474	5.1017
ENSMUSG00000006423	2.7798	2.893	2.613	3.8015	3.6716	4.2269	4.0455	3.9142	3.4724	3.8764	3.8375	3.6057	3.3933	3.9629	4.0709	4.1993	3.0035	3.6047	4.4493	3.0346	3.6694
ENSMUSG00000006435	2.6863	2.6103	2.8394	1.3758	1.5726	1.3796	1.0832	0.941	2.1451	1.2777	1.1478	1.9474	1.9881	2.2508	1.9484	1.4766	1.5235	1.7741	1.7533	2.1866	2.3466
ENSMUSG00000006442	6.245	6.1434	6.6573	7.5566	7.1691	7.0486	6.7361	6.6195	7.1319	6.3429	6.546	6.7299	6.5147	6.5236	6.2469	7.1346	7.7935	7.2805	6.6446	7.2937	6.5746
ENSMUSG00000006445	2.8614	2.694	3.6834	4.3763	4.6188	3.9775	4.1748	3.5781	3.3459	3.6088	4.3755	4.1947	4.4147	3.0343	3.7696	3.6845	3.8965	4.1266	5.0779	4.32	4.8272
ENSMUSG00000006456	3.6672	3.8616	3.9242	4.0804	3.9012	4.3807	3.6644	3.5526	4.0915	3.4803	3.0677	3.4864	4.6333	6.0149	4.0179	4.2757	4.4932	3.8114	3.9894	3.9185	3.8822
ENSMUSG00000006457	2.1744	2.1595	1.7397	1.3635	1.099	0.8591	0.7287	0.9611	0.9524	0.6405	0.484	0.7837	0.0886	0.2276	1.5575	0.9578	0.8585	0.2514	1.084	1.8239	0.7759
ENSMUSG00000006462	0	0.0702	0.071	0.3335	0.1637	0.2239	0.1156	0.2229	0	0.1665	0.0452	0.2201	0	0	0	0	0.1398	0.0614	0	0	0
ENSMUSG00000006463	2.3685	2.2158	1.9881	3.2764	3.0101	2.8081	3.1924	2.6864	2.9708	3.2421	2.8685	3.1309	3.0122	3.0149	2.8926	3.2625	2.3733	3.3522	2.8929	2.9185	3.8885
ENSMUSG00000006464	1.6421	1.6031	1.5826	0.3644	0.3759	0.7681	0.959	0.9861	0.7354	0.6383	1.0568	1.2522	1.2321	1.1296	1.6217	1.1001	0.8896	1.2753	1.0191	0.9223	1.1149
ENSMUSG00000006469	0	0	0	0	0	0	0	0	0	0.0416	0	0	0	0	0	0	0	0	0	0	0
ENSMUSG00000006471	1.2736	1.3165	1.5013	3.2298	3.4531	3.8186	3.8517	3.8658	4	3.6344	3.4168	3.8283	2.6269	3.2494	3.6951	4.1088	3.5693	3.9027	4.2354	3.6395	3.9346
ENSMUSG00000006476	3.7788	3.6325	3.7915	4.2267	4.5537	5.1143	5.287	5.328	5.7229	5.1037	5.244	5.8139	3.4588	3.8412	4.2904	5.3553	4.53	5.5969	4.6711	5.2796	5.1886
ENSMUSG00000006488	0	0	0.1281	0	0	0	0	0	0	0	0	0	0	2.1246	0	0	0	0	0	0	0
ENSMUSG00000006490	0	0	0	0	0	0	0.2567	0	0	0.1193	0.4161	0	0	0	0	0	0	0	0.2005	0	0
ENSMUSG00000006494	1.8808	2.1599	1.5242	2.4658	1.8695	2.8913	2.0402	2.6565	2.3367	2.7661	3.2459	2.8907	2.7894	4.5577	2.9734	3.2104	3.0853	4.4246	1.9657	1.5476	2.88
ENSMUSG00000006498	6.3729	6.3757	6.6319	7.3041	7.4077	7.5074	7.0038	7.1969	7.2902	7.1237	6.8036	7.1833	7.5522	8.6447	7.4188	7.2763	7.5284	7.2198	7.0015	6.9022	7.3205
ENSMUSG00000006517	4.9993	5.0751	4.9982	4.8596	4.0484	4.6542	4.6595	4.3623	5.5894	4.9218	4.779	5.4529	0	0	0	4.3558	5.5595	5.1307	4.0826	4.9092	5.3884
ENSMUSG00000006519	5.1781	5.2421	5.4551	6.6597	6.305	5.8036	6.0566	6.2626	6.9157	7.1466	6.7951	6.5405	0	0	0	5.1945	6.2145	6.313	6.3238	7.7083	6.5836
ENSMUSG00000006522	0.0298	0.0578	0.0295	0	0.4777	0	0	0.1713	0.3707	0.2787	0	0	0	0	0.1255	0	0.0603	0.0517	0.3086	0	0.0748
ENSMUSG00000006526	2.9015	2.9634	2.9337	2.9734	3.0907	2.698	3.2097	3.0867	3.2493	3.4277	3.0672	3.0795	4.3182	4.3276	3.9316	3.3662	3.2401	2.8277	3.2905	3.5139	3.1539
ENSMUSG00000006527	1.9601	1.9604	1.8323	2.5148	2.6197	2.9616	2.7246	2.484	2.0653	2.4288	2.0925	2.352	2.5681	2.8338	2.4166	2.8738	2.1735	2.4524	3.0897	1.9792	2.4915
ENSMUSG00000006529	0.0329	0	0	0	0	0	0	0	0	0	0	0	0	0	0.1348	0.1273	0	0	0.3138	0	0
ENSMUSG00000006538	0.2621	0.166	0.1358	0.3038	0.4348	1.1028	4.4663	5.8951	6.0061	6.5751	5.592	5.3426	7.1726	7.6045	7.1066	2.2991	5.2401	4.4814	1.4539	7.0144	6.662
ENSMUSG00000006542	1.239	1.3531	1.1005	0	0.057	0	0.081	0.0677	0	0.0936	0.1551	0.0813	0	0	0.3606	0.2656	0	0	0	0.1222	0
ENSMUSG00000006546	0	0	0	0	0.5391	0.282	0.8913	2.538	2.5391	2.0146	1.204	0.2753	0	0	1.3148	1.4615	4.1402	2.1207	0.2843	3.0107	0.9589
ENSMUSG00000006567	0.2469	0.3103	0.2165	0.1312	0.1073	0.2439	0.6507	1.2784	0.8114	1.4418	0.6727	0.7447	1.2106	2.9191	2.476	0.35	1.0436	1.205	0.2287	0.6772	1.4608
ENSMUSG00000006570	0	0	0	0	0	0	0	0	0	0	0	0	0	0	0	0	0	0	0	0	0
ENSMUSG00000006574	0.0441	0.0643	0.2064	0	0	0	0	0	0	0	0.0717	0	0	0	0	0	0	0	0	0	0
ENSMUSG00000006575	0.967	0.855	0.7133	2.3761	2.1734	1.7466	2.3982	3.3281	4.5413	3.2265	3.7495	4.2279	0.5932	0.7573	2.7132	2.5498	4.7114	4.0463	3.6299	6.0517	4.7154
ENSMUSG00000006576	2.9545	3.0584	2.992	2.287	2.4689	2.609	2.6961	3.6308	4.1127	3.0312	3.1804	3.9422	1.064	3.224	2.8723	3.5056	3.3696	4.4519	3.0583	3.6339	2.8981
ENSMUSG00000006585	3.9407	3.9553	4.3912	4.4326	4.5846	4.6966	3.9512	3.6735	4.3751	4.5124	4.0413	4.0951	0	0	0	4.5474	5.224	4.5775	4.2171	4.7204	5.5455
ENSMUSG00000006586	2.2558	2.2995	2.1478	0.8982	1.2321	1.5795	1.3429	1.4453	1.3152	0.9261	0.8103	0.8274	0	0	0.3683	1.0057	0.2267	0.1504	1.2861	0.3619	1.9603
ENSMUSG00000006587	0	0	0.1873	0.0887	0	0	0.19	0.0789	0	0.1694	0	0.0979	0	0	0	0	0	0	0.194	0	0.311
ENSMUSG00000006589	5.2685	5.3477	5.6387	8.4394	8.0623	7.6983	7.6796	7.0992	7.7149	7.4906	7.6186	7.3537	0	0	0	6.9804	7.9382	7.5361	7.7426	8.5489	7.5379
ENSMUSG00000006599	4.4124	4.4562	4.4955	4.5565	4.6545	4.5751	4.5606	4.5393	4.2335	4.6178	4.3436	4.212	4.6468	5.2635	4.7835	4.5197	4.2973	4.3311	4.7338	4.3623	4.3167
ENSMUSG00000006611	1.4328	1.3329	1.2823	1.5052	1.668	1.8146	1.4761	2.2759	2.4002	2.5358	1.7944	2.2883	0.0318	0.2034	1.4042	0.954	1.8924	1.7246	2.1295	2.7038	1.6025
ENSMUSG00000006638	0.5606	0.3741	0.2797	0	0.0612	0.0289	0.0568	0.0457	0.1538	0.0663	0.0219	0.0832	2.5739	2.3459	1.2908	0.1489	0	0.059	0.1136	0	0.0945
ENSMUSG00000006641	2.5387	2.3393	2.6804	1.7602	2.3886	2.2569	2.6336	2.0458	2.3091	2.8994	1.9132	2.066	2.5673	3.4949	2.9323	3.2896	3.2423	1.947	2.1775	2.1087	3.6744
ENSMUSG00000006642	0.1027	0.1717	0.1501	0	0	0	0.894	0.9819	0.6384	1.3355	0.3168	0.2281	2.345	2.3508	0.8305	0.2651	0.7349	0.2397	0	0.8437	0.2235
ENSMUSG00000006649	0.0164	0.0161	0	0	0.0565	0	0	0	0	0.044	0	0	0	0	0.1656	0	0	0	0	0	0
ENSMUSG00000006651	3.5961	3.6755	3.5696	4.5138	4.0026	4.2692	5.3276	5.2827	5.7183	5.4063	5.6743	5.5853	5.6488	5.0247	4.6681	4.8201	3.9299	4.3147	4.9495	6.3508	5.8184
ENSMUSG00000006673	4.0806	4.1086	4.1545	5.3707	5.3345	5.6536	5.7289	5.7877	5.4636	5.5612	5.7053	5.4324	5.5347	5.7489	5.7346	5.9246	5.584	5.5652	5.5771	5.2278	5.3748
ENSMUSG00000006675	1.169	1.3601	1.3599	1.7474	1.5203	1.2179	1.3175	2.1301	2.8625	1.7125	2.2142	2.6504	1.9902	1.748	3.0819	2.6251	2.6886	2.8926	0.9494	2.203	1.1262
ENSMUSG00000006676	4.8274	4.8701	4.8355	5.7231	5.5772	5.873	5.9553	5.7451	6.299	5.8088	5.6338	5.9656	5.32	6.1095	5.5116	5.8206	6.0323	5.8111	5.7631	6.0209	5.7859
ENSMUSG00000006678	2.7181	2.7715	2.8286	2.0731	2.3717	2.9389	2.2801	2.3813	1.9903	2.1013	2.0273	2.0537	2.9227	3.1512	2.496	2.9798	2.7482	2.9094	2.4363	1.319	2.4043
ENSMUSG00000006699	6.9981	7.0148	7.0564	8.0964	7.9385	7.873	7.7461	7.7809	7.5006	7.7493	7.9005	7.6302	7.6446	7.5271	7.1137	7.8236	7.4453	7.5209	7.8113	7.5529	7.4514
ENSMUSG00000006705	2.8098	2.9014	2.6838	2.6109	2.6721	3.204	2.7697	3.085	2.8879	2.7607	2.8354	3.0425	2.9828	3.217	3.0215	3.4703	3.0616	3.0249	3.1242	2.3974	2.8627
ENSMUSG00000006711	0	0.0597	0.1184	0	0.0295	0	0	0	0	0.0238	0.0221	0	0	0.0282	0.0219	0.2867	0	0	0.082	0	0
ENSMUSG00000006715	3.7195	3.7745	3.8224	4.7075	5.225	5.3447	4.819	4.8958	4.8775	5.5643	4.7566	4.2047	6.7592	6.9789	6.6159	5.2018	5.4177	4.9109	5.0261	5.2835	5.7937
ENSMUSG00000006717	4.3346	4.3207	4.1527	5.6559	5.2506	5.1572	5.6491	5.3353	5.2917	6.1033	5.9037	5.4595	5.0167	5.583	6.409	4.9008	5.1065	5.3531	5.2124	6.1279	5.7221
ENSMUSG00000006720	1.2261	1.6688	1.7467	1.1443	0.5028	1.8558	1.4756	0.7409	1.3963	0.7873	1.1278	1.1782	0.8538	1.2606	1.0062	1.3416	1.551	0.4953	1.2011	1.5068	1.3822
ENSMUSG00000006724	0.3055	0.3333	0.5245	0.358	0.5086	0.3442	0.4451	0.3844	0.476	0.4273	0.4201	0.1234	0.0329	0	0.1331	1.0875	0.4067	0.4113	0	0.6693	0.0832
ENSMUSG00000006728	7.0138	6.963	7.1311	8.9335	9.0603	8.8058	8.6775	8.7432	8.7871	8.1873	8.1891	8.0395	8.5789	9.3596	8.5695	8.5749	8.9529	8.0419	8.1802	8.8719	7.7111
ENSMUSG00000006731	1.6263	1.9495	1.8622	4.063	3.721	3.4964	3.9627	3.5134	3.4385	4.4183	3.9777	4.1846	2.8194	1.8236	2.4623	1.9843	2.597	3.2827	3.5444	4.4798	4.1822
ENSMUSG00000006732	3.4997	3.4423	3.6985	4.0605	3.9892	4.002	3.6753	4.204	4.3981	3.9063	3.9096	3.9148	3.9113	4.1385	4.6033	4.3044	4.2874	3.7067	3.8828	3.9723	3.8224
ENSMUSG00000006736	4.6783	4.7871	4.8249	6.6899	6.2116	6.498	6.5189	6.3819	6.7555	6.5807	6.6341	6.5749	5.9894	6.3005	6.183	6.5542	6.9171	6.7006	6.671	7.1425	6.5801
ENSMUSG00000006740	5.0506	5.0734	5.0602	4.8297	5.1922	5.5579	5.3479	5.6395	4.2765	5.6481	5.2224	5.113	6.5218	6.3122	5.9165	5.7407	4.4938	5.0942	5.8961	4.1916	6.0789
ENSMUSG00000006763	2.1559	2.1297	2.223	3.3776	3.3768	3.4498	3.0618	3.2486	3.4863	3.0543	3.2876	3.4547	4.0293	4.0291	3.8426	3.4082	3.6654	3.6029	3.4054	3.6874	4.0426
ENSMUSG00000006764	0.0375	0	0.0735	0.0511	0.0817	0.0576	0.4336	0.0906	0.0642	0.1308	0.1679	0.1109	0	0	0	0.1505	0	0.172	0.2712	0	0.1857
ENSMUSG00000006777	0	0	0	3.7098	3.8412	3.7599	3.9495	1.4342	1.055	2.9879	3.4535	2.4435	6.0903	5.4931	5.7467	0.1379	1.3376	2.6214	3.2383	1.3642	1.7905
ENSMUSG00000006782	2.5812	2.6344	2.5808	3.0737	2.7637	2.6939	3.1168	3.5217	3.2096	3.6843	2.8679	2.9901	2.5987	3.2312	3.7757	2.874	3.2708	3.0665	2.864	3.6994	3.5056
ENSMUSG00000006784	0.0352	0.0847	0	0.061	0	0	0.0223	0.2077	0	0.0798	0.206	0.4165	0.0354	0.0925	0.2431	0	0.1609	0.6002	0.0697	0.0396	0.2953
ENSMUSG00000006800	5.9231	5.8984	5.8044	6.6009	6.3904	6.0036	6.7283	6.928	7.0065	7.0807	6.264	8.0169	6.9249	7.981	7.8502	6.5595	7.7578	7.9938	6.4717	6.9083	7.4524
ENSMUSG00000006818	2.1951	2.2163	2.339	4.3201	4.3024	4.0515	4.1445	4.012	3.8363	4.6062	4.2127	4.1006	3.4121	3.6211	3.6382	3.6893	3.9213	3.8881	4.2607	4.2597	4.1689
ENSMUSG00000006850	2.6467	2.6024	2.3503	1.7016	1.4713	1.4534	2.1007	2.0359	2.7999	2.7492	2.9056	3.1167	2.101	2.1408	2.7642	2.0945	2.8856	3.5381	1.3293	2.2204	2.9804
ENSMUSG00000006906	1.812	1.5969	1.7202	3.5328	3.5486	3.6106	3.652	3.2738	3.8347	3.6293	3.6787	3.7741	2.6762	2.6973	2.6965	3.3626	3.2819	3.4129	3.6395	3.9025	2.9772
ENSMUSG00000006920	1.9202	1.8511	1.5516	2.1082	2.2283	2.5744	2.9464	2.9141	3.1623	3.7382	3.3471	3.6148	4.0349	4.45	4.5269	2.3563	2.8584	3.8535	2.746	3.2167	4.2287
ENSMUSG00000006930	1.5922	1.6194	1.686	0.6515	0.7679	1.4919	0.7939	1.5733	1.3906	2.6521	1.9703	1.8229	0.5933	1.2413	3.5672	2.3277	2.7497	2.8282	1.0212	2.3114	3.4843
ENSMUSG00000006931	5.952	5.8915	6.0317	5.6104	5.2204	5.1335	5.3403	5.6158	5.6868	5.334	5.8389	6.1018	3.9962	4.1166	5.0422	5.9636	6.3549	6.6655	4.8954	5.629	4.9027
ENSMUSG00000006932	7.1517	7.1645	7.1337	7.3282	7.4565	7.9388	7.8373	7.7832	7.0226	7.4465	7.5756	7.4727	7.6036	8.1412	8.1593	7.5516	6.8934	7.2114	7.9505	6.1294	7.2277
ENSMUSG00000006941	4.9169	5.0579	4.9709	5.9924	6.2254	5.5754	5.557	5.2917	5.9754	5.268	5.5431	5.1314	5.2406	5.4395	5.4332	5.413	5.423	5.004	5.1862	5.5928	5.0562
ENSMUSG00000006948	0	0	0	0	0	0	0	0	0	0	0	0	0	0	0	0	0	0	0	0.158	0
ENSMUSG00000006958	1.6975	1.5004	1.3305	1.0785	1.1226	1.3632	1.7069	3.0338	3.6192	2.6201	3.4959	3.4212	0.2959	0.3424	0.9896	1.8156	2.1413	2.7162	1.865	2.9783	2.6575
ENSMUSG00000006998	6.3302	6.3621	6.5653	7.2695	7.3002	7.2659	7.1516	6.7326	6.5951	6.788	6.6329	6.5225	6.6104	6.7194	6.4986	6.8988	6.8652	6.4629	7.1812	6.8251	6.9154
ENSMUSG00000007021	0.6319	0.7806	0.3269	0.3227	0.4902	0.5392	0.3364	0.5797	0.4643	0.5156	0.5583	0.6376	1.6348	0.9535	0.4404	0.545	1.2037	1.2684	0.4881	2.2655	2.0414
ENSMUSG00000007029	4.8958	4.8916	5.2274	5.9173	5.8217	6.1452	5.5444	5.2017	5.9227	5.1077	5.1782	5.6409	5.5449	6.5035	5.0069	5.9518	6.2368	5.8288	5.5205	6.0263	5.658
ENSMUSG00000007030	0.0499	0.0962	0.0249	0.1439	0.0526	0.0991	0.249	0.1795	0.3687	0.4998	0.4806	0.5742	0.2639	0.3158	0.2476	0.0975	0.2643	0.3733	0.1007	0.3561	0.3772
ENSMUSG00000007033	0.1271	0.2756	0.3144	0.3002	0.3914	0.2843	0.2654	0.2306	0.2566	0.1725	0.2205	0.1184	0	0	0.128	0.0825	0.2763	0.1833	0.1224	0.0723	0.1024
ENSMUSG00000007034	0.2274	0	0.0345	0	0	0.0683	0.2136	0.9693	0.9375	3.2348	1.7232	1.7507	1.2629	2.6068	3.6035	0.0915	0.8147	1.4465	0	0.7985	2.5574
ENSMUSG00000007035	0.7542	0.7069	0.6272	0.3993	0.4347	0.9581	0.4512	1.3415	1.5581	1.3216	1.4964	1.9915	0.4593	2.2754	0.4102	1.2645	2.6764	1.1174	0.9149	1.5782	0.5186
ENSMUSG00000007036	4.1484	4.0232	4.1912	5.2701	5.319	5.3095	5.5077	5.7081	5.6234	5.5293	5.2687	5.6178	6.9023	7.5591	5.0457	5.1087	6.0321	5.5961	4.7675	5.5485	5.0934
ENSMUSG00000007038	3.0877	3.2301	2.8495	3.0388	3.2511	3.0729	3.3795	3.6999	4.2077	4.731	4.2514	4.7913	6.2899	7.383	6.2013	3.4618	4.4534	4.8282	3.2061	4.4341	5.154
ENSMUSG00000007039	5.9414	5.9065	5.844	6.6156	6.5196	6.5932	6.5552	6.6231	7.6333	6.9637	7.1477	6.9869	7.8133	8.1523	5.5601	6.4761	7.6171	7.249	6.2734	8.0047	7.224
ENSMUSG00000007041	6.5613	6.5201	6.8191	8.0296	7.7007	7.3857	7.5123	7.4356	7.8634	7.8944	7.723	7.4889	8.4342	8.6184	7.3174	6.6443	7.7413	7.376	7.2613	8.2085	7.5848
ENSMUSG00000007050	3.207	3.1691	3.5028	6.5434	6.2351	6.156	5.9289	5.7775	5.9502	5.8996	5.8335	5.3188	6.2239	6.972	6.0712	5.9345	6.5008	5.5287	5.8731	6.0743	5.7423
ENSMUSG00000007080	2.4741	2.5267	2.7693	3.6285	3.7735	3.487	3.2539	3.2011	3.6886	3.3898	3.0115	2.5967	3.5144	3.1917	3.0588	4.1265	4.3173	3.3467	3.4852	3.705	4.0448
ENSMUSG00000007097	1.2898	1.3096	1.1074	0.0815	0.1121	0.1375	0.1816	0.262	0.5294	0.5242	0.5785	0.5381	0	0	0.2733	1.6918	3.0448	3.8639	0	0.427	0.735
ENSMUSG00000007107	0.0296	0.0573	0	0.0378	0	0	0	0	0	0	0	0	0	0	0	0	0	0.3555	0.0433	0	0.1052
ENSMUSG00000007122	1.1156	1.2915	1.1843	0.3061	0.5758	0.6175	0.3379	0.2744	1.2297	0.1092	0.1392	0.3833	0	0.4082	0.8326	1.7446	1.5566	0.3957	0.497	0.2815	0.1574
ENSMUSG00000007207	3.2668	2.9997	3.1677	4.0709	3.8172	4.049	3.5016	3.3425	4.2304	3.1683	3.082	3.4923	0.2687	0.4619	1.6628	4.2247	4.2644	3.7786	4.3336	4.9245	3.5764
ENSMUSG00000007209	0	0	0	0	0	0	0	0	0	0	0	0	0	0.3942	0.0829	0	0	0	0	0	0
ENSMUSG00000007216	1.3638	1.2319	1.0698	1.3029	1.671	1.7448	1.8038	1.2856	2.0144	1.5724	1.7101	2.2582	1.657	1.7662	1.3168	2.1607	2.0316	2.157	1.7725	1.9337	1.8884
ENSMUSG00000007279	1.3728	1.6626	1.324	0	0.0443	0.2322	0.6584	1.1803	0.9089	1.3747	0.6432	0.8238	5.5105	5.2141	3.5123	0.7202	0.7143	1.6576	0.199	0.8677	2.7559
ENSMUSG00000007338	4.1849	4.174	4.0453	5.4624	5.1691	5.0486	4.9425	4.7769	4.8911	5.359	4.8594	4.85	4.8703	5.2855	5.3613	5.06	5.0636	4.9365	5.0343	5.3635	5.1951
ENSMUSG00000007379	1.2259	1.229	1.2187	2.1329	2.2634	2.1249	2.1264	1.3805	1.2773	1.7054	1.7341	1.6392	3.4857	3.5231	2.9108	1.0976	1.0534	1.308	2.1981	1.689	1.7001
ENSMUSG00000007411	3.5971	3.4962	3.5968	4.9401	4.778	4.8284	4.7624	4.6473	4.6769	4.7188	4.5155	4.5636	5.0359	5.1113	4.9954	4.8663	4.7206	4.692	4.867	4.5591	4.6129
ENSMUSG00000007415	3.9671	4.0063	4.1572	6.2694	6.0968	5.9543	5.9537	5.7946	5.6188	5.7885	5.7967	5.8163	5.1523	5.2726	4.9347	5.9628	5.8949	5.752	6.042	5.9424	5.9366
ENSMUSG00000007440	0.1731	0.2392	0.0788	0.1451	0.1471	0.2423	0.609	0.6349	0.1267	0.6564	0.3351	0.4771	0	0	0.1604	0.4486	0.5481	0.2636	0.8488	0	0.6707
ENSMUSG00000007457	0	0	0.1294	0	0	0	0	0	0	0	0	0	0	0	0.2616	0	0.1207	0	0	0	0
ENSMUSG00000007458	4.7425	4.7525	4.9561	6.5403	6.3837	6.2672	6.0585	6.0261	5.6757	6.2018	6.2679	6.1574	6.1149	6.3751	6.3159	6.1891	5.8748	6.0756	6.3683	5.958	6.2217
ENSMUSG00000007476	1.663	1.7127	1.8628	3.1214	2.8667	2.7429	3.0248	2.8211	2.8719	2.9318	3.1352	2.8565	3.0115	2.6509	2.6327	2.9932	2.6509	3.0767	2.9403	2.9697	2.6014
ENSMUSG00000007480	0.2581	0.2533	0.4735	0	0	0.6232	0	0.1175	0	0.1716	0	0.3976	0.0731	0	0.2816	0.1967	0	0.4176	0.1499	0	0.1275
ENSMUSG00000007564	6.1814	6.1843	6.4253	7.2064	7.128	6.9068	6.8532	6.9317	7.3746	6.8397	6.9295	6.9205	6.9137	7.489	6.7624	6.8454	7.4506	7.1295	6.881	7.3787	6.9845
ENSMUSG00000007570	2.9809	2.8469	3.1183	5.4521	5.6791	5.1042	5.2036	5.1367	5.8603	5.2118	6.1109	6.3488	4.5161	5.4338	5.107	5.0903	6.046	6.4366	5.0834	6.0284	5.7081
ENSMUSG00000007589	2.5538	2.5881	2.7922	3.2863	3.1235	3.8711	3.096	3.6996	3.6344	3.7224	3.9496	4.0152	4.8593	4.8468	5.3012	3.655	4.0209	4.2269	3.2196	3.2358	4.3965
ENSMUSG00000007591	0.9138	1.3307	0.8389	0.8493	0.8954	0.421	0.5347	0.3009	1.2402	1.1579	0.2511	0.4841	0.058	0.1051	0.4844	0.4502	0.4959	0.4354	0.5092	1.012	0.7116
ENSMUSG00000007594	0.1832	0.1054	0.1321	0.4076	0.3384	0.5951	0.9134	0.6049	0.7083	1.1433	0.8789	0.6391	1.1908	1.8484	1.0897	0.3855	0.4628	1.2343	1.5894	2.4122	2.5905
ENSMUSG00000007603	4.4735	4.5152	4.6569	4.1565	4.3463	4.2212	4.2075	4.3613	4.8259	4.0958	3.9764	3.9281	3.5105	4.0693	4.1636	4.1966	4.7028	4.045	3.9655	4.6537	4.0171
ENSMUSG00000007610	3.1608	3.0095	3.0806	3.8347	4.1226	4.0212	3.9609	3.472	3.7362	3.6917	3.4969	4.1188	3.6933	4.0472	4.5104	3.6748	3.8258	4.3051	3.694	4.309	4.0837
ENSMUSG00000007613	4.2124	4.111	4.1217	2.68	2.9836	4.1687	3.2994	3.5168	2.9987	3.1178	3.6077	4.0396	3.3771	3.5575	3.4858	4.1325	3.1513	3.1846	3.4722	2.448	3.086
ENSMUSG00000007617	1.4422	1.4661	1.5347	2.5791	3.0203	3.7349	3.1843	2.8191	2.0014	2.5968	2.281	2.6091	3.4695	3.6911	2.7915	3.3712	2.4177	2.7125	3.6795	1.9476	3.3043
ENSMUSG00000007646	1.5805	1.8251	1.5888	0.9699	1.2604	1.7002	1.455	0.7299	1.0148	1.204	0.9696	1.2682	3.3883	3.2612	2.2428	1.3825	1.5645	1.6468	1.2802	0.7889	1.6636
ENSMUSG00000007653	0.1931	0.2893	0.3064	1.0746	0.1517	0.8217	0.2103	0.6717	0.2255	0.6797	0.3528	0.8389	0	0	0.0528	0.4891	0	1.3555	0.9309	0.6646	0.1484
ENSMUSG00000007655	5.731	5.7378	5.9917	7.258	6.7306	6.1979	5.2848	4.0224	3.8362	3.4784	4.6845	4.2597	0.0908	2.1526	3.1879	5.796	2.5359	2.7487	6.4812	3.2364	2.8567
ENSMUSG00000007656	4.4055	4.3833	4.5058	8.6398	8.3961	8.1673	7.9637	7.752	7.8931	7.9701	7.7662	7.3684	6.9404	7.689	7.3687	8.3575	8.1006	7.1815	8.3334	8.603	8.1379
ENSMUSG00000007659	3.6033	3.7372	3.9636	6.1347	5.8705	5.74	5.4625	4.9715	5.3389	4.9479	5.0667	4.9313	5.0053	5.0616	5.4673	5.3924	5.3369	5.1639	5.8747	5.8144	5.3731
ENSMUSG00000007670	5.3405	5.4733	5.4908	5.6654	5.6251	6.0211	5.514	5.3615	5.9183	5.3966	5.3507	5.8108	6.1952	6.603	5.4924	5.7783	6.0967	5.9673	5.522	5.5295	5.7145
ENSMUSG00000007682	0.9558	0.9123	0.4183	1.7333	1.6011	2.5407	2.337	3.618	3.5688	2.8229	3.925	4.2124	0	0.0233	1.779	2.1539	2.7254	4.3012	1.5081	1.9095	1.536
ENSMUSG00000007721	4.2706	4.1094	4.4525	6.8218	6.5394	5.8225	6.1027	5.8054	6.5125	6.0403	5.7846	5.2605	6.444	6.4886	6.4895	5.4873	6.2811	5.1472	5.4669	7.2223	6.12
ENSMUSG00000007739	5.9718	5.9978	6.0821	7.1909	7.0866	7.0259	6.8286	6.8636	6.5224	6.6903	7.028	6.5528	7.5006	8.2271	6.7923	6.7192	6.3699	6.4276	7.0301	6.77	6.5761
ENSMUSG00000007777	3.6765	3.1409	3.094	5.1689	4.6749	4.7577	4.9176	4.6373	4.0108	5.1198	4.5305	4.2021	3.9396	4.3236	4.6487	4.5518	4.5728	4.3096	4.3168	4.8573	4.3579
ENSMUSG00000007783	3.3438	3.3034	3.319	5.9903	5.4037	5.4209	5.7087	4.9438	5.1955	5.2627	5.296	5.2318	2.4648	2.0261	3.2178	4.9361	4.6514	4.7558	5.4436	6.084	4.8846
ENSMUSG00000007805	2.7677	2.7623	2.7671	8.7773	8.7889	8.0712	8.5197	7.7067	8.0808	7.213	7.3962	6.7777	0.2355	1.3051	5.3033	7.0525	7.944	6.923	8.2241	8.7259	6.9682
ENSMUSG00000007812	2.8057	2.7802	2.5522	2.892	2.9936	3.2804	3.2191	3.9874	3.6169	3.8196	3.8585	3.6277	4.783	5.1342	4.9864	3.471	3.319	3.6381	3.6647	3.3941	3.8548
ENSMUSG00000007815	5.4497	5.4926	5.4926	7.2313	7.1627	6.935	7.1963	7.1579	6.6636	7.268	7.3829	7.0458	7.1514	7.258	6.7572	7.0319	6.8235	6.9893	6.829	6.8331	6.9308
ENSMUSG00000007817	4.2998	4.3275	4.3648	3.6051	3.7351	4.9168	4.1664	4.1884	4.042	3.2179	3.6518	4.8654	2.6561	3.0146	3.408	4.4734	3.6303	4.4208	4.7444	3.2464	4.7955
ENSMUSG00000007827	1.9315	1.8034	1.8904	1.5632	2.0466	2.3401	1.9154	1.7196	1.5013	1.573	1.6139	1.8308	0.9976	1.5453	1.1626	2.4808	1.0811	1.7525	2.5514	0.6887	1.4525
ENSMUSG00000007833	3.1245	3.0643	3.2897	4.022	3.6519	3.7863	3.8445	3.5216	4.7773	3.7096	3.6317	3.3665	4.6139	6.0623	4.6873	3.3828	4.5739	3.3849	3.1901	4.8586	3.7847
ENSMUSG00000007836	7.7001	7.6496	7.9082	8.0883	8.2499	8.0873	7.9382	8.2054	8.3556	7.9207	7.8823	7.9332	7.742	7.6421	7.4371	8.1421	8.2673	7.9845	7.7393	7.5451	7.4588
ENSMUSG00000007837	2.9008	2.7007	2.6228	3.95	3.1694	3.4159	3.5831	4.1798	4.3421	4.1094	4.0171	4.0323	2.5674	2.9351	4.454	3.0798	4.1972	3.9216	3.3176	4.6712	3.752
ENSMUSG00000007850	6.9138	6.9187	6.8281	8.1651	8.2785	11.7147	8.2271	8.7103	8.501	10.4376	8.0315	7.4938	6.7528	7.9176	7.191	8.5126	8.113	7.2461	7.9217	7.736	7.6787
ENSMUSG00000007867	3.2274	3.5941	3.3894	4.9857	4.9502	4.7407	5.0698	5.6064	5.9645	5.6003	5.734	5.2291	5.2488	4.9033	5.2675	5.0202	5.5631	4.8684	5.0861	6.4246	6.0552
ENSMUSG00000007872	7.0547	7.0108	7.2773	9.4436	9.2639	8.8805	9.145	9.2192	9.4134	9.0028	9.5201	8.6166	2.6744	2.3481	4.9232	8.9737	9.2214	8.4427	8.1113	9.1309	7.7156
ENSMUSG00000007877	1.8646	1.4042	1.3714	0.5885	0.6816	0.6509	0	0.5305	0.3983	0	0.5172	0	0	0.1689	0.2429	0.4704	0	0	0.1944	1.3247	0
ENSMUSG00000007880	4.1541	4.1152	4.2291	3.5479	3.9602	4.62	4.1367	4.1122	4.5478	3.8272	3.7699	4.7229	4.4265	4.6736	4.4103	4.6734	4.6028	4.7006	4.3621	3.3815	4.5733
ENSMUSG00000007888	3.9277	3.9129	4.6134	6.308	6.0566	5.7994	5.8321	4.1962	4.1321	3.8673	4.6844	3.3104	0.6166	2.097	2.7316	3.8122	2.3537	1.3346	5.9708	6.5257	5.5206
ENSMUSG00000007891	6.5128	6.3852	6.5634	8.6977	8.1081	7.8971	8.7973	8.6975	8.5976	9.4761	8.8805	8.7613	7.264	7.8641	8.4704	8.2843	8.9549	8.9264	8.4165	9.7299	8.9781
ENSMUSG00000007892	10.4501	10.3797	10.7645	13.2861	12.7747	12.7181	12.4537	12.4174	13.0874	12.4136	12.8157	12.4667	12.2571	12.7451	12.6607	12.6753	13.3213	13.0115	12.4021	13.1744	12.2802
ENSMUSG00000007907	0	0	0	0	0	0	0	0	0	0	0	0	0	0	0	0	0	0	0	0	0
ENSMUSG00000007908	0.3387	0.2848	0.3673	1.0611	0.8425	1.3014	1.1179	1.3143	0.5416	0.8039	1.1602	1.1178	0	0.136	0.9134	0.3771	0.6192	0.6259	2.2314	1.1451	1.6605
ENSMUSG00000007944	0.199	0.4071	0.1974	0	0.1577	0.0757	0.0506	0.0605	0.3111	0.0879	0	0.2767	0	0	0	0.196	0.2579	0.0784	0.3488	0.7098	0.1849
ENSMUSG00000007946	0.6751	0.8798	0.6365	0.5306	1.4269	1.555	1.4371	0.844	1.1391	1.4425	1.7579	1.6376	0	0.2581	0.0697	0.1336	0.1202	0.5324	1.857	2.6426	2.4134
ENSMUSG00000007950	3.6734	3.6832	3.5952	5.7127	5.2916	5.1794	5.3715	5.1646	5.6481	5.3333	5.4474	5.7197	4.1603	4.4176	4.3039	5.1243	5.2792	5.3819	5.3927	6.3353	5.2452
ENSMUSG00000007987	2.4431	2.2603	2.6498	3.9832	4.0633	4.0121	3.7003	4.3103	4.2783	4.0246	3.6817	3.8599	3.2859	3.7607	4.7698	3.7789	4.1501	3.5597	3.5833	5.6361	4.3272
ENSMUSG00000007989	1.4864	1.541	1.4162	1.5352	1.4123	1.9108	1.5004	1.9541	1.0902	1.8532	1.53	1.6905	0.4399	0.4779	1.8212	2.1243	1.7372	1.9587	2.0813	1.7	2.9971
ENSMUSG00000008028	0.1145	0	0	0.1799	0	0.5181	0.4471	0.1844	0.847	0.5919	0.5408	0.5485	0.3509	0.2893	1.4192	0.3437	0.9734	0.5787	0	1.8381	0.058
ENSMUSG00000008035	4.1679	3.9571	3.9928	5.8613	6.3559	5.8773	6.0629	5.9262	6.3857	5.7837	6.1543	6.835	2.3154	2.6774	4.3654	5.9914	6.6934	6.8571	5.8008	5.4135	6.3632
ENSMUSG00000008036	5.584	5.4335	5.6487	8.2949	7.831	7.7814	7.6269	7.3203	8.3219	7.4347	7.3411	7.3105	6.8842	7.1137	7.2773	7.3297	8.1647	7.0331	7.9053	9.0539	7.4907
ENSMUSG00000008090	4.4217	4.3218	4.3556	4.6905	4.4369	5.1265	5.1146	5.7388	4.8386	5.8367	5.1819	5.2963	3.1819	4.8511	4.6884	5.3599	5.7939	6.4186	5.3921	5.5547	5.5721
ENSMUSG00000008129	0.9607	0.9463	1.0449	0.6786	0.5853	0.6544	0.9029	1.1755	1.2456	0.642	1.8348	1.2122	0.0971	0.356	0.8463	1.7689	0.7952	0.5738	0.4433	1.0139	0.5498
ENSMUSG00000008136	5.0463	5.0939	5.3693	5.4941	5.4269	4.6233	5.029	4.8729	3.8859	4.6514	4.9683	4.1803	4.8629	4.3918	5.5537	4.6443	4.9609	6.3777	5.2695	4.9726	4.1892
ENSMUSG00000008140	4.8276	4.7201	4.8814	7.0283	6.9359	6.7634	6.9751	7.1658	7.9588	7.2045	7.1361	7.7344	6.8319	7.2396	7.1124	6.8689	7.883	7.7035	6.1429	7.652	7.4322
ENSMUSG00000008153	1.3722	1.3284	1.3039	0.2178	0.1974	0.3578	0.3531	1.0336	1.8182	1.1782	1.6717	2.2001	0.9083	1.4665	1.5161	0.6976	1.182	2.6383	0.1914	1.4331	1.9683
ENSMUSG00000008167	3.0862	2.8735	3.0444	5.8823	5.3178	4.9832	5.5475	4.7883	4.8914	5.2778	5.0643	4.5868	3.3063	3.633	4.6407	4.381	4.7045	4.5781	5.4555	5.8417	5.1732
ENSMUSG00000008193	0.0377	0.0369	0.0738	0	0.0766	0	0	0	0.1733	0.0627	0.2305	0.4185	0.0278	0	0.0764	0	0.2887	0.802	0	0	0
ENSMUSG00000008200	3.9458	4.0634	4.0077	4.2942	4.6001	4.9605	4.7839	5.127	4.6183	4.5797	4.894	4.7998	3.5932	4.0635	3.7767	5.0064	4.0666	4.5812	4.8061	3.6794	4.3624
ENSMUSG00000008206	1.7868	1.7239	1.465	2.9011	3.3322	3.258	4.1371	4.6205	3.8376	4.1927	4.397	4.3634	0.1206	0.3356	1.7946	3.2382	3.9608	4.8496	4.1468	4.8238	5.0638
ENSMUSG00000008226	2.2387	2.1313	2.1649	3.4927	3.016	3.344	3.6844	2.6793	2.7714	3.0779	3.0481	2.8129	4.4781	5.0947	4.725	2.6983	2.6666	2.4452	4.0749	3.2506	3.8062
ENSMUSG00000008301	4.1535	4.0073	4.1527	5.7827	5.5709	4.8832	5.4681	5.3318	5.2881	5.2909	5.2282	4.8665	4.8684	5.386	5.2715	5.2338	5.3045	4.424	4.9687	5.0251	4.7391
ENSMUSG00000008305	3.2081	3.2004	3.2279	4.9164	4.7649	5.3259	5.187	5.2191	5.5216	4.5804	4.8919	5.1176	4.9344	5.03	5.5388	5.3611	5.7594	5.4022	4.9681	5.0701	4.8619
ENSMUSG00000008307	0.6045	0.4221	0.5527	0.3339	0.3957	0.5274	0.4407	0.9233	2.5464	0.4256	1.536	0.5668	0	0	0	0.6744	0.3752	0.8555	1.0674	1.7299	0.6974
ENSMUSG00000008318	1.1695	1.1965	1.7496	3.5433	2.7033	2.6335	2.5603	2.0354	1.5219	1.5559	2.384	2.2478	3.7942	2.4304	1.6001	2.7202	2.3581	2.5064	2.8179	1.706	3.1157
ENSMUSG00000008333	3.9471	3.9559	4.0174	5.8786	5.9498	5.9404	5.6625	5.8832	5.1939	5.5973	5.5557	5.2605	5.1306	5.5888	5.1279	5.6309	5.4022	5.0797	5.6099	5.0299	5.3091
ENSMUSG00000008348	5.6761	5.3838	6.1377	5.8948	5.3512	5.2483	5.5249	5.5154	6.3714	5.487	5.4989	4.9049	7.8344	8.5238	8.2577	4.721	6.1447	4.7478	5.2008	6.9294	4.6822
ENSMUSG00000008373	3.4379	3.2501	3.6733	5.8429	5.9162	5.7069	5.2723	5.0824	5.3171	5.1208	5.1273	4.6063	4.778	5.1685	4.8379	5.4678	5.5131	4.9906	5.422	5.5529	5.0468
ENSMUSG00000008384	4.0567	4.0624	4.3601	5.4564	5.2588	4.7392	4.4667	3.7303	4.2118	3.7864	4.0465	3.7897	2.851	3.3777	2.6999	3.1877	4.3187	3.472	4.9553	4.736	3.4899
ENSMUSG00000008393	4.8414	4.856	4.9693	6.0608	5.6918	5.7006	5.8118	5.4802	5.395	5.8095	5.5599	5.4196	7.3775	7.198	7.0237	5.4434	5.549	5.8042	6.2165	5.9749	6.2008
ENSMUSG00000008398	3.6734	3.7265	3.854	5.2066	4.9282	5.1839	5.1962	4.3264	4.1107	4.371	4.7944	4.4776	3.5898	3.4295	3.5305	4.2507	3.8259	4.3812	5.2837	4.3251	4.478
ENSMUSG00000008429	3.3357	3.3685	3.1704	3.7059	3.9682	3.7491	3.7946	3.9642	3.6298	3.9414	3.8822	4.2088	3.2633	3.2693	3.4389	4.1943	3.6508	4.2426	3.699	3.1819	3.6575
ENSMUSG00000008435	2.564	2.3449	2.4759	3.4133	4.2527	3.276	3.9164	3.4187	3.4542	3.7083	3.4058	3.2304	4.0124	4.7907	4.2819	3.2554	2.9244	4.1275	3.9084	3.725	3.6988
ENSMUSG00000008438	0.0733	0	0.1419	0	0.1084	0	0.1005	0.0812	0	0	0	0	0	0	0.073	0	0	0	0.0523	0.1745	0
ENSMUSG00000008450	4.6368	4.7364	4.8075	7.0727	6.8261	6.8199	6.632	6.4683	6.4135	6.3456	6.2196	6.0079	5.5253	5.5788	5.2761	6.7973	6.8655	6.3577	6.5926	6.1939	6.0977
ENSMUSG00000008461	0.0388	0.038	0.2498	0	0	0	0	0	0.0654	0.0345	0.1302	0.1131	0	0	0.042	0.225	0.2645	0.7474	0	0.069	0.2663
ENSMUSG00000008475	5.9492	5.9552	6.1911	7.8208	7.8451	7.2755	7.3781	7.1591	6.5142	7.3219	7.0519	6.5344	6.613	6.5405	6.5358	7.0912	6.4979	6.3932	7.7362	6.7801	7.0053
ENSMUSG00000008482	0	0.0875	0	0.7215	0.4564	0.1439	0.1874	0.22	0	0.2434	0.3978	0.3873	0	0.3566	0	0	0	0.2835	0	0.318	0
ENSMUSG00000008489	0.5515	0.7327	0.5653	1.81	1.6959	2.1253	2.5182	1.7161	0.8792	1.8414	1.1414	0.2908	0	0.8225	0.8091	1.0394	0.8633	0.1212	2.6977	0.9987	1.8168
ENSMUSG00000008496	0.2098	0.1599	0.1851	0.0179	0.0714	0.0402	0.0134	0.0803	0.0225	0.0587	0.0306	0.0968	0.0211	0	0.0148	0.0876	0.4468	0	0.0408	0.0474	0
ENSMUSG00000008540	3.8576	3.7647	3.5517	6.0216	5.2324	5.6835	5.8996	6.9721	6.5619	7.3043	7.185	6.845	0.0845	2.2448	5.6903	8.1332	7.9863	7.8844	5.2148	6.5748	6.0813
ENSMUSG00000008575	4.3507	4.3514	3.9553	1.8427	2.0651	2.3514	1.84	2.1078	2.1069	1.6555	1.7723	1.9043	0.5501	0.6056	0.735	3.4055	2.8058	2.7962	1.9648	1.8395	1.2368
ENSMUSG00000008590	0	0.1678	0	0	0	0	0	0	0	0	0	0	0	0	0	0	0	0	0	0	0
ENSMUSG00000008601	0.1253	0.2894	0.2926	0.356	0.149	0.1621	0.5857	1.6021	2.1965	4.1511	2.284	3.12	0.1041	0.189	3.1226	0.4023	1.0415	0.7177	0.4102	2.2062	3.1932
ENSMUSG00000008604	4.4431	4.4279	4.624	5.0987	5.0471	5.3098	4.8082	4.5644	5.0703	4.8432	4.5719	4.9318	4.3277	4.8437	4.5033	5.1456	5.3109	5.1792	4.8808	4.5348	4.9753
ENSMUSG00000008658	0.8287	0.8019	0.994	0.7841	0.8989	1.1702	1.0113	0.6798	0.6684	0.6572	1.0146	0.3857	0	0	0.4314	0.5065	0.3295	0.2812	1.8918	0.6989	0.6704
ENSMUSG00000008668	4.0556	3.302	4.1919	9.4797	8.9212	8.7897	8.6905	8.9231	9.3748	8.8463	9.3928	8.8285	9.8431	10.7404	10.9927	8.6466	9.4267	9.155	8.5915	9.5642	9.0679
ENSMUSG00000008682	8.4352	8.3073	8.5332	11.5503	11.2785	10.9264	11.0058	11.1209	11.2579	10.9411	11.399	11.1024	10.7107	10.6925	10.1443	10.6527	11.3346	11.2558	10.6215	11.3755	10.5944
ENSMUSG00000008683	5.8311	5.831	5.9743	10.476	10.112	9.9233	9.8545	9.9264	9.9297	9.8629	10.5238	10.1897	11.4937	12.673	11.3179	9.8036	10.1051	10.3926	9.7218	10.0429	9.5976
ENSMUSG00000008690	4.7671	4.8533	4.9341	5.2616	5.5851	5.5513	5.2612	5.2893	5.9668	5.3551	5.6566	5.7842	5.9812	7.3782	6.3224	5.1933	6.3204	5.9619	5.2237	6.3812	6.1187
ENSMUSG00000008730	3.1816	3.2685	3.2129	2.5035	2.9255	3.7828	3.1051	3.2125	3.072	3.1162	3.1994	3.8963	3.5542	3.9958	3.7253	4.1171	3.2046	4.0431	3.5304	2.4324	3.7407
ENSMUSG00000008734	2.5609	2.4957	2.7658	4.6008	4.6175	4.9898	5.6677	5.5909	6.03	5.1702	5.8695	6.5643	0.3425	0.7268	3.7248	6.9199	6.8485	6.6535	5.2566	5.9541	5.3841
ENSMUSG00000008763	3.7885	3.8716	3.8325	3.3754	3.7819	4.7028	3.6356	3.8717	2.9354	3.6672	3.4644	3.6069	7.1573	8.0011	6.444	4.4651	3.493	4.1754	5.6861	2.6264	3.9002
ENSMUSG00000008789	0	0	0	0	0	0	0	0	0	0	0	0	0	0	0	0	0	0	0	0	0
ENSMUSG00000008813	0	0	0	0	0	0	0	0	0	0	0	0	0	0	0	0	0	0	0	0	0
ENSMUSG00000008822	2.1225	2.153	2.0383	4.9884	4.536	4.7338	5.1009	4.6501	4.5331	4.6377	5.377	4.6492	4.2509	4.3129	4.391	4.625	4.3179	5.1126	4.8501	5.3142	4.8462
ENSMUSG00000008843	0	0	0	0	0	0	0	0	0	0	0	0	0	0	0	0	0	0	0	0	0
ENSMUSG00000008845	0.1521	0.0577	0.1328	0.1395	0	0	0	0	0	0	0	0	0	0	0.024	0	0	0	0.0335	0	0
ENSMUSG00000008855	3.4332	3.3899	3.3104	3.4275	4.186	3.4842	3.4156	3.3388	3.8392	3.8815	4.0876	4.0224	3.1283	3.9727	4.1094	2.4328	2.887	4.2097	3.0127	3.5832	4.6857
ENSMUSG00000008859	4.584	4.5332	4.6768	5.3142	5.3195	5.1603	5.1456	4.8736	4.5354	4.9021	4.8955	4.5905	4.376	4.1312	4.2719	4.8896	4.2335	4.3443	5.3084	4.8415	4.4535
ENSMUSG00000008874	0.3298	0	0	0	0	0	0	0	0	0	0	0	0	0	0	0	0	0	0	0	0
ENSMUSG00000008892	4.4887	4.4127	4.5461	7.1801	6.9995	6.8234	6.7189	6.3561	6.6252	6.587	6.4344	6.112	5.2987	5.3478	5.4395	6.7381	6.7881	6.2974	6.5193	6.3589	6.0495
ENSMUSG00000008932	0.0946	0.3893	0	0	0	0	0.0557	0.1161	0.2618	0.2716	0.1106	0.096	0	0	0	0	0.1002	0.1011	0	0.5755	0.161
ENSMUSG00000008958	3.9262	3.8542	3.9784	6.0585	5.9336	5.8346	5.7591	5.6212	6.4078	5.5296	5.9726	5.91	4.7259	5.2466	5.48	5.4467	6.3305	5.5097	4.9915	6.5599	5.4917
ENSMUSG00000008976	3.8411	3.8827	3.7859	3.1464	3.528	3.8245	3.8135	3.7436	2.9115	3.4167	3.3732	3.5015	3.8633	4.3403	3.4195	4.1502	3.4497	3.5838	3.8211	2.4371	2.918
ENSMUSG00000008999	2.5162	2.4628	2.2057	4.1612	4.1644	4.1466	4.7715	3.7607	3.6719	3.6356	4.4	4.4603	0.0874	0.3375	2.5756	2.3637	3.5348	4.0734	4.162	3.9619	3.8621
ENSMUSG00000009013	5.5474	5.5433	5.7371	7.886	7.7321	7.4869	7.1079	7.0407	7.593	7.1859	6.8527	6.3869	7.9812	8.5974	8.1165	7.178	7.5163	6.4689	7.3166	7.5767	6.1882
ENSMUSG00000009030	3.485	3.4474	3.2847	4.2151	4.5494	5.1032	4.5617	4.6657	3.6319	4.3424	4.482	4.6577	4.8677	4.8774	5.0397	4.8778	3.7848	4.5298	5.3629	3.697	5.256
ENSMUSG00000009035	4.9841	5.0171	5.0396	5.1687	4.6905	4.9334	4.9539	4.7296	5.2078	4.8716	4.7539	5.2562	4.4578	4.6734	4.4049	5.0779	5.211	5.4437	5.0859	5.3535	5.2337
ENSMUSG00000009047	0	0	0	0	0	0	0	0	0	0	0	0	0	0	0	0	0	0	0	0	0
ENSMUSG00000009070	0	0	0	0	0	0	0	0	0	0	0	0	0	0	0.1108	0	0	0	0	0.1927	0
ENSMUSG00000009073	3.9562	4.0366	4.1768	4.9699	5.377	5.6209	5.6535	6.4046	6.0584	5.5575	5.8838	6.0274	4.5024	5.1427	4.8808	5.5213	5.5689	5.6861	5.6003	5.5326	5.2455
ENSMUSG00000009075	0.0411	0.0402	0	3.0293	3.6835	4.6738	5.0991	6.4046	6.736	5.6536	6.4977	6.5892	0.6599	0.9303	2.1525	4.9913	5.0307	5.1249	4.1818	5.7042	4.8058
ENSMUSG00000009076	2.6944	2.6141	2.6702	4.6868	4.4592	4.2062	4.3831	4.4561	4.7261	4.5122	4.742	4.1572	3.8498	4.2464	4.4594	4.0016	4.9948	4.3371	4.1143	5.5475	4.742
ENSMUSG00000009079	6.1485	6.2009	6.1795	7.6721	7.7725	7.6567	7.4989	7.9077	8.025	7.5255	7.679	7.1127	7.3136	9.6452	7.5135	7.7464	7.7235	7.2022	7.396	7.118	7.0317
ENSMUSG00000009090	4.3383	4.251	4.3716	4.064	3.7508	4.1167	4.1322	4.236	4.5069	4.4131	4.2547	4.2372	4.6399	5.295	4.6665	3.9856	4.3777	4.4559	4.2909	4.7404	4.8325
ENSMUSG00000009092	0.6518	0.496	0.3383	1.5762	2.262	2.2502	1.7278	1.6224	2.0891	2.4095	2.7123	1.6196	0	0.6494	0.3155	1.4133	1.8112	2.9866	1.7992	2.5032	2.2443
ENSMUSG00000009093	0	0.202	0	0.1674	0.1353	0	0	0	0	0	0	0	0.094	0	0	0	0	0	0.1901	0.2183	0
ENSMUSG00000009097	1.2903	1.4727	1.3928	3.702	3.4303	3.8144	3.3448	2.9577	3.9826	3.4552	3.1258	3.1298	0.213	0.7148	1.0758	3.3279	4.1682	3.3849	3.3023	3.9754	2.5648
ENSMUSG00000009108	0.2356	0.1366	0.1048	1.5629	0.6219	0.5698	0.9282	0.5136	0.4871	0.481	0.8403	0.4346	1.7335	1.0594	0.7078	0.4809	0.4825	0.2944	0.8539	0.4735	1.0441
ENSMUSG00000009112	2.5487	2.5322	2.6605	3.1815	3.7271	5.1902	3.599	3.6082	3.4341	3.7286	2.9872	4.2909	3.8703	3.7821	3.6116	4.4982	3.8412	5.3515	4.3643	2.6238	4.5148
ENSMUSG00000009114	0	0	0.0623	0	0	0	0	0	0	0	0	0	0	0	0	0	0	0	0	0	0
ENSMUSG00000009115	0	0	0.0793	0.4047	0	0	0.2387	0	0.3825	0	0	0	0	0	0	0	0	0	0	0.6167	0
ENSMUSG00000009145	0.7742	0.7984	0.7691	0.6734	0.7171	0.8507	0.5446	0.8478	0.5868	1.2846	1.0375	0.9126	0.0484	0.0869	0.3366	0.6407	0.663	0.7643	0.7053	1.0382	1.0193
ENSMUSG00000009185	1.0283	1.1135	0.6681	6.0298	4.7519	5.1096	5.9844	5.0321	3.5735	7.6636	4.9299	2.7902	0.2106	1.1563	3.1661	1.6872	0	1.4258	4.765	5.3277	4.8159
ENSMUSG00000009207	2.5319	2.5399	2.4583	3.2871	3.6961	3.789	3.3997	2.8914	2.7755	2.5935	2.4666	3.1048	3.5786	3.4836	2.2458	3.8032	2.6577	2.6581	3.8289	1.7358	3.1115
ENSMUSG00000009210	0.1789	0	0	0	0	0	0	0	0	0	0	0	0	0	0.1619	0	0	0	0	0	0
ENSMUSG00000009214	4.2349	4.1195	3.7278	0.2982	0.1013	0.6925	0	0.1118	0.1563	0	0	0.3269	0	0.1084	1.1599	1.265	0	0	0.6909	0.1642	0.3727
ENSMUSG00000009216	0.1069	0.1048	0.0716	0.0883	0.3281	0.2367	0.4376	0.7744	0.813	0.2473	0.6236	0.0976	0	0	0.0364	0	0.1758	0.1517	0.3672	0.2245	0.0427
ENSMUSG00000009246	2.0713	2.1003	1.3518	0	0.2005	0.0743	0.1067	0.4537	0.7694	0.3606	0.3441	0.4504	0	0.7759	0.0866	0.1466	0.0455	0.6809	0.456	0.6124	0.2463
ENSMUSG00000009248	0	0	0.2454	1.5415	0.7813	0.5888	1.1321	0.8633	1.243	1.9477	1.5111	1.3916	0	0.2586	0.2613	0.9072	1.7454	1.4414	0.7913	1.9259	1.5265
ENSMUSG00000009281	0.9582	0.9227	0.9309	1.873	1.0924	1.8699	1.3476	2.017	2.733	2.04	3.5702	3.8844	0	0	1.761	4.3437	5.2004	6.4409	1.2221	1.8294	1.1552
ENSMUSG00000009291	5.1517	5.0898	5.0135	6.1038	6.0115	5.8159	6.2904	6.0015	5.6967	6.0852	6.3733	6.3781	6.2526	6.4618	6.9459	6.1398	5.6435	6.1917	5.7863	5.7934	5.8885
ENSMUSG00000009292	0.0088	0.0171	0.0173	2.5241	2.1445	1.0122	1.2141	0.9933	0.6989	1.415	0.8478	0.451	0.7115	0.5419	1.4127	0.5735	0.7564	0.2098	1.8292	1.2415	1.1554
ENSMUSG00000009293	4.3561	4.3901	4.4358	6.1461	6.0628	5.4966	5.6608	5.7057	5.3614	5.6781	5.6858	5.4771	6.0467	6.1174	5.833	5.7013	5.4717	5.9356	5.669	5.7266	5.5903
ENSMUSG00000009350	0.864	0.5202	0.6918	0	0	0	0	0.0506	0.3712	0	0	0	0	0	0	0	0.0763	0	0.0643	0.0744	0
ENSMUSG00000009356	0.0345	0	0.0342	0	0	0	0.0674	0	0	0.03	0.0769	0.0503	0	0	0	0.0687	0	0	0.052	0.1736	0.0432
ENSMUSG00000009376	1.998	1.7658	2.0377	0.8716	1.3183	2.2595	2.702	2.5581	1.9312	2.7244	2.2298	2.6908	0.1009	0.1824	1.0863	3.3075	2.0871	2.8133	2.707	1.9656	2.081
ENSMUSG00000009378	0.5542	0.4702	0.3334	0.3439	0.327	0.2663	0.712	0.5712	0.3596	0.8457	1.1319	1.1504	0	0	0.1742	0.7809	0.5767	1.3203	0.4442	0.0839	0.6751
ENSMUSG00000009394	0.4959	0.5088	0.3541	0.6486	0.4113	0.5454	1.1185	1.3541	1.3598	1.9288	1.7547	1.1463	0.0198	0.145	0.3142	0.477	1.0187	0.8898	0.7019	1.3617	1.6303
ENSMUSG00000009406	2.8519	2.9423	2.7983	3.4202	3.3438	3.631	3.4578	3.3694	3.3658	3.1606	3.2953	3.2917	2.8677	2.6492	2.9789	3.3762	3.1074	3.4138	3.7144	2.9705	3.1435
ENSMUSG00000009418	2.4525	2.5153	2.5767	3.5762	3.9254	5.8064	4.7289	4.8328	5.4816	4.5612	4.9007	6.6924	4.4667	4.7673	4.7021	6.4232	5.553	6.4374	5.6407	4.2121	5.6703
ENSMUSG00000009470	4.2498	4.3115	4.3509	4.4874	4.8925	5.5765	4.71	4.3686	3.8437	4.3153	4.2648	5.0093	5.4806	5.7203	5.1969	5.3138	4.1452	5.0209	5.6918	3.4498	5.299
ENSMUSG00000009471	4.8967	5.0248	4.6973	0.2794	0.3318	0.3806	0.111	0.2528	0.8004	0.0499	0.4008	0.083	0	0	0.7087	0.4933	0	0	1.7613	2.6314	1.5821
ENSMUSG00000009487	1.1818	1.1325	1.0688	0.6003	0.2229	0.4325	0.2777	0.0336	0.0618	0.1176	0	0	0	0	0.0206	0.1093	0	0	0.3414	0.1861	0.0703
ENSMUSG00000009535	2.5509	2.4719	2.4269	4.0143	4.2804	4.3924	4.1396	4.0855	3.1337	3.8892	4.0025	3.6441	4.6159	4.6653	4.3491	4.3266	3.6443	3.9102	4.2474	3.843	3.7748
ENSMUSG00000009545	0.0525	0.0515	0.0263	0.6917	0.4044	1.0969	0.5235	0.8507	0.7311	2.2574	1.2125	1.3504	0.2362	0.8601	1.803	0.19	1.205	1.5582	0.5097	1.1577	1.5082
ENSMUSG00000009549	5.6225	5.5383	5.6065	7.8942	7.5343	7.037	7.2395	7.0992	7.1136	7.1641	7.2333	6.7676	6.6503	6.6115	6.7361	6.9006	7.419	6.859	7.441	7.9206	7.0259
ENSMUSG00000009551	0	0.1426	0.1442	0	0	0	0	0	0	0	0	0	0	0	0	0	0	0.3048	0	0	0
ENSMUSG00000009555	4.0519	3.995	4.2328	5.91	5.6286	5.6235	5.8401	5.6244	5.9773	5.7144	5.8442	5.5716	5.6445	6.021	5.9112	5.4927	6.2011	5.5541	5.7122	6.137	5.5013
ENSMUSG00000009563	3.3549	3.2037	3.3117	5.0384	5.5928	4.997	5.3511	4.8219	5.6852	5.2324	5.1821	5.318	5.3636	5.5085	5.3608	5.7967	5.8329	5.805	5.237	5.2427	5.5807
ENSMUSG00000009566	3.3952	3.2896	3.6065	3.9227	4.1773	4.3141	3.6361	3.7811	4.593	3.8757	3.8774	4.1961	3.116	3.3509	4.0297	4.2423	4.7927	4.6244	3.9228	4.0303	3.6904
ENSMUSG00000009569	2.4504	2.332	2.5881	2.4602	2.7645	3.495	3.3217	2.887	2.3333	2.3994	2.617	2.8631	2.0265	1.8509	2.5722	3.3921	1.7768	3.046	3.6503	2.3432	3.3807
ENSMUSG00000009575	4.866	4.9439	4.9948	3.767	4.1283	5.1687	4.0784	3.6085	3.8737	3.6693	3.3609	3.5672	4.8513	5.1374	4.378	5.1591	4.2571	4.5141	4.5133	3.197	4.1722
ENSMUSG00000009580	0	0.2167	0	0	0.0871	0	0	0	0	0	0	0	0	0	0	0	0	0	0	0	0
ENSMUSG00000009585	1.5649	1.6823	1.6657	3.5323	3.6232	3.7225	3.0355	2.7749	2.8729	3.0388	2.7612	2.6586	3.27	1.8073	4.9535	3.1731	3.5364	2.7192	3.6847	4.2626	3.6718
ENSMUSG00000009588	0	0	0	0	0	0	0	0	0	0	0	0	0	0	0	0	0	0	0	0	0
ENSMUSG00000009596	0.048	0.047	0.0476	0.1404	0	0	0	0.1184	0	0.0941	0	0	1.7231	0.6441	0	0.1981	0	0.1542	0	0.6443	0
ENSMUSG00000009614	3.1952	3.0449	3.0674	2.3232	1.3168	2.3481	1.2482	0.5833	1.6973	1.135	0.7993	2.5213	0	0.2457	0.7164	2.4737	3.2085	2.8286	1.3156	2.7025	1.9355
ENSMUSG00000009621	2.3455	2.3462	2.4259	1.9778	2.4411	2.3768	2.0588	2.2408	1.8955	2.1305	2.3082	1.9966	3.42	3.7794	3.3395	3.2978	2.3757	3.6338	2.944	1.2924	3.2852
ENSMUSG00000009628	1.147	1.1709	1.0613	1.3384	1.7781	3.0601	2.2006	1.9087	1.7538	1.215	1.5963	2.0421	1.0139	0.8038	0.9211	2.5267	1.056	1.2814	3.734	1.6401	1.8074
ENSMUSG00000009630	5.5992	5.5072	5.8101	6.2747	6.4224	6.165	6.1835	6.236	5.6693	6.2948	6.1863	5.8908	5.3729	5.5703	5.6933	6.2725	6.028	6.0314	6.1444	5.8118	5.7107
ENSMUSG00000009633	2.755	2.9997	2.5665	3.0197	2.2109	2.7302	2.8841	3.0227	3.4667	2.7348	3.3575	2.7689	0	0	1.2779	1.4554	2.9984	3.1426	3.3152	2.815	1.8095
ENSMUSG00000009640	3.6189	3.7267	3.6175	4.7077	4.5781	4.5442	4.6049	4.3354	5.0819	4.2684	4.7322	4.1785	4.6395	4.9369	4.7314	4.2275	4.9062	4.2643	4.5037	5.5355	4.7545
ENSMUSG00000009646	0.1743	0.1709	0	0	0	0	0	0	0	0	0	0	3.7107	3.943	2.6931	0	0	0	0.2429	0	0
ENSMUSG00000009647	3.4407	3.3574	3.3145	3.4548	3.4024	3.46	3.3188	3.019	2.8868	3.1589	3.2037	3.254	2.9752	3.1831	2.7361	3.2675	2.5074	2.5209	3.0594	3.0243	2.7206
ENSMUSG00000009654	0.6522	0.89	0.4624	0.3533	0.2587	0.2101	0.1425	0.5805	0	0.7893	0.5469	0	0.1374	0	0.0398	0	0	0	0.1105	0.1875	0.1791
ENSMUSG00000009670	0.1973	0.058	0.0296	0.0799	0.065	0	0.0304	0.0467	0.0509	0.0343	0.0877	0	0	0.0543	0.0418	0	0	0	0.0464	0.0537	0
ENSMUSG00000009681	2.6078	2.5807	2.6105	3.7557	3.4969	3.4243	3.4611	3.4427	4.0723	3.8794	3.3959	3.3901	4.7716	4.8646	4.3224	3.3826	4.0113	3.5201	3.2151	3.6904	4.5365
ENSMUSG00000009687	1.5982	1.3464	1.7977	5.3773	4.4926	3.9847	3.6423	1.5899	2.0385	2.4774	2.3168	3.2606	0.8193	0.3878	2.8059	2.991	3.1578	3.705	3.8256	2.6672	2.336
ENSMUSG00000009731	1.3343	1.5765	1.4446	1.1703	0.8977	1.3589	1.1038	1.1106	0.7867	0.9431	0.9351	1.5392	0.4714	0.2815	0.4154	1.638	0.8924	1.4019	1.8931	1.2623	0.7718
ENSMUSG00000009733	2.3489	2.359	2.3093	2.8264	2.6072	3.1609	2.844	2.5733	3.1835	3.0152	2.8808	3.0417	2.325	2.3279	2.6481	3.1258	3.0513	3.2882	3.1502	3.3169	2.8486
ENSMUSG00000009734	0.0614	0	0	0.0833	0.1642	0.3573	0.1951	0.2322	0.142	0.1473	0.2715	0.6365	0	0	0.0891	0.0639	0	0	0.072	0.6955	0.2154
ENSMUSG00000009739	2.1994	2.1097	2.0757	1.531	1.6953	2.7681	2.2205	2.3742	3.8801	2.355	2.3116	4.2652	0.4718	0.659	2.2285	2.6408	2.9304	3.9244	2.3804	0.7356	3.4762
ENSMUSG00000009741	4.6305	4.5158	4.6027	4.8991	5.0091	4.9416	5.2077	5.4033	5.6201	5.0694	5.0778	5.011	4.3016	4.8588	4.4682	5.224	5.189	4.7645	5.1053	5.2379	5.1143
ENSMUSG00000009772	1.1629	1.0961	1.3422	1.2632	1.4841	1.3273	1.1786	0.8609	1.3611	1.3975	1.1008	1.3184	0.1269	0.0935	0.8282	1.1385	2.2308	1.2424	1.6304	1.5703	2.0163
ENSMUSG00000009828	2.237	2.2706	2.1444	2.7049	3.2534	3.5807	3.081	3.2857	3.3026	2.8585	3.2368	3.2681	3.3443	2.7219	2.6162	2.9901	3.3273	3.0658	3.4394	3.1378	3.0306
ENSMUSG00000009863	5.3333	5.3175	5.6475	7.0242	6.7307	6.5591	6.6067	6.5056	6.6018	6.6261	6.6868	6.3958	6.1094	6.2526	6.5887	6.3098	6.6444	6.6008	6.4196	7.2677	6.6139
ENSMUSG00000009876	2.3621	2.3381	2.3788	1.0876	1.624	2.3926	1.6341	3.1704	4.136	2.2452	5.055	4.5585	0.6452	0.4386	2.3869	1.4471	1.6069	3.3236	2.1477	3.8975	2.9068
ENSMUSG00000009894	4.6266	4.6261	4.6113	5.2291	4.4403	4.9659	5.206	4.8686	4.9746	4.9335	5.0399	4.9532	4.6336	4.5686	4.6422	5.6016	5.1665	5.3014	5.2164	5.859	5.3711
ENSMUSG00000009900	0.0772	0.0383	0	0	0	0	0	0	0	0	0	0	0	0	0	0	0	0	0	0	0
ENSMUSG00000009905	1.6899	1.7222	1.6176	2.2276	2.7485	1.8858	2.5198	1.7996	1.584	2.0969	1.7706	1.899	2.9229	3.19	2.1956	1.9936	1.5914	2.0828	2.8005	1.678	1.513
ENSMUSG00000009907	3.237	3.3254	3.2075	4.3049	4.6013	5.0263	4.6299	4.9659	4.0291	5.0461	4.8509	5.0499	5.4991	5.748	5.3793	5.0202	4.3268	5.1029	5.0094	3.3286	4.8273
ENSMUSG00000009927	6.9989	6.9858	7.1588	12.069	11.7729	11.0084	11.4649	11.3416	11.397	11.3952	11.8792	10.9872	10.3471	10.5924	10.0906	10.7592	11.4485	11.4095	10.9013	11.7237	11.3398
ENSMUSG00000009941	0.2713	0.2662	0.0822	0.0773	0.0476	0.3213	0.3556	0.3774	0.2749	0.2853	0.4694	0.5131	0	0	0.1199	0.0886	0	0.7275	0.1893	0.4005	0.213
ENSMUSG00000009995	2.9486	2.8799	2.5934	4.2669	4.121	4.9255	4.6927	5.0513	5.3147	4.9183	5.8881	5.7965	3.2015	3.935	4.3125	4.6609	4.9771	5.8229	4.5347	5.0342	5.435
ENSMUSG00000010021	0.2239	0.2421	0.1756	0.7416	0.1823	0	0.0455	0.2035	0.5134	0.8434	0.6837	0.4265	0.1474	0.2099	0.5261	0.5003	0.658	0.6339	0.1696	1.6939	0.8599
ENSMUSG00000010025	2.9243	3.0466	2.9908	3.7089	4.0278	3.6297	4.0779	4.3939	3.717	4.5775	4.3811	4.2403	3.6625	4.3467	4.354	4.4089	4.1388	4.3975	3.7821	3.8458	4.7864
ENSMUSG00000010044	0.1923	0.2321	0.0501	0.0798	0	0	0.5911	0	0.8568	0.2869	0.0686	0	0.2	1.5109	0.2084	0	0.2086	0.1804	0.3894	0.451	0.2844
ENSMUSG00000010045	4.1033	4.0069	3.9894	4.955	4.7623	4.4196	4.4602	4.3606	4.8285	4.6604	4.591	4.836	4.4389	4.5658	4.7677	4.7185	4.9357	4.6281	4.5099	5.4888	4.8064
ENSMUSG00000010047	3.5924	3.576	3.5837	5.5326	5.4202	5.334	5.3093	5.1855	5.3855	5.6633	5.0249	5.298	4.3812	5.0716	4.6996	5.0912	5.7143	5.0067	4.9131	5.743	5.2693
ENSMUSG00000010048	3.5527	3.5603	3.7817	4.0265	3.872	4.3759	3.9494	4.191	4.521	4.3477	4.0449	4.5032	4.792	5.2563	4.6601	4.7027	5.2522	5.1323	4.0901	3.9684	4.8289
ENSMUSG00000010051	1.2426	1.2496	1.1212	2.383	2.2524	2.362	2.9672	1.8188	1.4642	2.0489	2.0345	2.521	0.8178	1.4632	2.0259	1.5861	1.4644	2.1167	2.8292	2.6962	2.5711
ENSMUSG00000010054	2.7707	2.6812	2.813	4.3137	4.1217	3.9512	4.0371	3.9898	4.7443	4.7079	4.4204	4.6032	4.2571	4.7114	5.1148	4.2307	4.7243	4.5798	4.1522	4.8706	5.1575
ENSMUSG00000010057	3.1807	3.1955	2.657	3.6394	3.487	3.2541	3.5786	3.3611	4.3165	3.7461	3.7014	3.7867	2.964	3.3467	3.3968	3.4155	3.1761	3.1898	3.3648	4.3863	3.5854
ENSMUSG00000010064	0.4733	0.6052	0.3131	0.9457	0.7545	0.337	0.6343	0.2763	0	0.6659	0.7181	0.426	0.2932	1.084	1.9709	0.3733	0.7118	1.6805	1.8287	0.9481	1.8326
ENSMUSG00000010066	0.2051	0.1894	0.118	0.1599	0.7069	0.3389	0.17	0.8141	0.8188	0.5294	0.4938	0.6451	0	0	0.2262	0.0571	0.7614	0.931	0.7834	1.2891	0.5849
ENSMUSG00000010067	2.5175	2.4125	2.5331	4.6759	4.8638	4.1215	4.4915	4.1454	4.1976	4.7332	4.8056	4.2191	3.1422	2.7396	3.2239	4.0681	3.8511	3.9823	4.4395	4.1012	4.2933
ENSMUSG00000010080	0.3975	0.4495	0.7364	0	0	0.2471	0.3158	0.6906	1.2748	1.7393	1.0605	1.1532	0.0751	0.5695	1.1561	0.3658	0.7163	0.8009	0.0762	1.0678	0.7009
ENSMUSG00000010086	0.4719	0.6318	0.2762	0	0	0	0.1246	0	0.0538	0.0834	0	0.3544	0.0249	0	0.2305	0	0.0583	0.0983	0	0.1642	0
ENSMUSG00000010095	5.8507	5.8024	6.0138	7.4812	7.8899	7.7622	8.2904	8.0628	8.7589	8.0971	7.9956	8.1944	6.9508	6.2944	6.2303	7.9225	8.477	7.9149	7.452	8.8176	7.4653
ENSMUSG00000010097	4.8258	4.9153	4.8234	7.3746	7.0943	6.8927	7.0258	6.9121	7.5922	6.9377	6.9107	6.6868	6.0632	7.0274	6.7688	6.8248	7.3545	6.5156	6.5832	8.0002	6.1362
ENSMUSG00000010110	4.1699	4.2505	4.1327	5.4999	5.608	5.6361	5.6837	5.8802	5.9391	5.6667	5.8382	5.8695	4.6316	4.5401	5.033	5.9084	5.6419	5.5522	5.1654	5.8958	5.0367
ENSMUSG00000010122	0.032	0	0.0317	0	0.0412	0	0	0	0	0.0337	0	0.4	0	0.2003	0.2302	0	0	0.0918	0	0	0
ENSMUSG00000010136	0	0	0	0	0	0	0	0	0	0.1243	0	0	0	0	0	0	0	0	0	0	0
ENSMUSG00000010142	0.1812	0.1092	0.3395	0	0	0.4596	0	0.0933	0.1898	0.228	0.9868	0.1142	0.1496	0.264	0.3426	0.1549	0	0.5628	0	0	0
ENSMUSG00000010154	0.7357	0.4068	0.7819	1.2139	1.485	1.0827	0.8498	0.8303	0.9143	1.4957	1.1835	0.8301	0	0	0	0.7543	1.2739	0.3672	1.2171	2.158	2.4555
ENSMUSG00000010175	0.7625	0.8099	0.6869	0.1802	0.2605	0.8189	1.9469	2.5813	1.4809	3.0047	2.1663	2.1583	2.0791	1.8485	1.9795	0.7157	1.5578	2.0123	1.5413	2.2736	3.4983
ENSMUSG00000010205	0	0	0	4.906	5.1176	5.4512	5.0102	5.0692	5.5395	4.9602	4.8743	5.2939	5.1177	5.4231	4.8322	5.4926	5.8061	5.5673	4.9784	5.0195	5.0234
ENSMUSG00000010277	4.3902	4.4413	4.5312	5.1654	5.0393	4.9893	5.1818	5.1377	5.3983	5.5938	5.0788	5.0782	4.9075	5.556	4.9156	5.345	5.6019	5.1421	4.9258	4.4977	5.1608
ENSMUSG00000010290	3.008	3.0988	2.8173	2.6965	2.9611	3.3288	3.3079	2.7616	2.7959	3.0508	2.9367	3.1222	2.8962	3.3873	2.8718	3.0956	2.511	3.2395	3.3586	2.4243	3.1653
ENSMUSG00000010307	3.5825	3.5406	3.3292	5.1527	4.4122	4.6614	4.7997	5.0143	5.13	5.4911	6.0208	6.0259	1.8801	2.7107	5.7438	4.6305	5.1002	5.0968	4.4628	5.2396	4.8577
ENSMUSG00000010311	0.7466	0.4897	0.4645	1.7391	0.9486	0.6131	0.5131	0.5711	0.8506	0.625	1.1941	0.6732	0	0	0.2596	0.9234	0.5961	0.8059	0.9031	0.6685	0.0872
ENSMUSG00000010342	0.0848	0.0422	0	0.0535	0.0435	0	0.4099	0	0	0	0.5229	0.0299	0.0315	0	0.3618	0.0807	0.0727	0	0.4821	1.1573	0.0256
ENSMUSG00000010358	4.2723	4.3725	4.4334	2.5669	1.8838	1.9493	2.1445	2.383	2.8287	3.5647	3.1688	3.4477	0.5145	0.9653	2.9938	2.5481	3.1345	3.2839	2.3527	3.654	2.7753
ENSMUSG00000010362	2.5525	2.5278	2.4569	2.8878	2.1607	1.669	2.0042	3.2113	4.3554	3.5996	3.9835	3.9514	1.8675	4.5315	3.3171	2.8471	3.4313	4.4683	2.6539	3.4982	3.3805
ENSMUSG00000010376	5.9279	5.8374	6.0799	9.4718	9.2692	8.8284	8.9096	8.5713	9.169	8.7903	8.6487	8.2399	7.7055	7.9379	8.308	8.6352	9.251	8.2704	8.7836	9.7579	8.6614
ENSMUSG00000010392	3.6399	3.7188	3.8216	3.3506	3.7974	3.6174	3.6459	3.5394	3.4892	3.4443	3.7859	3.5225	3.3533	4.3925	3.4166	3.7889	3.1752	3.3975	3.6663	3.1239	3.3388
ENSMUSG00000010406	4.9207	4.7906	5.1344	9.139	8.6143	8.5971	8.4227	8.2463	8.1855	8.515	8.7036	7.8279	6.9093	7.069	7.4553	8.2847	8.1889	7.8902	8.525	8.9559	8.1048
ENSMUSG00000010435	0	0	0	0	0	0	0	0	0	0	0	0	0	0	0	0	0	0	0	0	0
ENSMUSG00000010453	3.9169	3.8685	3.8516	3.8668	3.9849	4.0691	4.0926	4.3232	4.6519	4.3731	4.575	4.8184	4.3972	5.2011	5.3616	4.1512	4.2243	4.7198	3.967	4.1373	4.4624
ENSMUSG00000010461	2.4604	2.4898	2.2661	1.3501	1.3609	1.5538	1.0437	0.1851	0.1457	0.2887	0.2264	0.3775	0	0.0396	0.8582	0.3235	0.0965	0.2019	1.4264	0.326	0.4764
ENSMUSG00000010476	3.4821	3.5363	3.2387	0.5256	0.9994	0.341	0.3289	0.7006	0.5954	0.292	0.8231	0.676	1.2016	0.6512	0.3971	1.5398	0.1974	0.1768	1.4948	0.456	1.1792
ENSMUSG00000010492	0.3112	0.3727	0.2006	0.3692	0.3049	0.411	1.552	0.6991	0.5154	0.2987	0.5983	0.7519	0.4427	0.6835	0.4562	0.7526	0.7921	0.2374	0.6394	0.3324	0.4113
ENSMUSG00000010505	0.212	0.1283	0.116	0	0	0	0.0579	0.3253	0.0399	0.0416	0.0272	0	0	0	0.0612	0	0.1842	0.1084	0.0363	0	0.4357
ENSMUSG00000010517	3.5593	3.692	3.6362	3.2394	3.3071	3.2504	3.0021	3.1708	2.7893	3.3842	3.221	2.9448	4.2906	4.42	3.6117	3.294	3.0272	3.1379	3.2572	3.0488	3.078
ENSMUSG00000010529	2.3568	2.1659	1.8971	1.29	1.7317	1.6994	1.1484	0.7848	1.8571	0.6204	1.2583	1.1377	0	0	0.1848	1.3328	1.6321	2.0616	2.1431	2.044	1.3622
ENSMUSG00000010538	0.4952	0.5538	0.4204	2.4306	2.86	2.1416	2.4604	2.0183	2.9883	2.5695	2.6208	2.0074	1.3432	1.5715	3.0738	2.2511	3.3706	2.4566	2.1521	2.2071	1.4155
ENSMUSG00000010554	1.9347	1.8878	1.9131	4.054	3.6324	4.1177	3.1882	3.1036	2.0963	2.6469	3.1191	2.6217	3.6108	4.1413	3.2262	3.6643	3.0587	2.2185	3.5292	2.3999	2.8533
ENSMUSG00000010592	0.1625	0.0819	0.0828	0	0	0.1	0	0.1563	0	0.0591	0.1132	0	0.052	0.0474	0.0722	0	0	0	0	0.2259	0
ENSMUSG00000010601	0.2636	0.3166	0.2004	0.102	0	0	0	0	0	0.2923	0	0.2498	0	0	0.857	0.0909	0	0	0	0	0.2768
ENSMUSG00000010607	3.986	3.8945	4.0095	5.5888	4.872	4.9259	5.0528	5.0652	5.7072	5.6252	5.5926	5.0398	5.978	6.4964	7.2373	4.7821	5.4486	4.8861	4.9469	5.9699	5.7949
ENSMUSG00000010608	3.3018	3.3146	3.2932	5.3675	5.7008	5.9413	5.9632	5.9431	5.3812	5.6679	5.9008	5.8383	4.9921	5.364	5.2903	5.9672	5.2563	5.6871	5.6395	4.5015	5.6319
ENSMUSG00000010609	1.6333	1.6372	1.7788	3.2601	2.9283	2.7428	2.9293	3.068	3.9033	3.2591	3.2012	3.4992	3.5451	3.4716	3.1353	3.2149	4.1992	4.352	3.127	4.1602	3.7659
ENSMUSG00000010651	1.2111	1.2179	1.4261	2.4362	1.7719	1.8281	1.7865	1.5772	1.2231	1.8513	1.2849	1.1774	1.9633	3.0313	2.9241	1.6341	1.7558	0.7062	2.3764	2.4515	1.2502
ENSMUSG00000010660	3.6475	3.8248	3.9173	2.7413	2.5545	2.5805	2.4977	2.0747	3.2306	2.4784	2.5065	2.5012	3.0253	3.1149	2.6505	2.326	1.8515	2.7013	2.8312	3.0784	3.0647
ENSMUSG00000010663	6.5225	6.5417	6.4348	5.7596	5.6766	6.1199	5.8076	5.6007	5.7629	5.7891	5.7169	6.1279	6.1533	5.9789	5.882	6.4013	6.2298	6.3697	5.5578	5.3403	5.6416
ENSMUSG00000010721	1.507	1.6658	1.4589	1.6927	1.9674	1.9059	2.2177	2.7407	2.0607	2.5928	2.3691	2.9513	1.3735	1.7407	2.7079	2.6687	2.9478	3.4948	2.7048	2.0764	3.434
ENSMUSG00000010751	1.9491	1.8656	1.8852	3.7434	3.5002	4.5851	3.8775	2.1454	3.0315	2.5797	2.4882	2.9572	1.5148	1.7082	2.3726	3.5538	2.8426	2.6154	4.6076	3.6648	4.3122
ENSMUSG00000010755	4.5124	4.4099	4.4523	5.3644	5.0864	4.976	4.9571	4.6569	5.1653	4.7738	4.935	4.9834	5.5346	5.5205	4.6019	4.7116	5.2031	5.0442	4.6712	5.3902	5.1494
ENSMUSG00000010760	0.6244	0.2618	0.7976	1.7917	2.3758	2.3177	1.211	1.0583	1.6377	1.2571	2.3333	1.8251	0.5313	0.5885	0.3141	2.8803	2.2061	2.6563	2.1439	2.8189	2.5512
ENSMUSG00000010796	0	0.2436	0.1107	0	0	0.1777	0.0613	1.6444	0.2864	1.5836	0.5817	1.901	0.1451	0	0.1938	0.3398	2.1856	1.9479	0.1802	0.1074	0.152
ENSMUSG00000010797	2.4795	2.6419	2.4429	4.3642	4.2087	4.8332	4.7238	5.4109	5.6275	4.7901	5.5235	5.418	0.0689	0.1813	2.401	5.5023	6.2963	6.0722	5.045	5.6439	4.3185
ENSMUSG00000010803	0.234	0.3493	0.1677	0.3697	0.3275	0.1395	0.3624	0.9928	0.3917	0.6526	1.2355	0.6867	0	0	0.2006	0.8445	0	0.0375	0.4181	0.0721	1.3427
ENSMUSG00000010825	0.2651	0.2992	0.1375	0	0.0273	0.2798	0.0501	0.2567	0.1385	0.4621	0	0.042	0	0	0.0611	0.0516	0	0.0776	0.1265	0.1589	0.238
ENSMUSG00000010830	6.1859	6.1818	6.2814	5.5306	5.2315	5.1179	5.5332	5.9677	5.7812	6.4386	6.1511	5.7764	8.2396	8.3112	7.8926	5.424	5.9362	6.4629	5.1377	5.8613	6.4268
ENSMUSG00000010841	0.1311	0	0	0	0	0	0	0	0	0	0	0	0	0	0	0	0	0	0	0	0
ENSMUSG00000010911	4.3843	4.4022	4.493	5.3699	5.351	5.1405	5.1633	5.3884	5.9153	5.3286	5.118	4.8032	4.2566	4.3681	4.4639	4.8319	5.47	4.2034	4.7203	5.5635	4.3928
ENSMUSG00000010914	2.9231	2.9154	2.9485	3.833	3.9484	3.7949	3.6197	3.5715	3.3222	3.7718	3.7456	4.1343	4.0472	4.2193	4.3723	3.7316	3.275	3.6607	3.6066	3.3778	3.6124
ENSMUSG00000010936	2.8268	2.8232	3.1042	3.1126	3.5484	3.5427	3.4717	3.4579	3.693	3.4921	3.0751	3.6809	4.0428	4.417	3.997	3.6573	3.9059	3.3661	3.5543	3.8926	3.881
ENSMUSG00000011008	0.3264	0.0947	0.3239	2.7863	2.2124	2.905	2.2925	2.2506	2.1502	2.3775	1.8726	1.2826	0.719	0.2545	0.5684	3.401	2.5423	1.9294	3.4744	2.9383	2.3373
ENSMUSG00000011034	0	0	0	0	0	0	0	0	0	0.7395	0.1306	0.2288	0.0367	0	1.109	0.0479	0.0849	0.2717	0.0362	0	0.4846
ENSMUSG00000011052	0	0	0	0	0	0	0	0	0	0	0	0	0	0	0	0	0	0	0	0	0
ENSMUSG00000011096	5.2359	5.1539	5.2849	8.2662	7.9661	7.2232	7.6626	7.6202	7.9222	8.1065	7.7486	7.5128	6.2063	7.3653	7.2463	7.6963	8.0376	7.2165	7.3188	7.9188	7.5424
ENSMUSG00000011114	5.2844	5.2993	5.3904	6.2174	5.9763	5.7455	5.7271	6.2236	6.1313	6.6252	6.368	6.1211	7.8445	8.0975	7.9264	5.9108	6.1081	6.3675	5.9772	6.6658	6.7649
ENSMUSG00000011118	0.8085	1.1735	1.4836	0	0	0	0	0	0	0.0352	0.0899	0	0	0	0	0.0804	0	0	0	0	0
ENSMUSG00000011148	1.4934	1.7431	1.4854	0.5881	1.0267	0.8652	1.5276	1.1713	0.9393	2.159	2.0061	1.3148	0.1305	0.6582	2.2168	0.5966	0.4674	1.8027	0.8692	1.9929	2.5675
ENSMUSG00000011154	0	0	0	1.5546	1.2335	1.6721	1.5474	1.5703	0.7709	0.4627	0.8106	0.1876	0	0	0	0.5739	0.8935	0.1291	1.5482	1.6608	0.5491
ENSMUSG00000011158	2.9346	2.9785	2.9275	4.2085	4.215	4.0113	4.3471	4.4651	4.7337	4.5121	4.0295	3.7913	3.4284	3.3217	3.7312	4.0145	4.3835	3.4594	3.9512	4.7798	3.809
ENSMUSG00000011171	0.6582	0.7221	0.5412	0.2095	0.5095	1.3951	0.5931	0.419	0.6003	0.5467	1.7659	2.8484	0	0.1193	0.62	0.4584	0.3769	0.3372	0.6177	0.4085	1.0749
ENSMUSG00000011179	5.3164	5.2637	5.7168	6.1257	6.3002	6.023	5.4429	5.3624	4.7076	5.4301	4.7323	4.2377	7.4798	7.1151	6.6097	5.9106	5.579	5.1983	6.1094	5.0861	5.4113
ENSMUSG00000011254	2.6288	2.469	2.9977	3.6043	3.8514	3.3443	3.3717	3.403	3.224	3.3963	3.3245	2.7333	3.4715	3.965	3.5076	3.8072	3.7613	2.9169	2.9248	3.3189	3.3829
ENSMUSG00000011256	4.6395	4.6426	4.7471	5.0489	5.0338	5.353	4.9508	4.8196	4.5517	5.1243	5.2968	5.7421	6.7837	6.9312	5.7197	6.5589	5.1434	6.2024	5.3429	4.2064	5.8474
ENSMUSG00000011257	5.8869	5.8511	6.0126	6.9292	6.8834	6.4968	6.1817	6.2397	6.9137	6.2396	6.5139	6.2993	7.2376	7.6359	6.891	6.6136	7.298	6.4424	6.1967	6.9348	6.4615
ENSMUSG00000011263	0.2031	0.245	0.2248	0.8413	0.5484	0.3224	0.4777	0.2594	0.2893	0.1202	0.3798	0.0707	0	0.0647	0.0978	0	0.2395	0.2701	0.5402	0.5567	0.1712
ENSMUSG00000011267	0.3343	0.3695	0.1988	1.1907	1.0617	0.7543	1.3148	1.1283	0.7499	1.2515	0.7327	0	1.0655	1.7459	1.5024	0.6948	1.4618	0.3071	1.1627	2.3855	2.2033
ENSMUSG00000011305	0	0	0.1482	0	0	0	0.1031	0.0627	0	0.258	0.1174	0.0771	0	0	0.3499	0	0	0	0.0797	0.0922	0.6049
ENSMUSG00000011306	3.1131	3.1632	3.1469	4.4902	4.355	4.3624	4.3987	4.3812	4.7377	4.4328	4.3132	4.1992	4.1912	4.2855	4.7182	4.2501	4.6245	4.0308	4.3728	5.2514	4.3954
ENSMUSG00000011349	0	0	0	0	0	0	0	0	0	0	0	0	0	0	0	0	0	0	0	0	0
ENSMUSG00000011350	0	0	0	0	0	0	0	0.0052	0	0	0	0	0	0	0	0	0	0.0067	0.0132	0	0
ENSMUSG00000011382	0.3171	0.3797	0.1789	0.4355	0.4439	0.5242	0.5086	0.4949	0.3267	0.806	0.5741	0.7721	0.0893	0.3204	1.0976	0.5961	0.4373	1.0014	0.3001	0.2378	0.256
ENSMUSG00000011427	2.1585	2.1017	1.612	1.8291	2.2613	2.3189	2.5652	1.861	1.6347	2.0295	1.6274	2.2986	1.858	1.972	1.5552	2.4741	2.2887	2.1588	2.8393	1.0453	2.1912
ENSMUSG00000011463	0.2999	0.2401	0.3242	0.4295	0.1165	0.0554	0.037	0	0	0	0	0	0	0	0.0397	0.0744	0	0	0	0.0652	0
ENSMUSG00000011486	0	0.0784	0	0	0	0	0.2774	0	0.293	0.1608	0.1122	0.274	0	0	0.1919	0	0.3149	0.1514	0	0.4614	0
ENSMUSG00000011589	2.6049	2.491	2.8574	2.9716	2.4469	2.7625	2.8984	2.2968	3.2022	2.4924	3.0768	3.0475	0.2167	0.1619	1.0272	2.282	2.867	2.2341	3.2892	4.794	4.0765
ENSMUSG00000011632	0	0	0	0	0	0	0	0	0	0	0	0	0.1235	0	0	0	0	0	0	0	0
ENSMUSG00000011658	1.6572	1.5443	1.6556	2.9937	2.4624	3.2938	3.0826	3.4342	4.0787	3.4458	4.1745	4.4977	2.7563	4.2824	3.2814	3.2705	4.0267	4.1758	3.2759	4.0106	4.0699
ENSMUSG00000011751	0.2419	0.2656	0.2685	1.0751	0.9226	0.6719	1.0549	0.6235	1.1916	1.0499	0.8703	0.9083	2.1605	2.8559	2.9854	0.4091	1.1199	0.9603	1.2654	1.9231	2.231
ENSMUSG00000011752	6.3588	6.4231	6.5769	8.527	8.4456	8.4267	7.9138	7.643	7.7334	7.8319	8.0456	7.7382	7.7632	7.9128	7.35	8.0342	8.3844	8.4803	8.4604	7.967	8.0577
ENSMUSG00000011831	3.2033	3.1899	2.9832	3.5046	3.6215	4.1113	4.0011	4.0302	3.1813	3.6015	3.6053	4.2633	3.5036	3.7319	3.3861	4.5912	3.2878	4.5099	4.305	2.6225	3.9083
ENSMUSG00000011832	2.3865	2.4058	2.3341	3.4746	3.4745	3.8588	3.9408	4.0287	4.0961	3.2097	3.8097	4.3888	2.2225	2.0744	2.7874	3.8373	2.8979	3.6132	4.0719	3.8944	4.1211
ENSMUSG00000011837	4.1271	4.1511	4.2012	4.6016	4.4476	4.4589	4.1571	4.2122	4.764	4.1498	4.2185	4.2429	3.9862	4.2553	4.2014	4.64	5.0078	4.5512	4.2163	4.9268	4.1467
ENSMUSG00000011877	4.642	4.4856	4.7102	4.4511	4.4603	4.6412	4.0595	4.3144	5.1035	4.3011	4.3034	4.7977	4.7932	5.0624	4.3302	5.2487	5.564	5.1237	4.3643	5.3025	4.8319
ENSMUSG00000011884	4.2932	4.3269	4.3823	4.4978	4.608	4.3523	4.6476	4.3853	4.3363	5.0071	4.345	4.4783	4.0571	4.5084	4.4667	4.3281	4.3121	4.3883	4.7935	5.0675	4.7941
ENSMUSG00000011958	4.9656	5.0069	5.0092	6.2999	6.2773	6.3683	6.2523	5.9711	5.5001	5.8727	5.9365	5.9394	5.3642	5.9233	5.6156	6.2375	5.5206	5.5134	6.411	5.5041	5.8096
ENSMUSG00000011960	2.6844	2.7103	2.5559	3.4037	3.3542	3.4256	3.359	2.9944	3.5052	3.069	3.6318	2.9101	3.7866	4.1233	3.4136	3.6566	3.3646	3.2204	3.4152	3.8654	3.3237
ENSMUSG00000012017	5.9511	5.9932	6.155	5.2209	5.4533	5.1048	5.0168	5.2525	6.3359	4.8707	4.9002	5.7051	0.6638	0.9807	2.6799	4.1891	4.6341	5.079	4.8841	5.5477	4.1208
ENSMUSG00000012042	0	0	0	0	0	0	0	0.0803	0	0	0	0	0	0	0.065	0	0	0	0	0	0
ENSMUSG00000012076	3.9082	3.7868	3.6611	3.8402	3.5728	4.1438	3.584	3.3759	3.213	3.8337	3.5691	3.6489	2.3691	2.7175	3.2293	4.0014	3.092	3.4147	4.0136	3.2055	3.3606
ENSMUSG00000012114	2.8724	2.995	3.1586	4.665	4.8605	4.8746	4.7128	4.5133	4.82	4.4564	4.4344	4.5048	4.2664	4.3804	4.4364	4.6541	4.6646	4.6727	4.679	4.703	4.5011
ENSMUSG00000012117	3.6006	3.5945	3.5258	4.0594	4.0092	3.9105	4.3382	4.3487	4.5737	4.2655	4.3076	4.7674	3.8801	4.4639	4.4318	4.0394	4.3426	4.7685	4.0191	4.1698	4.9004
ENSMUSG00000012123	0.0551	0.0407	0.0276	0	0	0	0	0.0875	0.3525	0.7106	0.2673	0.0592	0.0456	0.7017	1.5148	0	0.0368	0.0315	0	0	1.1388
ENSMUSG00000012126	1.0512	1.1625	1.0777	1.4504	0.9099	1.3604	1.0343	1.8793	3.4824	1.5928	2.5054	2.0352	0.5411	0.6652	2.613	0.7736	1.7071	2.7472	1.9655	3.5988	2.2928
ENSMUSG00000012187	0	0.0672	0.068	0	0.1747	0	0	0	0.9073	1.7665	0.3115	1.8368	1.5812	3.3899	3.3145	0	0	0.4738	0	0.3214	3.1125
ENSMUSG00000012211	0	0.0821	0	0.244	0	0	0	0.5673	0	0.0916	0	0	0	0	0	0	0	0	0	0	0
ENSMUSG00000012282	0	0	0	0.1573	0.0655	0	0	0	0	0	0.0695	0	0	0	0	0	0	0	0.0923	0	0
ENSMUSG00000012296	4.3428	4.3462	4.4729	5.084	5.1169	4.8197	4.3611	4.2141	4.8609	4.2614	4.425	4.6065	4.7579	4.8216	4.3591	4.1836	4.7372	4.4369	4.6217	5.0881	4.3661
ENSMUSG00000012350	0.0195	0.0566	0.0384	0.4294	0.3323	0.8965	0.9322	2.0918	2.997	3.4235	2.9041	4.0001	0.6922	0.2103	1.9444	3.5718	4.7069	4.5227	0.1298	0.8418	1.4483
ENSMUSG00000012396	0.3457	0.1368	0.2238	0	0.0562	0	0	0	0	0.134	0.0595	0	0.4593	0.7018	0.6287	0	0	0.2302	0	0	0.2489
ENSMUSG00000012405	7.169	7.1922	7.4107	10.5941	10.2431	10.2014	10.0022	10.1662	10.3453	10.1535	10.6555	10.3394	10.5532	10.3497	10.5379	10.0929	10.4622	10.4441	10.039	10.5483	9.9283
ENSMUSG00000012422	3.2728	3.1159	3.1765	3.7886	3.728	3.6753	3.6659	3.8016	3.2604	3.4639	3.6303	3.1486	3.4075	4.3749	3.6152	3.6928	3.1112	3.2488	3.6595	3.3806	3.2213
ENSMUSG00000012428	3.0427	2.9299	2.4104	0.1605	0.0671	0.3017	0.3128	0.4552	0.9191	1.2941	0.7047	1.3597	0	0.2471	0.4174	1.4112	0.9457	1.3698	0.0943	0	0.189
ENSMUSG00000012429	1.7116	1.7768	1.6955	3.1621	2.9479	3.0748	2.7125	2.7762	2.7557	2.8601	2.885	2.7825	2.8774	2.9499	2.8341	2.7928	3.0026	3.0858	2.9587	2.5954	2.9325
ENSMUSG00000012443	4.0021	4.1079	4.2217	2.7689	3.3269	3.8926	2.813	2.8265	2.3149	2.8637	2.5456	2.3553	4.5464	4.8819	3.9578	3.9429	3.0709	3.0852	3.1571	1.5805	3.2332
ENSMUSG00000012483	3.7541	3.9383	3.7064	5.5718	5.5693	5.5166	5.2865	5.4681	5.2734	5.7857	5.7754	5.522	6.2967	6.5817	6.5678	5.376	5.8954	5.9334	5.4069	5.9675	6.4469
ENSMUSG00000012519	2.649	2.5779	2.487	1.632	2.0268	1.2331	1.0498	0.1814	0.0879	1.2474	0.7485	0.4714	0	0	0.9607	0.8564	0.2683	0.3925	2.3193	2.7578	1.7712
ENSMUSG00000012520	0.6815	0.5549	0.2458	0	0	0	0	0	0	0	0	0	0.0256	0	0	0	0	0	0	0	0
ENSMUSG00000012535	3.1755	3.1692	3.2304	5.4927	5.361	5.1898	4.9948	5.0983	5.0912	5.094	5.0724	4.6428	4.9386	5.146	4.9058	4.9769	5.1158	4.5922	5.1957	5.2168	4.791
ENSMUSG00000012609	1.382	1.3129	1.2476	2.6581	2.4544	2.9635	2.364	2.4449	2.3619	2.3895	2.2554	2.728	2.9468	2.9364	2.8602	2.6017	2.591	2.9265	2.7713	2.3767	2.7046
ENSMUSG00000012640	2.6088	2.6218	2.4741	1.2873	1.679	3.1018	2.8623	2.3319	2.3298	2.5493	1.6969	3.665	2.5355	2.6238	2.8401	2.6733	2.1854	3.3123	3.2912	1.3204	3.4019
ENSMUSG00000012705	0	0	0.0672	0	0	0	0.1451	0	0	0	0.1649	0	0	0	0.1393	0	0	0	0	0	0
ENSMUSG00000012777	0	0	0.2291	0.2474	0.0707	0	0.0658	0.2232	0	0.114	0	0	0	0.1742	0	0	0	0	0	0.1151	0
ENSMUSG00000012819	0.2213	0.1559	0.1519	1.4292	0.5221	0.0766	1.2428	0.0577	0.2775	0.4298	1.1377	1.3923	0.0143	0	0.1982	0.0679	0.5361	0.1735	0.4157	0.1369	1.1329
ENSMUSG00000012848	8.4445	8.3636	8.5394	11.147	10.8231	10.5951	10.5594	10.7024	11.0824	10.476	11.1035	10.8058	11.1003	11.2147	11.1775	10.3669	11.1583	11.0786	10.5051	11.5335	10.5244
ENSMUSG00000012889	1.5795	1.5699	1.901	1.1747	2.1085	1.8225	2.1839	1.988	2.193	1.8742	2.1088	1.7962	0	0	1.1857	1.268	0.9206	0.8167	1.4882	1.0896	1.1062
ENSMUSG00000013033	4.369	4.3772	4.3822	3.7079	3.7276	4.2919	3.7535	3.9192	4.1969	3.5716	3.8268	4.0833	1.3689	2.1278	2.2515	3.5053	3.3356	3.6843	4.1166	4.4045	3.8382
ENSMUSG00000013076	4.1373	4.1814	4.1645	4.1454	4.2984	5.1729	4.6271	4.2334	3.6578	3.8602	4.0544	4.5233	3.6605	4.7258	4.2549	5.2508	3.4987	4.4938	5.6149	3.5735	4.6475
ENSMUSG00000013083	0	0	0	0	0	0	0.5015	0.5273	1.4338	1.4812	1.0301	0	0	0	1.2136	0	2.1694	2.5304	0	0.4503	0
ENSMUSG00000013089	3.6656	3.7217	3.5404	5.7364	6.0472	5.54	5.3983	4.0668	2.8941	3.9674	4.115	3.0908	2.8315	1.8588	2.7777	3.654	3.551	3.2996	5.8709	3.9506	3.8543
ENSMUSG00000013091	0.5217	0.3289	0.1195	0	0.5632	0.3858	0	0	0	0.2394	0	0	0	0	0	0	0	0.3969	0	0	0
ENSMUSG00000013150	1.7321	1.4972	1.8266	3.2997	3.345	3.434	3.417	2.6087	3.2304	3.359	2.4291	3.1465	1.5728	2.685	2.6195	3.5875	3.7467	3.6819	3.4442	3.3014	3.4489
ENSMUSG00000013155	1.8698	1.8804	2.066	3.98	3.8882	3.7859	3.5399	3.3749	4.1769	3.4576	3.7014	3.6941	3.4941	3.7537	3.7459	3.5405	4.5477	3.8291	3.2748	4.7314	3.9776
ENSMUSG00000013158	0.2055	0.1375	0.2039	0.6465	0.2207	0.4017	0.3548	0	0	0.5325	0	0	0	0	0.0954	0	0	0.1645	0	0.1852	0.1374
ENSMUSG00000013160	5.8583	5.7841	5.8936	6.5427	6.1437	5.7352	6.1583	5.9262	5.9276	6.1097	5.8082	5.2906	5.6972	6.0981	5.8621	5.693	5.9689	5.3269	5.9342	6.7315	5.6102
ENSMUSG00000013236	4.7376	4.7176	4.6683	5.0938	5.0378	5.4059	5.4794	5.3942	6.0619	5.1164	5.3738	6.0519	3.0891	2.736	3.2078	5.5392	5.7098	5.9816	5.1923	5.9152	5.3454
ENSMUSG00000013275	2.8377	2.9485	2.873	2.5332	2.7233	3.1248	2.8553	2.7969	2.8359	3.3161	3.1285	3.7158	3.1808	3.5825	3.2832	2.8578	2.667	3.7684	3.2092	2.6181	3.6616
ENSMUSG00000013338	0.0158	0	0.0311	0.1464	0.0336	0	0.0963	0.0374	0	0.33	0.1087	0.2035	0	0	0.403	0	0	0	0	0	0.1219
ENSMUSG00000013353	0	0	0	0	0	0.222	0.168	0	0	0	0.1398	0	0	0	0	0	0	0	0.0885	0.1022	0.0742
ENSMUSG00000013367	3.4575	3.5258	3.3357	4.1569	3.5923	4.0296	4.0066	3.8522	4.2335	3.8295	4.1325	3.9042	0.222	0.6138	2.1567	3.5664	3.3904	3.2343	4.6809	5.6481	4.3985
ENSMUSG00000013415	3.2652	3.3217	3.4898	3.4877	3.7287	3.8711	3.4909	2.6822	2.8293	2.866	2.6246	2.812	5.7754	6.3999	4.5228	3.1999	1.0622	0.8542	4.3561	3.1126	4.0228
ENSMUSG00000013418	0	0.5606	0.2851	0.0821	0.0665	0	0.1212	0.2746	0.3736	1.4529	0.7241	1.5271	4.4198	4.1535	5.2228	0.3427	0.486	1.0684	0	0.3918	2.9616
ENSMUSG00000013419	3.4864	3.3428	3.3358	4.3965	3.9782	3.8123	4.0546	4.3596	4.7807	4.2341	4.608	4.4592	0.5368	1.0171	1.4035	4.3779	4.7951	4.0842	3.7126	4.7432	3.752
ENSMUSG00000013465	4.5429	4.5199	4.5913	5.0288	4.5912	4.7788	4.7675	4.8083	5.1834	5.0293	4.9487	5.0598	4.7803	5.7517	5.4674	4.8214	4.9785	4.9529	4.4925	5.0173	4.91
ENSMUSG00000013483	0.0236	0.0682	0	0	0	0	0	0.0749	0	0.1767	0.1305	0.0436	0.0678	0	0.0342	0	0	0	0	0.0522	0.0374
ENSMUSG00000013495	2.0349	2.2704	1.9564	3.8421	3.4706	3.7991	3.7963	3.8491	4.1704	3.9595	3.9034	3.8752	3.1704	3.4437	3.1563	4.0238	4.1166	3.9159	3.484	4.2727	3.4179
ENSMUSG00000013523	0.0569	0.1094	0.0838	0.3357	0.0498	0	0.2615	0.0553	0	0.4431	0	0	0	0	0.2826	0	0.1623	0.0717	1.5615	0	0
ENSMUSG00000013539	1.162	1.1577	1.2562	3.8394	3.9837	3.8065	3.7512	4.0283	3.3011	3.8278	3.6213	3.513	2.573	3.2501	3.4365	3.7314	3.3014	3.7825	4.2752	4.0082	4.1169
ENSMUSG00000013562	0	0	0.077	0	0	0	0	0	0	0	0	0	0	0.2448	0.1801	0	0	0	0	0	0
ENSMUSG00000013584	3.9955	4.0894	4.1523	5.1323	4.7166	4.4327	5.1099	5.5197	4.4747	4.2723	3.7717	2.6746	0	0	1.2797	2.438	2.6959	1.9234	4.6718	4.1125	3.3831
ENSMUSG00000013593	6.065	6.0085	6.1082	7.4174	7.0498	7.0428	6.9904	6.9999	7.4672	7.1275	7.0084	6.7991	6.4134	7.0944	7.0047	6.8384	7.4916	6.8016	6.8888	8.1936	6.9468
ENSMUSG00000013611	0.3611	0.2041	0.1069	0	0	0	0.1269	0.1024	0	0	0.1443	0	0	0	0.0915	0	0	0.31	0	0.0767	0.0553
ENSMUSG00000013622	4.6597	4.698	4.4231	6.4424	6.0492	5.6555	6.1114	6.1773	5.9548	6.4046	6.4295	5.9643	5.5414	5.8424	5.9147	6.0812	6.0705	5.7119	5.6073	6.4303	5.4906
ENSMUSG00000013629	4.2985	4.2857	4.5374	4.8641	4.6599	5.61	4.5927	4.3908	4.8847	4.0827	3.7628	4.9808	4.3193	4.9191	3.6835	5.0465	6.1902	5.4089	5.2206	4.384	4.8167
ENSMUSG00000013643	0.0828	0	0	0	0.2217	0	0	0	0	0.8246	0.2356	0.1566	0	0	1.3349	0	0	0.1652	0	0	0.4295
ENSMUSG00000013646	2.797	2.7465	2.8278	3.9974	4.2533	3.7324	4.1119	4.4798	4.2934	4.5529	4.0939	4.1523	3.9622	4.3999	4.5184	4.2941	4.373	5.1595	4.1952	4.5616	4.6858
ENSMUSG00000013653	0	0	0	0	0.1427	0	0.1341	0.7558	0.5783	1.025	0.9195	0.6561	0	0	0.1301	0.6762	0.2361	0.3841	0	0.4283	0.3266
ENSMUSG00000013662	4.7188	4.6767	4.6859	5.286	5.2969	5.3775	5.2926	5.2472	4.5722	5.0539	5.2947	4.9136	4.9701	4.6685	4.4492	5.119	4.5673	4.8277	5.2969	4.1122	4.8409
ENSMUSG00000013663	3.0737	3.188	3.1829	4.941	4.9828	5.2418	5.2455	5.5471	4.8338	4.7489	5.289	5.0254	3.8281	3.955	3.0997	4.3723	3.9131	4.1609	4.9355	4.2367	3.8206
ENSMUSG00000013668	0	0	0	0	0	0	0	0	0	0	0	0	0	0	0	0	0	0	0	0	0
ENSMUSG00000013698	4.9712	4.9567	5.1286	5.5362	5.4036	5.1303	4.9886	4.5866	4.8813	5.1498	5.2622	5.0825	3.6414	3.5746	3.631	5.7621	5.2232	5.4413	5.0193	4.974	4.9226
ENSMUSG00000013701	4.5269	4.6447	4.9322	6.8456	6.8606	6.7066	6.5066	6.4427	6.3158	6.5976	6.4816	6.129	7.002	7.6534	7.1668	6.5574	6.7302	6.3411	6.5731	6.4106	6.6301
ENSMUSG00000013707	0.5592	0.4829	0.8517	0	0.1113	0	0	0.3406	0.59	0	0.1186	0.2886	0	0	0	0	0.496	0.1599	0	0	0.2555
ENSMUSG00000013736	3.3161	3.3357	3.2848	4.7591	4.7438	4.8965	4.7966	4.6559	4.166	4.612	4.3496	4.5656	4.3878	5.1913	4.7794	5.0357	3.9601	4.4741	4.8133	3.9197	4.6558
ENSMUSG00000013766	0	0	0	0	0	0	0	0.834	0.3183	1.7258	1.5575	2.1253	0.5404	1.0671	0.4467	0	0	0.7856	0	0.96	1.2505
ENSMUSG00000013787	5.4249	5.4115	5.4936	6.2499	6.1059	6.191	6.3189	5.8903	6.747	6.0828	6.0237	6.3727	5.2716	5.7532	5.3131	6.1759	6.2992	6.1707	5.9624	6.6902	6.0418
ENSMUSG00000013822	4.3783	4.5023	4.8237	7.3792	7.4338	6.8774	7.1304	6.8907	6.9521	7.0002	7.0398	6.5061	5.4655	5.8231	6.3742	6.783	7.082	6.502	6.8231	7.4581	6.9845
ENSMUSG00000013833	3.6123	3.6134	3.6628	3.6171	4.0385	3.524	3.6911	3.9148	4.4516	3.6523	3.4874	4.1914	3.1722	3.6271	3.995	3.9945	4.5112	4.0099	2.8909	3.901	4.0404
ENSMUSG00000013846	4.1746	4.0646	4.2226	4.5969	4.4881	5.1004	5.0342	4.7349	4.9191	4.5349	4.7666	5.2436	3.4296	4.1336	3.2774	4.8061	4.1354	4.2783	4.8447	5.417	4.7841
ENSMUSG00000013858	4.5739	4.4726	4.7441	6.5971	6.6145	6.3212	6.6299	6.7106	7.4176	6.8042	6.7359	6.8872	5.7831	5.9107	6.2935	6.2686	7.0725	6.9427	6.2769	7.7077	6.8573
ENSMUSG00000013878	1.5592	1.7121	1.6034	2.8355	2.7867	3.5364	3.1634	3.1019	2.688	3.2293	3.0969	3.1911	2.2233	2.1789	2.3672	3.4585	2.6497	3.5298	2.9669	2.4423	3.1161
ENSMUSG00000013921	5.0865	5.1075	5.1695	5.5708	5.1841	6.6385	5.9862	5.7716	6.1992	5.5182	5.6273	6.4084	0.0886	1.7281	3.2315	6.7871	5.3237	6.0891	6.5772	6.1251	5.3207
ENSMUSG00000013928	0	0.0434	0	0	0.2533	0.1446	0.0834	0.0988	0	0.1559	0	0	0.492	0.7291	0.8263	0.1922	0	0.285	0.5134	0	0.3452
ENSMUSG00000013936	2.4008	2.1099	2.3032	0	0	0	0.4236	0	0	0	0	0	0	0	0	0	0	0	0	0.3669	0
ENSMUSG00000013973	1.1059	1.1407	1.125	3.2715	3.5361	3.356	4.1447	3.2547	3.971	3.3147	3.8332	4.2891	2.9314	3.7571	3.2866	3.4291	3.6977	3.9946	3.4749	3.228	3.8317
ENSMUSG00000013974	0	0	0	0	0	0	0	0	0	0	0	0.107	0	0	0	0	0	0	0	0	0
ENSMUSG00000013997	1.9946	2.2164	2.0505	4.4401	4.3429	4.3699	4.5021	4.6447	4.6976	4.895	4.9081	5.0829	4.8377	5.0903	5.3211	4.7936	4.4776	4.8637	4.5972	5.1237	4.8861
ENSMUSG00000014030	0.0841	0.0938	0.1289	0	3.0084	0.2587	0.0917	0.1441	0.3778	0.0309	0.0791	0.134	0	0	0	0.0239	0.0215	0.7773	2.3839	0.021	1.8473
ENSMUSG00000014039	1.5911	1.6395	1.5174	1.1748	2.0668	2.2018	1.9299	1.6136	1.9069	1.8407	1.941	2.3847	1.625	2.4499	1.5125	2.4656	1.9776	1.9891	2.3574	1.2025	2.0471
ENSMUSG00000014074	3.3017	3.2193	3.3703	2.9004	3.4079	3.9414	3.3733	3.3466	2.5191	3.4722	3.0881	3.7901	3.3921	3.752	3.7797	4.1885	3.1704	4.3708	3.7482	2.0113	3.8288
ENSMUSG00000014075	2.4559	2.6833	2.1603	4.2173	4.0715	4.1623	4.1252	3.9597	3.9532	4.2594	4.8386	4.2414	4.2889	4.1662	3.9982	3.7115	4.4464	4.1183	4.0101	4.3301	4.7102
ENSMUSG00000014077	4.2381	4.1916	4.2247	5.3329	5.4245	5.7607	5.8451	5.7466	5.1626	6.2974	5.7604	6.2245	6.6501	7.4227	6.7441	5.6184	5.2096	6.2636	5.7789	5.2081	7.3888
ENSMUSG00000014104	0	0	0	0	0	0	0	0	0	0	0	0	0	0	0	0	0	0	0	0	0
ENSMUSG00000014158	1.4497	1.4598	1.7417	0.2239	0.069	0.4331	0.0948	0.6828	0.5138	0.4136	0.2291	0.3709	0.0342	0	0.2178	0.5243	0.2515	0.5888	0.4041	0.4893	0.3562
ENSMUSG00000014164	0.2468	0.4169	0.2573	0.2417	0.1622	0.3399	0.3875	0.2674	0.1584	0.3459	0.305	0.3801	0.0244	0.0666	0.3084	0.5013	0.3208	0.7582	0.3917	0.109	0.4298
ENSMUSG00000014177	4.3254	4.118	4.0635	4.8133	4.6709	4.6515	4.9481	4.9485	4.3162	5.0826	5.0928	5.0049	4.6629	5.1637	4.9544	4.9218	4.3745	5.3125	4.7868	4.1922	5.083
ENSMUSG00000014195	4.5306	4.6429	4.715	7.0103	7.0092	6.7178	6.7098	6.6632	6.8207	6.5987	6.8617	6.2641	5.625	6.5666	6.2393	6.2864	6.3881	6.1908	6.3958	7.0117	6.0512
ENSMUSG00000014198	0.1665	0.2238	0.1961	0.1401	0.1506	0.2082	0.0716	0.2007	0.1188	0	0.0414	0	0	0	0.039	0.5053	0	0.1106	0.9627	0	0
ENSMUSG00000014226	4.9246	4.9678	5.0326	6.5911	6.9196	6.8671	6.6282	6.3823	5.8443	6.6182	6.5379	6.3678	6.1978	6.8317	6.2879	6.4659	6.4862	6.1713	6.726	5.4429	6.8517
ENSMUSG00000014232	2.2619	2.2581	1.9157	3.7113	3.4954	3.1963	2.9226	3.5314	3.6622	3.3883	3.638	3.5096	2.6996	3.3789	3.4853	3.1556	3.2555	3.1534	2.9566	3.7095	3.1782
ENSMUSG00000014243	3.009	2.8264	3.2526	5.3336	5.0088	4.5016	4.6277	4.3385	4.4496	4.3478	4.9466	3.7317	2.2405	2.8041	3.8547	4.3061	4.3022	4.1664	3.8654	4.7565	4.0692
ENSMUSG00000014245	2.1635	2.2832	2.2475	2.0436	2.0352	2.3879	2.3711	2.165	2.1794	2.1213	1.6329	2.1896	2.2761	2.7208	2.3159	2.5775	2.1635	2.2981	2.7946	2.1917	2.2607
ENSMUSG00000014294	6.4091	6.2721	6.7202	8.5098	7.9822	8.0725	7.8228	7.9936	8.7263	8.1408	8.127	7.7266	7.3355	7.5488	7.7636	7.9703	8.5159	7.7479	8.0364	9.2905	7.837
ENSMUSG00000014301	2.7715	2.8837	3.1851	7.0104	6.6254	6.4712	6.2697	5.6978	6.2798	5.8138	5.8648	5.4187	5.7219	6.0346	5.8364	5.9228	6.3304	5.6774	6.5404	6.9936	5.936
ENSMUSG00000014303	3.8922	3.9238	3.8257	3.2444	3.6613	3.5255	3.5015	3.371	3.5643	2.9137	3.1893	4.0799	3.0891	3.6365	2.909	4.378	3.8516	4.5601	3.4044	3.3652	3.3779
ENSMUSG00000014313	4.8247	4.7055	4.9039	10.4472	9.9593	9.9577	9.7115	9.5142	9.8796	9.7692	9.807	9.3211	8.6459	9.1591	8.833	10.126	9.8872	9.4425	9.9984	10.1541	9.5686
ENSMUSG00000014329	4.8213	4.8531	4.6458	2.6958	2.7678	3.8957	3.2387	3.6663	2.9761	3.2208	3.5687	4.0972	3.7073	3.2224	3.8983	4.1999	3.4364	4.1417	3.8001	2.2497	3.4828
ENSMUSG00000014349	5.2503	5.1021	5.1816	5.5875	5.6623	5.5659	5.4132	5.2672	5.3878	5.4903	5.372	5.507	5.6056	5.774	5.6362	5.4534	5.4859	5.4934	5.4718	5.364	5.3422
ENSMUSG00000014351	0	0	0	0	0	0	0.4666	0.286	0.4034	0	0	0	0	0	0	0	0	0	0	0	0
ENSMUSG00000014353	2.5782	2.6255	2.4234	2.8775	3.2662	3.3182	3.5254	3.609	3.175	3.7633	3.5816	3.7202	2.8047	2.6822	3.1856	3.7946	3.3368	4.2922	4.0317	2.6992	3.5287
ENSMUSG00000014355	4.1184	4.0671	4.2487	4.1985	4.3582	5.0482	4.3302	4.8608	4.3223	4.1954	4.6463	4.7745	5.4176	5.8474	5.1156	4.9315	4.8741	4.9889	4.7398	3.4297	4.2936
ENSMUSG00000014361	2.309	2.3881	2.3589	1.4512	0.7944	1.2497	1.2568	1.2309	1.0478	1.3399	1.4177	1.3715	2.5427	1.7871	1.2703	0.9335	1.4773	1.3653	0.9575	1.1308	1.1365
ENSMUSG00000014402	4.5246	4.5355	4.6615	5.8771	5.758	5.6521	5.4658	5.3087	5.3013	5.4445	5.3313	5.3119	4.757	5.4794	5.1928	5.404	5.0624	4.9351	5.6457	5.5517	5.2616
ENSMUSG00000014418	3.1225	3.2111	2.9151	3.0063	3.0548	3.6974	3.5031	3.4419	3.2219	3.4073	3.1125	3.4815	3.0202	3.7922	3.162	3.6463	2.7186	2.8902	3.6025	2.7191	3.1781
ENSMUSG00000014426	2.2901	2.318	2.473	1.8111	2.0871	2.2117	1.977	2.2821	2.3569	2.7138	2.5153	2.7281	4.2069	4.4492	4.2277	2.8452	2.6928	3.0211	2.2946	2.7415	3.4489
ENSMUSG00000014444	4.4871	4.5192	4.7832	6.4368	5.8383	5.0171	5.3929	4.6684	5.6139	4.6947	4.7067	4.2232	0	0	0	4.1505	4.9026	3.831	5.018	6.5403	4.4284
ENSMUSG00000014453	0.079	0.1508	0	0.0545	0.1693	0.1204	0.1942	0	0.1338	0.4111	0.1361	0	0.0624	0	2.1765	0.1603	0.0741	0.3454	0.1222	0.0722	0.412
ENSMUSG00000014470	4.2629	4.0116	4.1283	4.6019	4.2402	4.0713	4.2462	4.3845	4.6259	4.4702	4.6387	4.6675	0	0	0	4.3855	4.1782	4.3597	3.8421	4.5675	3.8371
ENSMUSG00000014496	2.9167	2.9735	3.1819	3.0443	3.5971	3.6246	3.2859	3.0378	1.8523	2.5027	2.8646	2.7549	3.1856	2.9655	3.1703	2.4753	1.6248	2.3741	3.2719	1.3517	2.7909
ENSMUSG00000014498	4.1576	4.1641	4.3351	3.9682	4.4953	5.4362	4.7343	4.3234	4.2066	4.0373	3.9013	4.7166	3.2622	3.7713	3.2216	5.5654	4.4717	4.9465	5.6537	3.1995	4.5143
ENSMUSG00000014503	2.6864	2.7476	2.6885	0.1724	0.1844	0.3685	0.2197	0.3002	0.4869	0.2789	0.4109	0.0712	0.068	0.5865	0.3084	0.0971	0.0874	0.064	0.2554	0.0852	0.1773
ENSMUSG00000014504	3.6747	3.6959	3.7188	6.6785	6.3275	6.2023	6.2553	6.0386	6.1656	6.2551	5.9944	5.7803	6.1417	6.0929	6.1503	5.8618	6.2148	5.922	6.1403	6.4301	5.8921
ENSMUSG00000014529	0	0	0	0	0	0	0	0	0	0	0	0	0	0	0	0	0	0	0	0	0
ENSMUSG00000014542	0	0	0	0	0.2633	0	0	0	0	0	0	0	0	0	0	0	0	0	0.0625	0	0
ENSMUSG00000014543	0	0	0	0	0	0	0	0	0	0	0	0	0	0	0	0	0	0	0	0	0
ENSMUSG00000014547	2.396	2.6104	2.4457	0.5734	0.7733	2.0508	1.6905	1.0666	1.1582	0.8253	0.8092	2.2263	2.32	2.2939	2.1259	2.4314	0.738	2.1282	2.214	0.5413	2.2568
ENSMUSG00000014550	2.9081	2.9628	2.9966	2.7918	3.2248	4.2225	3.4691	3.2332	2.7338	2.8674	3.1819	4.2777	3.3661	3.3728	3.3155	3.2553	2.6461	3.9045	4.3948	2.1431	3.5129
ENSMUSG00000014551	1.9232	1.7592	1.9699	6.4779	6.0861	5.9535	5.8847	5.0923	6.2413	5.7014	5.5997	5.3258	5.0244	5.7412	5.4608	5.8001	6.6032	5.7932	5.4759	6.7532	5.9717
ENSMUSG00000014554	2.7215	2.5128	2.4169	4.3773	4.2163	4.1797	4.351	4.4804	4.9544	5.0082	4.9288	5.2034	4.1454	4.708	4.5829	4.3403	4.6402	4.6623	3.9694	5.3509	4.9871
ENSMUSG00000014592	0.9029	0.8073	0.6631	5.502	6.1875	6.5547	6.157	5.4139	7.283	6.705	6.8433	6.4732	4.6959	5.225	4.3436	3.9773	6.0967	7.7208	5.2358	7.4561	7.4844
ENSMUSG00000014599	5.2133	5.1904	5.5344	4.4767	4.3379	4.5716	4.7307	3.8964	3.7871	4.4415	4.2084	3.9197	1.771	2.5512	3.0518	4.6389	3.5527	2.9794	4.5244	4.1179	3.6198
ENSMUSG00000014601	4.2046	4.2161	4.3149	4.4387	4.3181	4.2842	4.1791	4.0681	4.5588	4.0776	4.1694	4.0397	4.0819	4.0006	3.7877	4.0207	3.9027	3.3743	4.5786	5.2638	4.1686
ENSMUSG00000014602	3.0763	3.1914	3.2106	3.0891	2.9276	3.8998	4.7428	3.9719	3.1604	4.3423	3.9625	4.3895	2.7599	3.2543	2.4545	3.987	2.7588	3.7603	4.7669	4.5416	5.3143
ENSMUSG00000014603	2.1536	1.9369	1.9045	1.736	1.5687	1.9539	1.5572	1.1904	1.5555	0.7937	1.0311	0.8658	0	0.0771	0.7744	1.2961	1.5285	0.3898	2.2719	1.9615	1.1152
ENSMUSG00000014606	4.9591	4.9516	4.996	5.9066	5.481	5.4712	5.6749	5.5957	5.7575	5.6104	5.4558	5.4327	4.7263	5.5884	5.3399	5.5744	5.8254	5.4864	5.387	6.052	5.5004
ENSMUSG00000014609	0.0634	0	0	0	0	0	0	0.3718	0	0	0.4366	0	0	0	0.0706	0	0.3959	0	0	0.6888	0.4441
ENSMUSG00000014633	2.7244	2.472	2.6219	4.6139	3.955	4.5315	3.9929	3.6567	4.2065	3.735	3.3722	3.9278	4.2028	4.8486	4.2989	4.1005	4.1739	3.5063	3.8302	4.1396	3.4087
ENSMUSG00000014668	3.0626	3.1712	3.0663	3.8325	4.1307	4.5685	4.6724	4.2893	4.312	4.5887	4.4749	4.4824	4.3298	4.5417	4.5117	4.8723	3.8594	4.586	5.1146	3.4515	4.8604
ENSMUSG00000014686	0	0	0	0	0	0	0.0657	0.1524	0	0	0.075	0.0963	0	0.0897	0.1339	0.1311	0	0.1016	0	0.2215	0
ENSMUSG00000014704	1.9503	2.2788	1.9411	1.6275	1.5198	1.9533	0.9165	1.6436	2.5479	1.0822	2.1007	1.8091	0	0	0.8108	3.3419	3.8449	2.9536	1.0714	1.7038	1.1311
ENSMUSG00000014725	0	0.0232	0	0	0	0	0	0	0	0	0	0	0.067	0.0906	0.1262	0	0	0	0	0	0.0417
ENSMUSG00000014747	0.2847	0.2277	0.4744	0	0.1898	0.1774	0	0.2717	0.1017	0	0	0	0.0463	0	0	0.3392	0	0.1408	0	0	0
ENSMUSG00000014748	4.3024	4.2916	4.2865	5.0552	5.6451	5.0178	5.4219	5.2403	4.8996	5.3561	4.602	5.4707	5.1665	6.0641	5.1603	5.3685	5.5827	5.1961	4.8965	5.3664	5.7832
ENSMUSG00000014763	2.4479	2.4163	2.3097	2.7376	2.5571	2.9185	3.0014	2.826	2.7428	2.9882	2.7577	3.0082	1.169	1.3715	2.2864	3.0904	2.9848	2.8701	3.2999	2.8918	2.7287
ENSMUSG00000014767	1.5962	1.6052	1.658	4.2321	4.2465	4.226	4.2412	4.3936	4.0997	4.3201	4.6065	4.3333	4.2334	4.6295	4.3308	4.25	4.1542	3.7285	4.4742	3.4464	4.3108
ENSMUSG00000014769	5.1027	5.0129	5.145	8.4219	8.077	7.8872	7.8894	7.7897	7.7807	7.8539	8.1279	7.3993	7.5193	7.7226	7.797	7.7202	7.8332	7.4969	7.8965	8.1455	7.4734
ENSMUSG00000014771	0	0	0	5.1963	5.2793	4.8508	5.1589	5.0694	5.0886	5.1615	5.2358	4.4985	4.6997	4.9102	5.1263	4.7891	4.9229	4.4524	4.7988	5.5586	4.6905
ENSMUSG00000014773	1.5394	1.484	1.4106	0.5579	0.542	0.8765	1.2013	0.7967	0.7324	1.1456	1.3302	1.106	0.9877	1.7091	0.6361	0.392	1.6149	0.6882	0.4648	0.5305	0.5862
ENSMUSG00000014776	0.9321	0.8065	0.9261	1.0364	1.1715	1.1508	1.4119	1.6221	1.8398	1.4387	1.7766	1.9693	0.7145	0.6939	0.5604	0.699	1.7649	2.4358	1.0515	1.9858	1.445
ENSMUSG00000014778	3.3421	3.2515	3.4527	3.1229	3.2366	3.2974	3.2981	2.5913	3.1239	3.3242	2.406	2.9639	3.0333	4.1038	3.0667	2.7603	3.0391	2.4655	2.8241	3.3313	3.5539
ENSMUSG00000014782	0.8172	0.6997	1.2046	2.3174	3.5371	4.0466	3.4724	3.0477	3.8197	3.4192	3.2715	3.9398	0.05	0.4789	2.0837	4.3359	3.323	2.5863	2.8203	2.8457	2.8338
ENSMUSG00000014786	2.9567	2.9307	2.9214	2.42	2.594	3.1394	2.8649	2.3944	3.3313	2.4542	2.5701	2.861	1.1206	1.9264	1.7809	2.6313	2.5512	3.3977	2.9058	3.5982	3.4256
ENSMUSG00000014791	1.246	1.4019	1.2779	0.3848	0.5987	0.344	1.1637	1.2541	1.539	2.3146	1.9115	1.1284	1.4367	1.9563	2.7836	0.7278	0.9278	1.5648	0.647	1.9425	2.401
ENSMUSG00000014813	2.2458	2.1834	1.5887	5.1493	4.5601	4.8331	5.0866	5.3951	4.2316	5.6339	5.7036	4.5493	0	0.5249	1.9215	2.7911	2.5233	3.0519	4.812	4.2299	3.9398
ENSMUSG00000014837	1.7421	1.9165	1.8644	3.1617	3.3428	3.5877	3.4539	3.2226	3.6149	2.792	2.9843	2.5357	2.1908	2.2656	1.7246	3.2133	3.5536	2.8495	2.8536	2.9881	2.5355
ENSMUSG00000014846	2.7459	2.9023	2.8699	3.0841	3.0007	3.2615	3.6155	4.4452	5.1037	4.2404	4.3123	4.1076	0.3623	0.6245	1.2039	3.3176	4.8815	3.9535	3.1814	5.7926	3.4591
ENSMUSG00000014850	1.7369	1.7448	1.5153	2.798	2.904	2.7984	3.0668	3.2933	3.1021	3.0265	2.6534	2.3243	2.152	2.5303	2.7008	3.2426	3.4221	2.6863	3.2179	3.1211	2.4925
ENSMUSG00000014852	0.0221	0	0	0	0	0	0	0	0	0	0.0324	0	0.43	0.4015	0.817	0	0	0	0	0	0
ENSMUSG00000014856	3.8788	3.937	3.9989	6.2179	5.8751	5.4282	5.7244	5.41	5.6119	5.724	5.3784	4.8312	5.5866	5.703	5.7124	5.3217	6.2222	5.0008	5.4314	6.0343	5.145
ENSMUSG00000014859	4.6123	4.5146	4.582	5.0863	5.1855	5.1469	5.0036	4.8408	5.2971	5.2373	5.1267	5.2528	5.7214	6.0694	5.9442	5.1932	5.6667	5.514	5.0801	5.3917	5.6763
ENSMUSG00000014867	7.1687	7.1365	7.1863	7.1104	6.8615	6.8935	6.894	6.9726	6.7116	6.9574	6.9978	6.7269	7.3755	8.0099	6.7011	7.1356	7.1973	7.1634	6.6217	6.7449	6.3421
ENSMUSG00000014873	2.7443	2.5519	2.8264	5.4086	5.1793	4.6827	4.8822	4.5572	4.6014	4.622	4.5139	3.9538	3.3322	4.0907	3.6718	4.4109	4.7721	4.6162	4.5541	5.1184	3.7088
ENSMUSG00000014905	3.0101	3.1014	3.3051	4.1363	3.3782	3.7665	4.1247	3.6515	3.3005	3.7692	3.8622	3.2495	3.2799	2.7227	3.55	3.8201	3.734	3.5882	3.9417	3.4627	3.0817
ENSMUSG00000014907	2.8442	2.6016	2.7783	2.7662	3.0392	2.9573	2.5955	2.509	2.537	2.7242	2.821	3.1412	4.1355	4.2664	3.4082	2.9466	2.4888	3.2387	3.2187	2.3563	3.6015
ENSMUSG00000014932	2.6075	2.6225	2.3975	2.5421	2.8383	3.4348	3.1183	3.2623	2.3909	3.4965	3.1566	3.6352	4.3567	4.494	3.6983	3.6378	2.5653	3.7081	3.8035	2.1745	3.8769
ENSMUSG00000014956	4.5211	4.4886	4.3529	4.4779	4.5393	4.8438	4.609	4.6742	3.6942	4.7258	4.5812	4.3996	5.1295	5.2798	4.8418	5.1593	4.2459	5.0612	4.703	2.9446	4.407
ENSMUSG00000014959	5.3737	5.3	5.4384	6.4959	6.3838	6.5955	6.4568	6.7156	6.857	6.5426	6.5759	6.8895	7.0466	7.2234	6.6562	6.7804	7.075	7.061	6.3758	6.9856	7.0026
ENSMUSG00000014980	2.5613	2.5009	2.4314	4.764	4.5857	4.3947	4.0953	4.0283	3.7621	3.9444	4.1707	3.6466	4.4035	5.2984	3.645	4.0944	4.1241	3.7698	4.0034	3.7093	3.5836
ENSMUSG00000015001	0	0	0.1093	0	0.072	0	0.067	0.1632	0	0.3706	0	0.1901	0	0	0	0	0	0	0.3245	0	0
ENSMUSG00000015002	3.2712	3.2326	3.2074	3.4136	3.6249	4.6493	4.0997	3.9562	3.5082	3.9906	3.6176	4.5662	4.6857	5.3562	4.41	4.5844	3.1766	4.3886	4.9176	3.7079	5.0985
ENSMUSG00000015013	3.3428	3.3324	3.5373	5.8616	5.7262	4.7751	5.5229	5.0706	4.7612	5.3643	5.3223	4.2248	0	0	0	4.1592	4.8471	4.13	4.8703	5.4794	4.7025
ENSMUSG00000015016	2.3594	2.3856	2.2795	2.5905	2.0805	2.9458	2.5546	2.8723	3.4086	3.2237	2.8039	2.9182	0	0	0	2.7959	3.5656	3.1583	2.4211	3.6875	3.3968
ENSMUSG00000015023	4.6628	4.5514	4.751	5.7016	5.6739	5.8397	5.4056	4.9624	4.8151	5.0321	4.9066	5.1608	5.5687	5.8817	5.3289	5.6792	5.0344	5.2828	6.356	4.8121	5.8132
ENSMUSG00000015027	2.8278	2.7964	2.7995	2.9422	2.7653	2.8749	2.7765	2.2132	2.8391	2.8512	3.2119	3.461	0	0	0	2.5534	3.2011	3.7126	2.168	3.0095	3.4421
ENSMUSG00000015053	0.8934	1.2324	1.4031	5.9073	5.9358	6.6454	5.2072	5.3211	6.4541	3.9047	3.989	6.1028	1.7301	3.0396	2.9914	4.7373	4.9532	4.5837	5.0619	3.4144	4.8638
ENSMUSG00000015083	1.7391	2.0997	1.5435	0.6609	0.3961	0.6169	0.4729	1.3927	0.892	0.879	1.0551	1.653	0.8782	1.3546	1.7481	1.1314	1.9966	1.2396	0.9168	1.3078	1.4434
ENSMUSG00000015085	1.0742	1.0826	1.1618	0.0999	0.2944	0.1575	0.2049	0.4005	0.9804	1.6521	1.1941	1.092	1.7268	2.3996	3.0418	0.3913	0.7582	1.2477	0.3705	2.1608	2.357
ENSMUSG00000015087	4.2774	4.242	4.3177	5.2561	5.2845	5.461	5.4243	5.4662	5.8939	5.4174	5.8118	5.5441	4.8705	5.2727	5.0494	5.4476	5.3346	5.8085	5.169	5.7894	5.2207
ENSMUSG00000015090	1.0416	0.7452	0.2418	0	0	0	0	1.0509	1.8312	1.1746	1.2536	1.0014	0	0.8581	0.8441	1.3162	2.8525	2.7774	0	1.141	0.7553
ENSMUSG00000015092	5.7583	5.7275	5.8696	8.4084	8.052	7.3753	8.0125	7.5927	7.9946	8.0691	7.7289	7.3549	7.4711	8.0942	7.3899	7.3655	8.1819	7.3912	7.7496	8.9927	7.5767
ENSMUSG00000015093	1.2325	1.612	0.8019	0	0.1444	1.1333	0.1357	0.7627	1.0743	1.8334	0.9423	1.115	0.4941	0.3961	1.7912	1.4937	0.623	0.6136	0.2682	0.861	0
ENSMUSG00000015094	3.8563	3.8497	3.6592	5.2381	4.6778	4.6503	4.7816	5.2122	5.5371	5.4543	4.7735	4.8263	1.6097	2.3275	4.6449	5.9393	6.5354	6.1095	5.5292	7.0782	5.9134
ENSMUSG00000015095	4.2367	4.1661	4.0999	5.108	4.9399	5.0702	5.1294	5.2148	5.4869	5.0087	5.1369	5.4658	3.3949	3.1332	4.4192	5.1997	5.6104	5.3563	5.1251	5.89	5.2835
ENSMUSG00000015112	1.7898	1.7181	1.9532	1.065	1.5969	1.5964	1.5291	1.4271	1.1289	1.7984	1.4797	1.9539	3.0512	3.4088	3.0157	1.6021	1.343	1.5953	2.1193	0.9493	2.9172
ENSMUSG00000015120	5.1579	5.1816	5.2635	8.4532	8.5149	8.5028	8.3631	8.1494	8.2837	8.1279	8.2408	8.1521	7.7187	7.8842	7.6901	8.1842	8.4364	8.1952	8.3277	8.1473	8.0855
ENSMUSG00000015126	4.3829	4.4148	4.4565	5.3448	5.0333	4.9095	4.6631	4.9414	5.1319	4.7944	5.0904	4.5799	4.41	4.6675	4.9007	4.6608	5.3141	4.4161	4.7235	5.8524	4.7496
ENSMUSG00000015127	1.5752	1.3777	1.2902	1.8793	1.6542	2.231	1.817	1.9745	1.6627	2.0207	1.9251	2.2874	1.4607	2.2211	2.1549	2.2137	1.8305	2.4513	1.9447	1.1299	2.1266
ENSMUSG00000015133	2.654	2.782	2.9146	3.0908	2.962	2.1996	2.4681	2.3469	2.8786	2.2388	2.5476	2.3756	0.6168	1.032	1.222	2.2266	2.4936	2.6811	2.4665	2.1416	1.7802
ENSMUSG00000015134	1.1799	1.2342	1.293	1.0612	0.8717	0.5088	0.7227	0.8047	0.8344	0.9113	1.0036	0.8844	0.1281	0.1732	1.5462	1.3954	0.9429	0.5633	0.916	1.2992	1.2296
ENSMUSG00000015143	6.3851	6.3684	6.772	7.2617	7.2634	6.7255	6.6873	6.0996	5.7418	6.2729	6.4681	6.2596	7.2933	6.9252	6.436	6.7254	5.4914	5.7962	7.3014	5.8402	6.0913
ENSMUSG00000015149	3.8266	3.8065	3.9453	5.6171	5.386	5.4321	5.6186	5.5187	5.7618	5.5375	5.4602	5.6488	5.0948	5.651	5.257	4.8529	5.4097	5.155	5.5946	6.4494	5.4071
ENSMUSG00000015165	6.058	6.0913	6.3078	7.8741	7.9059	7.9968	7.7421	7.7115	8.1419	7.3665	7.5669	7.6758	7.805	8.1122	7.0985	7.8702	8.2249	7.658	7.5028	7.4181	7.4504
ENSMUSG00000015176	4.3433	4.4136	4.7054	5.5745	5.4271	5.5075	4.9317	4.8744	4.8646	4.8083	4.7668	4.326	5.4827	5.3322	5.059	5.376	5.1537	4.7092	5.1097	4.7858	4.8839
ENSMUSG00000015189	3.3914	3.5207	3.2133	2.9639	3.5606	4.2339	3.5419	3.4171	3.156	3.395	3.3432	3.2932	3.389	3.6886	3.6972	3.6345	2.7089	3.0818	3.4531	2.5994	2.6764
ENSMUSG00000015202	3.3416	3.1608	3.495	2.8683	2.8748	2.7378	2.8966	2.7555	2.5982	2.7544	2.6674	3.0615	3.1501	2.7783	2.7744	2.753	2.0125	2.427	2.9108	2.3267	2.9119
ENSMUSG00000015214	2.1607	2.2951	2.0607	0.9794	1.3732	1.4058	1.3336	1.5154	1.5902	1.6425	1.5677	2.7486	2.322	2.7498	1.952	2.2682	1.6939	2.3145	1.9388	1.1833	1.733
ENSMUSG00000015217	4.3138	4.3945	4.6696	5.4799	6.0567	5.8558	5.7152	6.1059	5.9563	5.4196	5.5002	5.1214	4.9639	5.337	5.6438	5.978	6.2968	5.2475	5.4885	5.3832	5.1516
ENSMUSG00000015222	1.7827	1.8383	1.8157	0.6555	0.3811	1.5088	0.2897	1.3511	0.7252	0.2436	0.3063	1.7858	0.1272	0.2492	0.354	1.7177	1.1389	1.6313	1.354	0.3561	1.8867
ENSMUSG00000015224	0.9504	0.6993	0.7646	0.1944	0.1589	0.0763	0.282	0.209	0.448	0.1722	0.168	0.214	0.0389	0	0	0	0.1784	0.3579	0.151	0.3086	0.4024
ENSMUSG00000015242	0	0	0	0	0	0	0	0	0	0	0	0	0	0	0	0	0.1897	0	0	0	0
ENSMUSG00000015243	3.0392	3.1121	2.6669	1.2213	1.1716	2.4621	2.6656	2.9607	2.6863	2.9758	2.3964	3.5207	1.5338	1.325	2.8853	3.0955	2.6305	3.3177	2.851	1.8725	2.7784
ENSMUSG00000015247	3.9016	3.9823	4.122	4.4901	4.5383	4.3613	4.5942	4.6302	4.5268	5.1544	4.9646	4.5462	5.4555	6.1091	5.8149	4.5209	4.4925	4.6225	4.5291	4.5116	4.8565
ENSMUSG00000015289	3.2629	3.1311	3.3392	6.5321	6.1631	5.9398	6.0289	5.4787	6.1258	5.6342	5.8463	5.4491	4.3571	4.6729	5.4381	5.5524	6.0058	5.7022	5.7546	6.5473	5.342
ENSMUSG00000015290	3.9534	4	3.9328	5.7834	5.6896	5.2357	5.5571	5.4812	6.0303	5.5862	5.6498	5.7196	4.9602	5.1792	5.4464	5.4212	6.1617	5.9736	4.8394	6.0396	5.6517
ENSMUSG00000015291	5.1647	5.1407	5.1232	6.856	7.1506	7.5615	7.8284	7.2986	7.3244	7.1707	7.5485	7.5041	4.8074	4.9505	5.4529	7.5354	7.0552	7.4364	7.4848	6.6036	7.7708
ENSMUSG00000015305	3.6156	3.6262	3.8392	3.9228	4.4238	5.0558	4.9891	4.5655	3.4712	3.8233	4.1498	3.7167	1.5607	1.7169	2.7223	3.651	2.525	2.6114	5.0655	3.1866	4.2148
ENSMUSG00000015312	4.4728	4.4319	4.5305	3.8461	3.3532	2.8615	3.0036	3.4421	4.0582	3.6976	3.4428	3.9375	3.5133	2.2402	2.02	3.4028	3.6805	3.315	2.0205	3.889	2.4475
ENSMUSG00000015314	0.0101	0	0.01	0	0	0	0	0	0	0	0	0	0	0	0	0	0	0	0	0	0
ENSMUSG00000015316	0.0177	0.0681	0	0.0578	0.0699	0	0.0219	0.0264	0	0.0193	0.0496	0.055	0.0171	0.19	0.024	0.0443	0	0	0.0662	0	0
ENSMUSG00000015335	2.7343	3.1009	3.2372	5.6178	5.2596	5.1878	5.115	4.7926	5.163	5.5413	4.9151	4.9961	5.8427	6.1495	5.8137	5.2025	5.8269	5.4038	5.6564	6.5737	5.9056
ENSMUSG00000015337	2.0747	2.0999	2.3718	2.9387	2.8487	2.0993	2.4396	2.7474	3.5006	3.4727	2.9827	3.2034	2.1789	2.7648	2.9756	1.65	3.7223	3.258	1.6861	3.383	2.4282
ENSMUSG00000015340	0.4078	0.4952	0.2245	0	0	0	0	0	0	0.0529	0	0	0	0	0	0	0.0729	0.1516	0	0.036	0
ENSMUSG00000015341	3.6732	3.6872	3.654	6.1681	5.9324	5.9997	6.006	5.9341	5.3558	5.8141	5.9059	5.6999	7.1233	6.7742	5.9095	5.8517	5.4626	5.6885	6.0734	5.7903	5.7709
ENSMUSG00000015342	0.2562	0.4501	0.6445	0.277	0.1376	0.4422	0.5867	0.4837	0.29	0.6602	0.381	0.4356	0.1554	0.0268	0.7622	0.8748	0.4715	0.5199	0.3602	0.1907	1.1734
ENSMUSG00000015354	1.1785	1.2425	1.7893	2.0498	1.424	1.0638	0.7789	0.527	0.1743	0.9689	0.3549	0.616	0.1924	0	0.4723	1.3337	1.0245	0.1928	0.8505	1.3709	1.4452
ENSMUSG00000015355	0.1733	0.248	0.2508	0	0.1039	0	0	0	0	0.0861	0.1105	0	0	0	0	0.3611	0	0	0	0.4306	0
ENSMUSG00000015357	3.8062	3.8269	3.7968	3.8869	4.0324	3.6928	3.7735	3.5562	3.4062	4.0153	3.6546	3.917	3.8155	4.3032	4.2705	3.8979	3.4811	3.3632	3.9203	3.1645	3.7349
ENSMUSG00000015363	3.2014	2.9868	3.2568	4.418	4.3503	4.1085	4.3473	3.8363	4.1999	4.4314	4.1637	4.3626	4.1067	4.2842	4.3188	4.1612	4.5625	4.375	4.1807	4.3143	4.3977
ENSMUSG00000015365	0.1725	0.0254	0.0257	0	0	0	0	0.1064	0	0	0	0	0	0.3662	0	0	0	0	0	0	0
ENSMUSG00000015377	1.7465	1.6979	1.7972	1.9096	1.975	2.2691	1.9408	2.0928	2.6678	1.8931	1.9688	1.9008	0.8755	1.0263	1.2601	2.0145	2.0931	1.6874	1.9028	3.1035	1.8622
ENSMUSG00000015396	0.7473	0.9874	0.6645	3.4801	3.665	3.9108	3.4918	3.8475	3.887	2.5314	3.5793	3.2554	0.9874	0.1302	0.4445	3.4365	3.3485	3.5778	4.1248	3.0346	1.8126
ENSMUSG00000015401	0.1353	0	0	0	0	0	0.1744	0	0.4061	0.0796	0	0.7359	0	0	0	0.1778	0.5554	0.3803	0	0.156	0
ENSMUSG00000015405	0.8535	0.9769	0.7137	0.1822	0.1921	0.0432	0.0621	0.0346	0.1838	0.2353	0	0.4074	0	0	0.1268	1.1123	0.7966	0.5087	0	0	0
ENSMUSG00000015437	1.4563	0.9881	1.2078	0	0	0	0.1518	0	0	0	0.5304	0	0	0	0	0	0	0	0	0	0
ENSMUSG00000015441	0	0	0	0	0	0.2042	0	0	0	0	0	0	0	0	0	0	0	0	0	0	0
ENSMUSG00000015443	0	0	0	0.1699	0.1374	0	0	0	0	0	0	0	0.0924	0	0.4482	0	0	0	0	0	0
ENSMUSG00000015451	0.7208	0.6553	0.9781	0.1533	0.0921	0.2078	0.1107	0.1585	0.3529	0.1027	0.2164	0.2592	0.3224	0	1.0994	0.1142	0.1652	0.0927	0.1689	0.1161	0.097
ENSMUSG00000015452	1.4525	1.2771	1.0386	3.0088	3.0746	2.6506	2.6843	2.2706	3.1428	2.3017	2.6022	2.0944	0.1649	0.6104	0.3243	2.0193	2.0071	1.6264	2.3554	3.2021	1.7757
ENSMUSG00000015461	4.9101	5.0244	5.079	5.4776	5.3743	5.4186	5.2085	5.0927	5.541	5.1317	4.6284	5.0691	4.1844	4.8892	4.8334	5.853	5.9097	5.089	5.1874	5.6795	5.0752
ENSMUSG00000015467	1.0547	1.3572	1.1628	1.5945	1.5634	1.1244	1.2788	0.7367	1.5079	1.1282	1.2289	0.8078	0.0555	0.4023	0.5171	0.8591	1.2145	1.3834	1.5064	2.0342	0.6843
ENSMUSG00000015468	0.2489	0.2554	0.2916	0.593	0.5049	0.0269	0.2717	0.6876	0.0785	0.4644	0.3088	0.1362	0.1389	0.0626	0.2093	0.7832	0.6031	0.142	0.0221	0.0283	0.0198
ENSMUSG00000015474	2.3972	2.4198	2.4941	5.8959	5.9079	6.0364	5.6867	5.3321	5.511	5.343	5.322	5.1282	4.6738	5.528	4.8125	5.4019	5.5114	5.0364	6.3419	5.9791	5.3275
ENSMUSG00000015476	0.5138	0.6893	0.6959	1.5243	1.0241	1.5361	1.6166	1.3893	2.0203	1.0202	1.2256	1.3082	0	0.1888	0.2644	0.4733	0.2737	0.4125	2.0236	2.2197	0.3705
ENSMUSG00000015478	3.4295	3.4093	2.9154	6.2016	5.753	5.6056	6.1177	5.4853	6.1214	5.9348	5.9104	5.7889	4.1884	4.6144	4.883	5.5741	5.9977	5.7995	5.6661	6.6214	6.1299
ENSMUSG00000015484	0.414	0.2528	0.1835	2.306	2.6569	3.3091	3.1667	3.2535	3.6091	2.6904	3.6492	3.9629	0	0.1037	1.13	3.9	4.1022	4.429	3.6973	3.4714	3.1894
ENSMUSG00000015488	4.2192	4.1658	4.0404	5.1946	5.1293	5.2028	5.1974	5.181	5.3069	5.2735	5.3365	5.2227	4.2573	4.377	4.4463	5.2994	5.2037	5.4228	5.1789	5.1938	5.0356
ENSMUSG00000015501	2.2926	2.2994	2.1607	1.2958	1.5742	2.5101	1.8478	1.7434	1.7216	1.5546	1.6373	2.47	1.8169	1.8324	2.0814	2.4696	1.3476	2.0823	2.0479	1.2954	1.9901
ENSMUSG00000015519	0	0	0	0	0	0	0	0	0	0	0	0	0	0	0.1986	0	0	0	0	0	0
ENSMUSG00000015522	3.7861	3.7781	3.6772	3.9427	3.989	4.5791	4.4907	4.3978	4.0076	4.4004	4.6205	4.8416	4.3749	4.8003	3.7979	4.9048	4.028	4.8978	4.7222	3.6665	4.5792
ENSMUSG00000015533	0.6254	0.6149	0.8237	0.1473	0.3149	1.3666	0.5206	0.4322	0.6997	0.5388	0.9557	1.8862	0	0.0325	1.0762	1.2291	1.0008	3.0314	1.3675	0.0408	0.7951
ENSMUSG00000015536	2.144	2.0851	1.9727	5.8599	5.638	5.3033	5.7068	5.3512	5.3153	5.4287	5.7449	5.4739	4.341	4.5859	5.2801	5.264	5.5083	5.5637	5.7696	5.6257	5.4121
ENSMUSG00000015542	2.7348	2.401	2.6084	4.7421	4.4893	4.1752	4.5412	4.1125	4.6764	4.1644	4.8987	3.7913	3.7024	4.9141	4.2629	3.2292	4.2969	3.8249	4.2663	4.8762	4.3945
ENSMUSG00000015568	3.1704	3.1862	2.5617	2.2586	1.8587	2.2654	2.2473	3.321	2.982	2.9241	2.9886	3.3226	0.4708	0.8118	2.5539	4.0982	3.2597	3.8125	2.3775	1.4833	2.2375
ENSMUSG00000015575	3.7295	3.8933	3.8228	8.1354	7.8245	7.4213	7.9524	7.8291	7.7333	8.0713	7.8371	7.251	6.4666	6.576	7.3217	7.4205	7.683	7.0218	7.7408	8.4252	7.4934
ENSMUSG00000015579	0.5827	1.0513	0.9169	0.0946	0	0.1065	0.0714	0.1649	0.6771	0	0.1584	0	0	0	0	0.1421	0	0	0.5523	1.1199	0.091
ENSMUSG00000015597	2.2742	2.3454	2.0814	1.6525	2.2667	2.3064	2.4674	2.4126	2.2062	2.0999	2.1689	3.0578	2.0257	3.0219	2.0584	3.2491	2.1272	2.69	2.4088	1.318	2.4064
ENSMUSG00000015599	0.1545	0.1987	0.2406	0.22	0.2574	0.2109	0.1799	0.2706	0.111	0.0931	0.1057	0.079	0.21	0.2822	0.088	0.2548	0.1654	0.1032	0.2143	0.509	0.3245
ENSMUSG00000015605	4.93	5.0202	5.372	4.9089	5.142	4.474	4.5454	4.7551	5.0273	4.2666	4.6341	4.5533	5.6031	5.0083	4.8456	4.6794	4.6029	4.3454	4.6095	4.5086	4.1637
ENSMUSG00000015619	1.1999	1.4726	1.8444	1.9987	1.7364	2.3039	2.5387	3.3314	2.777	3.2591	3.4882	2.6348	0.1307	0.9659	0.685	1.8798	1.6112	2.037	1.9051	2.2989	1.7236
ENSMUSG00000015627	0.5261	0.2949	0.7947	0.1172	0.0644	0.2133	0.7984	1.7174	1.1446	3.0627	1.2496	1.0013	1.7396	2.7335	3.8037	0.2291	1.3034	1.0408	0.0906	2.6573	3.4036
ENSMUSG00000015647	2.1822	2.2919	2.8139	0.5658	0.9935	0.763	1.4368	1.8762	2.9864	2.9246	2.8689	2.8787	0.514	1.3147	2.5106	1.4855	2.5429	3.0996	2.2702	3.2062	3.5112
ENSMUSG00000015652	2.4645	1.9287	2.7403	3.8208	3.6073	3.2217	3.0877	3.5328	3.7111	3.4627	3.948	3.9488	0.2561	0.3438	1.8834	4.2812	5.1868	6.2932	3.5205	3.9225	3.37
ENSMUSG00000015653	1.9587	2.0347	2.1257	2.8589	2.7072	3.2591	3.1197	3.2629	3.0017	3.3607	3.6237	3.9498	0.2852	0.3411	2.3644	4.0231	3.2499	5.1637	3.209	2.4497	3.5202
ENSMUSG00000015656	7.2694	7.2756	7.4291	9.8097	9.3308	9.5537	9.0557	8.9234	9.4333	9.1492	8.993	8.8986	9.7656	10.7692	9.9148	9.4343	9.9698	9.0828	9.4302	9.7232	8.9625
ENSMUSG00000015659	1.7029	1.6749	1.6113	1.2991	1.5733	1.7555	1.8484	1.64	1.9891	1.9174	1.4494	2.3835	2.3381	1.8457	1.8076	1.9742	1.6863	1.9575	2.2825	1.4228	2.4874
ENSMUSG00000015665	0	0	0	0	0	0.1189	0	0	0	0	0	0	0	0	0	0	0	0	0	0	0
ENSMUSG00000015668	3.9226	3.7486	3.6955	5.1941	5.0279	5.0385	4.7409	4.6767	4.6982	4.5945	4.8308	4.5578	4.5771	4.4035	4.4398	4.7808	4.9702	4.7876	4.7674	5.1734	4.1601
ENSMUSG00000015671	4.799	4.802	4.855	8.1803	7.8949	7.6263	7.5789	7.4821	7.4302	7.6196	7.5323	6.8547	7.1432	7.209	7.3746	7.4101	7.5499	6.9337	7.7402	8.0243	7.4005
ENSMUSG00000015672	2.171	2.251	2.1565	5.8342	5.4696	5.4989	5.0731	4.8847	4.9115	5.2696	5.2226	4.6394	4.5567	4.832	4.6976	5.1725	4.9775	4.6308	5.2984	5.2267	4.9626
ENSMUSG00000015697	3.6522	3.6977	3.589	3.497	3.7465	4.4205	4.0657	3.7822	3.8891	3.8701	3.6463	3.9123	3.7617	4.0637	3.8258	4.3697	4.1213	3.8789	4.1027	3.7924	4.0765
ENSMUSG00000015702	0.5616	0.4035	0.3678	0.4027	1.0292	0.7383	0.7169	0.469	0.6876	0.5476	0.9417	0.5767	0.1655	0.7425	0.466	0.7281	0.7954	0.8115	0.5231	0.7792	0.3833
ENSMUSG00000015709	3.012	3.0944	3.0116	2.09	2.4029	2.8356	2.2904	2.2465	2.3273	1.9744	2.4098	2.8597	0.9695	1.5168	2.4722	3.8488	2.7304	3.5972	2.6276	2.4193	2.521
ENSMUSG00000015711	3.2535	3.3742	3.3726	2.6597	2.6416	2.8571	2.7837	3.0025	3.0875	3.1946	3.3351	3.0557	4.6433	4.8518	4.2747	3.1302	3.3374	3.2557	2.8945	2.7901	3.1038
ENSMUSG00000015714	4.7742	4.8206	4.7805	6.1836	6.2342	5.9625	6.0967	5.9088	5.6095	6.0179	5.8483	5.936	5.9945	5.939	6.183	6.2034	5.6179	5.8362	5.8359	5.871	5.4495
ENSMUSG00000015721	0	0	0	0	0	0	0	0	0	0.0494	0	0	0	0.0211	0	0	0	0	0	0	0
ENSMUSG00000015733	4.675	4.7358	4.6005	6.2037	6.1254	6.217	5.8889	6.0154	5.0369	5.9249	6.1547	5.9237	5.6487	6.0458	5.5069	6.3132	5.6083	5.7903	6.3036	5.1458	5.6776
ENSMUSG00000015745	4.5504	4.6473	4.72	4.8912	4.8216	4.8744	4.098	4.4426	5.4825	4.283	4.576	4.2425	2.9866	3.2525	3.5307	5.0684	5.0251	4.3759	4.4406	5.4018	4.3926
ENSMUSG00000015747	2.2753	2.5094	2.3638	4.6675	5.163	4.5017	4.7613	4.5992	4.0844	3.9913	4.6329	4.7383	2.0558	2.8032	2.6212	3.7964	3.4637	3.808	3.5709	5.4614	4.0282
ENSMUSG00000015748	2.8386	2.9219	3.0777	4.7194	4.8351	4.3678	4.1333	4.0762	4.8331	4.2617	3.9025	4.0232	4.0048	4.706	4.0698	4.3301	4.9139	4.0153	4.2194	5.7377	3.9811
ENSMUSG00000015749	5.4791	5.4493	5.5531	5.6115	6.1662	6.444	5.7515	5.8487	5.8844	5.6559	5.5518	5.9434	6.4409	6.9719	5.9597	6.5026	6.4369	6.4256	6.075	4.9914	6.3438
ENSMUSG00000015750	4.4955	4.3696	4.5841	5.8891	5.7068	5.7066	5.7239	5.8155	6.0677	6.0027	5.8929	6.0042	6.2405	6.4983	6.248	5.693	6.1396	6.1059	5.6929	6.2213	5.8373
ENSMUSG00000015755	4.9431	5.0079	4.9252	4.3434	4.3509	5.0374	4.6954	4.9588	4.7279	4.6227	4.8865	4.9222	4.4853	4.3936	4.3125	5.3785	4.9849	5.3873	4.795	3.7067	4.2275
ENSMUSG00000015757	2.9483	3.084	3.0656	3.7391	3.8937	3.9574	4.0039	3.974	3.6576	3.981	3.8859	3.6936	3.5918	3.4231	3.7511	4.2101	3.6306	3.6214	4.0076	3.3634	3.6376
ENSMUSG00000015759	5.5068	5.6793	5.5355	7.0503	6.8875	6.7225	6.712	6.5212	5.9487	6.3778	6.7573	6.0492	6.6743	6.5262	6.082	6.4335	5.6101	6.0964	6.8157	6.1285	6.0842
ENSMUSG00000015766	1.9924	2.0138	2.2278	3.3057	3.5379	3.6614	3.3703	2.6381	2.204	3.5355	3.3781	3.5988	5.3166	5.0543	5.1827	2.1429	1.6361	2.7487	3.4194	2.0326	4.2659
ENSMUSG00000015776	4.2186	4.0523	4.2982	4.9926	5.2539	5.2161	5.1798	4.7098	4.3818	4.6433	4.484	4.3037	3.7543	3.9018	3.67	4.9932	4.4957	4.2073	4.8885	4.0231	4.2602
ENSMUSG00000015787	0	0	0	0	0	0	0	0	0	0	0.0679	0	0	0	0	0	0	0	0	0.1044	0
ENSMUSG00000015790	3.6801	3.672	3.3961	5.3832	5.1578	4.6823	5.0503	5.0739	5.0774	5.4655	5.2307	5.0768	4.5973	5.2783	5.3089	5.0603	4.7883	4.743	4.7107	5.5169	4.9477
ENSMUSG00000015804	3.1814	3.2275	3.3404	6.0581	5.8885	5.7963	5.2789	5.7827	6.0374	5.6265	5.5078	5.2773	6.0411	6.7262	6.7031	5.2971	5.643	5.6234	5.7955	6.4669	5.1497
ENSMUSG00000015806	3.697	3.587	3.7043	5.168	4.8383	4.7204	5.1552	5.0644	5.3732	5.1409	4.9846	4.9534	4.6638	5.3537	5.5727	5.0703	5.6186	5.2935	4.6575	5.3792	5.7525
ENSMUSG00000015812	0.5586	0.8564	1.0389	0.4274	0.6194	0	0	0	0	0.3005	0.3726	0	0	0	0	0	0	0	0	0.9305	0
ENSMUSG00000015829	0.0584	0.0411	0.0416	0.0292	0.0248	0.1271	0.082	0.0782	0.4881	0.0267	0.134	0.1408	0	0	0.3166	0.421	0.014	0.0704	0.0661	0.0406	0.0813
ENSMUSG00000015837	6.3563	6.2302	6.2955	7.3904	7.6433	7.2402	7.5203	7.5594	7.6074	7.4849	7.5648	7.312	6.2814	7.0206	6.9534	7.0913	7.6014	7.3692	7.017	8.3819	7.0803
ENSMUSG00000015839	3.7436	3.7117	3.706	6.2997	6.1864	6.3059	6.0667	5.1511	4.9717	5.5842	5.5593	5.5496	4.2167	4.4355	4.7341	6.8928	6.4403	6.204	6.0046	5.3029	5.1101
ENSMUSG00000015843	2.5981	2.3069	2.3855	0.083	0	0.0734	0.2475	0.2922	0.6765	0.3917	0	0.2725	0	0	0	0	0	0	0.2677	0.6626	0
ENSMUSG00000015846	4.5863	4.5494	4.5794	3.5665	3.4489	4.0322	3.7164	3.8396	3.9562	3.6347	4.0498	4.4113	1.0895	2.7487	3.1447	3.5661	3.3461	3.701	3.5434	3.5954	4.0435
ENSMUSG00000015850	1.9336	2.1432	2.2629	0.9251	0.611	0.589	0.7873	0.598	0.8447	1.2051	0.904	1.2547	0.5709	0.0704	1.7268	2.8635	2.5774	3.3575	0.6441	2.1212	1.3529
ENSMUSG00000015852	0.3336	0.532	0.175	0	0	0	0	0	0	0	0	0	0	0	0	0	0	0	0	0	0
ENSMUSG00000015854	0.0528	0.15	0.0524	0	0	0	0.051	0	0	0.045	0	0	0	0	0.4259	0.1977	0	0.0791	0.1511	0	0.0649
ENSMUSG00000015869	4.3139	4.3533	4.3729	5.7662	5.6169	5.7721	5.4795	5.1746	5.3861	5.5226	5.1485	5.1527	5.5638	5.9202	5.4979	5.4235	5.6541	5.1252	5.3714	5.858	5.2015
ENSMUSG00000015879	0.2345	0.1537	0.1326	0	0.0248	0.0681	0.0611	0.0812	0	0.1169	0	0.0669	0	0	0.0759	0	0.0821	0.0705	0.0729	0.1185	0.0853
ENSMUSG00000015880	2.7586	2.6631	2.8644	2.8493	3.0423	3.7582	2.709	2.4143	2.3424	2.6491	2.2403	2.2285	4.1101	4.4646	3.5231	3.5704	2.8342	2.6316	3.2058	2.4899	2.9765
ENSMUSG00000015882	1.189	1.1443	0.9029	2.0066	2.2552	2.8093	2.6121	2.5175	1.6166	2.423	2.4538	2.4699	2.8917	3.073	1.9805	2.825	1.6928	2.8732	3.0351	1.4385	2.3592
ENSMUSG00000015889	3.5586	3.5328	3.6068	6	6.0157	5.9149	5.6581	5.15	5.0755	5.539	5.4815	5.1228	7.9932	7.8547	6.0469	5.5932	5.5067	5.5842	6.1963	5.8736	5.8048
ENSMUSG00000015890	0	0	0.2084	0	0.1319	0.2368	0	0	0	0.1084	0.048	0	0.2122	0.2205	0.5601	0	0	0.0652	0.6264	0.074	0.2489
ENSMUSG00000015932	6.883	7.0057	7.0812	8.2847	8.1162	7.6679	7.485	7.499	7.2004	7.3394	7.4521	6.9744	7.1613	6.8573	7.1579	7.7125	6.6801	6.7683	8.0757	7.4059	6.7937
ENSMUSG00000015937	3.927	3.951	4.1632	7.0838	7.5744	7.5218	7.6254	7.8466	7.9739	8.0679	7.9102	8.0073	8.0043	8.1519	8.1818	7.7098	8.5719	8.728	7.5473	7.7029	8.3018
ENSMUSG00000015942	1.9178	1.8196	1.8222	2.2446	2.1225	2.2952	2.3822	2.3258	3.1866	2.2263	2.5114	2.6789	1.1359	1.8384	1.9562	2.8067	3.2446	2.9229	2.0367	2.9699	2.647
ENSMUSG00000015943	3.3388	3.312	3.4428	4.864	4.7343	4.7574	4.7132	4.8766	5.1529	5.1503	4.7841	4.4767	4.4404	4.8306	5.1236	5.2035	5.7923	5.1701	4.637	5.6466	5.0683
ENSMUSG00000015944	2.2523	2.1574	2.0513	2.2588	1.8387	2.5228	2.6264	2.5209	2.4768	2.7812	2.8107	2.5621	1.6982	1.9453	3.2007	2.3074	2.6029	2.8158	3.3511	3.1709	3.5007
ENSMUSG00000015947	0.9762	1.0443	0.8356	0.0519	0.0421	0	0	0	0	0.0679	0	0	0	0	0	0	0	0	0	0	0
ENSMUSG00000015950	0.7338	0.9206	0.6365	0.2438	0.1164	0.0553	0.3817	0.1695	0.4592	0.0325	0.268	0.0543	0	0	0.0397	0	0.1918	0	0.2832	0.0651	0
ENSMUSG00000015957	3.1095	2.9949	2.9503	5.3769	5.1934	4.8843	4.6196	5.2833	4.7899	6.1533	5.8662	5.7454	8.5343	8.9309	5.9859	4.9514	3.8578	5.4419	4.0163	4.629	7.1513
ENSMUSG00000015961	4.3069	4.4377	4.5226	5.2692	5.4409	5.3365	5.1269	5.3785	4.6953	4.9931	5.1962	4.6276	5.4865	5.6163	5.485	5.1444	4.6927	4.7888	5.4549	4.5793	4.9649
ENSMUSG00000015962	0.3746	0	0	0	0	0	0	0.2019	0	0	0.3721	0	0	0	0.4416	0	0	0	0.4786	0	0
ENSMUSG00000015966	0.0579	0.1895	0.1126	0	0	0	0	0.0949	0	0.0739	0.2172	0.074	0	0	0.2769	0	0	0	0	0	0.9646
ENSMUSG00000015968	0.4634	0.4553	0.3428	0.5397	0.6377	1.4373	0.8596	1.1396	1.7065	0.8494	1.4054	1.6394	2.6121	2.4899	2.404	2.107	1.7835	2.1977	0.6158	0.5832	0.8367
ENSMUSG00000015970	0.0519	0.1475	0.1956	0.0226	0	0	0.099	0.4239	0.1373	0.9489	0.5727	0.5949	0.0225	0.1557	1.464	0.0583	0.1998	0.435	0	0.1486	2.2512
ENSMUSG00000015971	2.2086	2.2291	2.0321	3.9964	4.2089	4.0718	4.0039	4.0506	4.0106	4.0482	4.2746	3.9063	4.1762	4.2739	4.1704	3.9407	3.9195	3.9299	4.0196	3.9597	3.9266
ENSMUSG00000015980	1.525	1.2445	1.267	3.8989	4.0995	3.3155	2.9708	2.608	2.7852	3.79	3.4923	3.9359	2.5407	1.7085	2.6109	3.5453	2.6732	3.0378	4.0626	3.0194	2.6016
ENSMUSG00000015981	1.0158	1.091	1.0327	1.246	1.5252	1.163	0.8646	0.9005	1.0941	0.5486	0.8941	0.7153	3.2467	1.8872	0.6411	1.0963	1.3299	0.7994	1.5673	1.1351	1.0338
ENSMUSG00000015994	4.5957	4.5089	4.5838	5.5238	5.4276	5.3717	5.1329	5.0407	5.1471	5.2627	5.3411	5.183	4.9097	5.0225	5.0774	5.1659	5.1017	4.8296	5.2605	5.647	4.8703
ENSMUSG00000016018	3.6487	3.7526	3.6973	4.0706	4.2945	4.6292	4.1707	3.9464	3.7483	4.0517	3.969	3.9511	4.7068	4.9661	4.8647	4.6421	3.7507	3.9495	4.5625	3.6749	4.1824
ENSMUSG00000016024	1.7265	1.7327	1.3979	0.5378	0.4167	0.7209	3.5727	4.3877	4.5734	5.3796	5.0637	5.9274	0.8185	1.4457	4.3708	4.8302	5.7825	6.4288	0.6981	3.8847	2.982
ENSMUSG00000016028	1.0196	0.945	1.0471	0.2963	0.3783	0.4288	0.6406	1.4558	1.0847	1.4712	1.0455	1.3175	3.8125	3.5308	3.4092	0.9428	1.4104	1.2734	0.4256	1.1146	3.0016
ENSMUSG00000016087	1.8958	1.7144	1.8088	0.2901	0.528	0.5263	0.4595	0.3797	0.6107	0.4112	0.3895	0.5557	0	0	0.1389	0.3753	0.8229	0.8707	0.565	0.4556	0.0744
ENSMUSG00000016128	2.4061	2.3939	2.4032	1.4652	1.8467	3.165	2.712	2.9012	2.7773	2.5422	2.6316	3.6049	3.5787	3.5304	3.7832	3.8819	2.2896	3.645	2.6523	2.3954	4.2062
ENSMUSG00000016150	0.2435	0.3379	0.1563	0.3015	0.171	0.5434	0.216	0.0603	0	0.0808	0.0491	0.0214	0	0	0.271	0.1108	0	0.2184	0.9578	0.2278	0.1876
ENSMUSG00000016179	1.4062	1.327	1.2072	1.1099	0.6432	1.6465	0.6847	0.6222	0.9016	0.3014	0.5183	0.5983	0	0	0.056	0.6672	0.1852	0	1.3258	1.3764	0.6757
ENSMUSG00000016181	2.3869	2.3564	2.308	2.7099	2.6362	3.0906	2.2694	2.0305	2.5783	2.2766	2.5252	3.1192	1.6957	3.3151	2.2973	2.8057	3.1507	2.0257	2.3348	2.5994	2.6331
ENSMUSG00000016194	0.3824	0.3948	0.2351	2.6299	2.1377	2.4049	3.081	4.1903	3.977	4.6912	4.664	4.5454	0	0.7931	2.7457	4.6143	4.157	3.4989	3.0192	4.6609	4.5657
ENSMUSG00000016200	0.7046	0.7423	0.6426	0.9407	1.1662	1.3873	1.0778	0.9	0.5401	0.6381	0.4507	0.382	0.2343	0.2131	0.5397	0.9511	0.7007	0.1312	2.1104	0.8369	1.1328
ENSMUSG00000016206	2.9354	2.8066	2.4455	0.3689	0.3039	0.1142	0.5759	1.1178	0.717	1.5477	1.2079	1.9354	1.0929	1.8797	2.0518	0.7379	1.26	3.0744	0.5862	1.5073	1.9003
ENSMUSG00000016239	0.3321	0.3702	0.5003	0.4531	1.0649	1.8554	1.4975	1.0897	0.7908	1.0405	0.8685	1.2135	0.1762	0.6038	0.4473	0.9857	0.2868	1.4168	1.4893	0.5147	1.6884
ENSMUSG00000016252	5.1492	5.1114	5.2273	9.5337	9.1042	9.2286	9.2194	9.1512	9.7562	9.5544	9.5001	9.1253	8.867	9.1589	9.435	9.0741	9.5669	9.1651	9.0502	10.2644	9.6483
ENSMUSG00000016253	4.4337	4.4122	4.3826	5.0262	4.9333	4.8221	4.7525	4.6461	5.2115	4.7771	4.5009	4.8239	4.779	5.0936	5.0308	4.6037	4.8437	4.5175	4.5493	5.222	4.961
ENSMUSG00000016255	0.0758	0.0743	0.1467	0	0	0	0	0	0	0	0	0	0	0	0	0	0.1407	0	0	0	0
ENSMUSG00000016256	6.2882	6.2184	6.0637	7.327	7.1878	6.8019	7.1606	7.4781	7.7995	7.7681	7.6687	7.6281	8.6787	9.0372	7.5302	6.9027	7.6763	7.8836	7.4497	8.8767	8.0573
ENSMUSG00000016257	4.5857	4.5324	4.6477	5.7109	5.649	5.4277	5.4201	5.0908	4.7959	5.1746	5.1022	4.7747	5.216	5.4654	5.0717	5.2268	4.8768	4.4104	5.6107	4.9713	4.9535
ENSMUSG00000016262	4.1943	4.1458	3.9901	1.5732	2.6468	2.4435	2.1977	2.6238	1.9963	1.4449	1.6649	1.6364	0.2139	0.7129	1.3086	2.6439	2.476	2.6986	2.0575	1.1143	2.2587
ENSMUSG00000016283	0.1347	0	0	0	0	0	0	0	0	0	0	0	0	0	0	0	0	0	0	0	0
ENSMUSG00000016308	3.8508	3.8297	3.7137	5.9732	5.9582	5.4119	5.7416	5.1459	5.2395	5.7851	5.3256	5.167	3.99	4.2428	4.2693	5.2641	5.176	4.6503	5.5777	5.5846	5.4425
ENSMUSG00000016319	6.7873	6.7334	7.1679	8.565	8.4903	8.3601	8.1113	7.6354	7.3391	8.1356	7.4571	6.9094	7.2789	7.5726	8.3949	8.0594	8.1295	7.2193	8.0147	7.9295	7.5965
ENSMUSG00000016327	0.0258	0	0	0	0.025	0	0	0	0	0	0.0265	0	0	0	0.1224	0.136	0	0	0	0	0
ENSMUSG00000016344	4.2311	4.4579	4.3163	6.6663	6.2411	6.3743	6.333	6.3363	7.2803	6.3053	6.4519	6.3302	6.2304	6.2334	6.2301	6.2212	7.0649	6.0769	6.3442	7.6238	6.1821
ENSMUSG00000016346	0.1101	0.0581	0.0588	0.1968	0.193	0	0.1224	0.2323	0.4187	0.189	0	0	0	0	0.1847	0	0.104	0.3691	0.1614	0.2038	0.5389
ENSMUSG00000016349	0.8194	0.9467	0.9003	0.3035	0	0.0744	0.2329	1.0361	0.2355	0.579	0.4015	0.3913	0	0.0686	0.2001	0.1927	0.7698	0.681	0.2156	1.6427	0.7791
ENSMUSG00000016356	1.3165	1.2902	1.3091	1.4052	0.8809	0.6208	1.5968	1.7498	2.0661	1.4971	2.2039	2.2396	0.5302	0.5932	1.4321	1.1933	1.5045	1.9213	1.6159	2.6493	1.6306
ENSMUSG00000016382	5.6662	5.682	5.8594	6.4349	6.1667	6.4913	5.7599	5.0459	4.8183	4.8562	5.49	5.3543	3.7803	3.1852	3.8652	5.8996	5.4375	5.8893	6.1729	4.885	4.9193
ENSMUSG00000016386	3.7064	3.6666	3.5777	3.0822	2.8415	3.689	2.7756	2.7572	2.9411	2.4374	2.9192	2.6266	2.3286	3.5971	2.5378	3.9499	3.0598	3.039	3.3217	1.5082	2.4475
ENSMUSG00000016409	2.7964	2.7341	2.7072	2.6531	2.7348	3.1317	2.7178	2.9206	1.835	2.6453	2.9059	2.9705	3.1397	2.9347	2.6212	2.9127	2.2312	2.8914	3.3879	1.8254	2.662
ENSMUSG00000016427	5.8772	5.6932	6.0405	8.9077	8.6634	8.624	8.7523	8.6858	8.8502	9.0295	8.595	8.2383	8.3807	8.5598	8.2691	8.5343	8.3747	8.1216	8.9226	9.79	8.6335
ENSMUSG00000016458	1.5232	1.5577	1.4778	1.5636	1.3728	2.0085	1.3828	1.9474	2.4324	1.4507	1.9994	2.9019	0.2193	0.719	0.9291	3.5029	3.4408	4.1501	1.6345	1.9371	2.6469
ENSMUSG00000016477	3.2751	3.2853	3.5154	6.207	4.5819	7.8884	6.9408	4.9561	6.5039	6.9476	7.3371	6.8637	4.7197	5.4352	5.2347	7.1606	6.0375	5.9304	7.3394	2.2875	8.996
ENSMUSG00000016481	2.1902	2.2079	2.1167	4.7241	4.8555	4.5915	4.5585	4.7447	4.6938	5.2771	4.7818	4.53	4.8406	5.5833	5.0782	4.6115	4.8198	4.5842	4.6887	4.7535	4.6291
ENSMUSG00000016487	3.8956	3.8064	3.9428	4.9679	5.3173	5.7541	5.3177	4.504	3.6979	4.4929	4.6738	5.4476	5.1957	4.7609	4.2357	5.9028	4.6165	5.4496	6.089	3.5593	5.4866
ENSMUSG00000016493	0.1632	0.2811	0.1746	0.2253	0.3366	0.3875	0.5672	0.571	0.3206	0.3433	0.2102	0.3753	0.0663	0	0.1307	0.3792	0.4907	0.1361	0.4733	0.5374	0.1637
ENSMUSG00000016494	2.2249	2.2174	2.0415	3.1986	2.8288	3.1545	2.7646	3.0915	3.3903	2.1561	2.2551	2.7389	0.0318	0.8251	2.7881	1.7947	3.3015	2.5227	4.3046	4.1429	2.885
ENSMUSG00000016495	2.8585	2.6197	2.7278	3.7839	3.7619	3.7316	3.5633	3.7387	3.3737	3.5971	3.9387	3.3592	3.6709	3.4417	3.3236	3.8614	3.5795	3.5932	3.7761	3.657	3.091
ENSMUSG00000016496	0.8782	0.7637	0.4583	0.0712	0.058	0.0407	0.1306	0.0326	0.0454	0.1591	0.0309	0.0788	0.1606	0.0751	0.1143	0.2071	0	0.0831	0.1206	0	0.1005
ENSMUSG00000016498	0.0651	0.1248	0	0	0	0.0975	0.1876	0	0	0.0577	0	0	0	0	0	0	0	0	0.0989	0	0.0831
ENSMUSG00000016503	2.3279	2.3788	2.4329	5.088	5.1072	4.9803	5.0007	4.5534	4.9352	4.7089	4.7652	4.9468	4.2991	4.6268	4.5877	4.9371	5.1752	4.9793	4.7893	5.2745	4.8402
ENSMUSG00000016510	1.2308	1.2927	1.3285	3.2563	3.7158	2.8801	3.2115	3.3014	3.2173	3.7164	3.2037	3.2477	3.9166	4.0834	4.3302	3.2826	2.9887	3.3815	3.5391	3.871	3.6281
ENSMUSG00000016520	2.6582	2.4514	2.4913	2.0514	2.0391	2.4512	2.1197	2.2907	2.5712	2.4257	2.5476	3.3158	1.9431	2.102	2.3434	2.8325	2.8432	3.6183	2.4128	1.9455	3.0109
ENSMUSG00000016524	0.0923	0.1755	0	1.3736	1.2381	1.2756	1.7213	0	0.3638	0.8088	0.407	0.2753	0	0	0.6029	0.2804	0.2526	0	1.1903	0.6814	0.2519
ENSMUSG00000016526	0.3089	0.383	0.7742	2.5599	2.2763	2.2356	2.1875	1.6983	1.4731	1.9545	1.6713	2.1212	3.1219	3.3964	3.1134	2.2115	3.0319	2.3268	2.7776	2.4488	2.8745
ENSMUSG00000016528	5.672	5.615	5.8482	5.9723	6	5.6581	5.5177	5.6411	5.5689	5.6816	5.7505	5.7089	5.7043	6.0288	6.3007	5.8632	5.7286	5.9443	5.6169	5.3592	5.4475
ENSMUSG00000016529	0	0	0	0.1135	0	0.1277	0	0	0.1419	0.4054	0.3566	0.1252	0	0	0.2479	0	0	0.2531	0.1294	0.2844	0
ENSMUSG00000016534	5.4473	5.415	5.2475	6.8192	6.7877	7.1626	7.378	7.4967	6.8319	7.7643	7.5603	7.5357	6.2147	6.4946	6.9862	7.4446	6.8114	7.5274	7.0294	6.6193	7.1975
ENSMUSG00000016541	6.6467	6.6871	6.7065	6.7434	6.5219	6.4341	6.294	6.0565	5.8943	5.9492	6.1619	5.7504	7.1159	6.9546	5.8257	6.0479	5.6707	5.4397	6.3325	6.5301	5.5501
ENSMUSG00000016552	1.4929	1.6101	1.5235	1.4291	1.4046	1.6694	1.2427	1.2758	2.0068	1.0933	1.3261	1.8724	0.8042	1.1557	1.2298	1.9692	2.0001	2.2399	1.5959	1.2167	1.6416
ENSMUSG00000016554	4.392	4.266	4.4508	7.1257	6.8625	6.7294	6.4204	6.5509	7.0227	6.5411	6.642	6.6657	6.9768	7.2377	6.9962	6.5595	7.1224	6.6258	6.4861	7.4547	6.8772
ENSMUSG00000016559	7.8103	7.7917	7.9578	8.43	8.4117	8.547	8.202	8.6945	9.3571	8.3576	8.516	7.835	9.1098	9.1228	9.136	8.2308	9.2856	7.3813	8.0704	9.2286	8.0645
ENSMUSG00000016619	4.0625	4.0371	4.102	4.3759	4.3547	4.5527	4.1113	3.8523	3.9186	3.993	3.8122	3.9486	4.4955	4.5819	4.3978	4.5128	4.3096	4.0657	4.3632	4.0767	4.2176
ENSMUSG00000016624	1.1786	1.2387	0.9655	2.6346	2.255	2.6809	1.5059	2.0303	2.3077	1.8519	1.6089	1.5133	0.8355	1.2937	2.0189	1.6535	3.8876	1.7942	3.0841	2.6711	3.6197
ENSMUSG00000016626	0	0	0	0	0	0	0	0	0	0	0	0	0	0	0	0	0	0	0	0	0
ENSMUSG00000016637	2.7774	2.7067	2.7157	5.3701	4.7023	4.8888	4.5569	4.2632	4.5094	4.5701	4.6785	3.9662	3.5545	3.6479	4.551	4.0581	4.5623	4.1892	5.2878	5.5062	4.7452
ENSMUSG00000016664	4.286	4.2207	4.4413	4.3349	4.4848	4.3817	4.4294	4.2624	3.9611	4.662	4.3616	4.3681	5.2658	5.1509	5.6487	4.4425	4.2949	4.2496	4.4925	3.7933	5.05
ENSMUSG00000016756	0.0603	0.0783	0	0.2412	0.0322	0.015	0.0199	0.0121	0.0586	0.0088	0.0228	0	0.2027	0.1494	0.3833	0.356	0.3764	0.1569	0.2034	0	0.3096
ENSMUSG00000016757	3.9686	4.0066	4.1956	4.4066	4.107	4.5746	4.2685	3.9564	4.5225	4.2023	4.1324	4.6192	3.7613	4.0016	3.8108	4.3763	4.6425	4.6703	4.3386	4.4431	4.5694
ENSMUSG00000016758	0.1315	0.1892	0.1304	0	0	0	0.2507	0.8346	0.5661	1.7088	0.8157	1.4977	0	0	1.1964	0	0.604	0.1999	0	1.1237	1.0794
ENSMUSG00000016763	2.5017	2.4273	2.3317	2.269	2.2753	3.5078	3.0301	3.4544	4.4064	2.5125	3.3868	4.2736	0	0.0351	0.7004	4.9402	5.0073	5.0209	2.7073	3.4101	2.8175
ENSMUSG00000016831	3.2751	3.2645	3.1786	3.4752	3.7141	4.5566	4.1369	3.7418	3.7221	3.5991	4.1687	4.6109	4.3254	4.8982	4.4792	4.5879	3.8743	4.7954	4.5365	3.2936	5.0413
ENSMUSG00000016833	3.356	3.616	3.4501	6.7643	6.6942	6.1509	6.429	6.3004	6.1763	6.4795	6.3902	6.0819	5.8072	6.7571	6.5043	5.8998	6.0361	5.2817	6.1485	6.6375	6.2935
ENSMUSG00000016918	4.8193	4.8191	4.657	4.7112	4.2543	5.1661	4.2071	5.1094	5.3491	4.6883	5.2319	5.6329	2.8523	2.5664	2.3525	7.3921	6.684	6.7661	5.2353	5.0055	4.3577
ENSMUSG00000016921	6.1556	6.2302	6.2706	6.2919	6.1974	6.4402	6.416	6.6728	6.6139	6.4001	6.3683	5.8453	5.7392	5.9665	6.7228	6.4548	6.4709	5.6033	6.1	5.6784	5.5751
ENSMUSG00000016933	4.3232	4.4014	4.2342	4.9806	4.8416	5.3397	5.5153	5.3367	5.2927	4.7978	5.0972	5.0937	4.2845	4.5767	3.9604	5.3473	4.7409	4.8632	5.7431	4.625	5.1323
ENSMUSG00000016940	3.4277	3.3802	3.5238	4.299	4.2018	4.2639	4.4166	4.2287	4.7996	4.4477	4.6763	4.9683	3.7801	3.9156	4.2533	4.2626	4.3953	4.8233	3.7812	4.7275	4.2804
ENSMUSG00000016942	0.0638	0.1224	0	0.0413	0.0335	0	0.0614	0.109	0.2428	0.298	0.5585	0.8781	0	0	0.8298	0.2354	0.6012	0.806	0.0932	0	0.2882
ENSMUSG00000016946	4.7138	4.6373	4.8555	5.5276	5.4062	5.4123	5.245	5.2973	4.9326	5.1628	5.5288	5.0662	4.8657	4.6737	4.9293	5.6126	4.711	4.7689	5.3842	4.7879	5.0104
ENSMUSG00000016982	0.0607	0.1165	0.0304	0	0.269	0.1283	0.0538	0.1258	0	0	0	0.154	0	0	0	0	0	0.3079	0.159	0	0
ENSMUSG00000016984	2.1757	2.4152	2.2718	1.5606	1.8954	2.1217	1.9094	2.0924	1.4877	2.013	1.6566	1.4108	2.9198	3.0595	3.058	2.1808	1.9103	2.0864	2.0476	1.2731	1.8857
ENSMUSG00000016995	2.5424	2.672	2.9069	2.3631	2.2433	2.3076	2.9185	3.0914	3.0416	2.1763	2.0072	1.2842	0	0	1.2913	2.6345	4.7003	3.0179	2.5287	3.5394	1.8352
ENSMUSG00000016998	0.1425	0	0	0	0	0	0	0	0	0.3187	0	0	0	0	1.1013	0	0	0	0	0	0
ENSMUSG00000017000	0	0	0	0	0	0	0	0	0	0	0	0	0	0	0	0	0	0	0	0	0
ENSMUSG00000017002	0.7164	0.8631	1.186	0.7724	0.9807	1.1309	2.7061	2.6624	3.6419	3.8214	4.5298	3.7409	0.4235	1.4814	4.1015	1.7343	4.2193	2.6388	1.2547	3.7871	2.5666
ENSMUSG00000017003	0	0	0	0	0	0	0.0963	0	0	0.243	0.1097	0	0	0	0.3553	0	0	0	0	0	0
ENSMUSG00000017004	0	0	0	0	0	0	0	0	0	0	0	0	0	0	0	0	0	0	0	0	0
ENSMUSG00000017007	0.1961	0.2248	0.1611	0.2862	0.272	0.5464	1.1827	1.1171	0.9719	0.3767	0.1902	0.2599	0.0318	0	0.2332	0.4753	2.4613	0.9567	0.9406	1.9131	0.7637
ENSMUSG00000017009	4.2386	4.2217	4.6549	3.9482	3.5088	2.9626	3.6714	3.5454	3.3165	4.9664	4.6341	4.458	5.8539	6.9613	6.5085	3.2337	3.6591	4.3634	3.0693	3.9042	4.3892
ENSMUSG00000017049	0	0	0	0	0	0	0	0	0	0	0	0	0	0	0	0	0	0	0	0	0
ENSMUSG00000017057	3.3505	3.3003	3.5107	1.4463	1.2969	1.8876	0.9149	0.9345	0.6124	1.2793	1.3926	1.57	0.0408	0.1085	0.8019	0.7774	0.3826	0.9219	1.6685	0.2196	0.8262
ENSMUSG00000017064	0	0	0	0	0	0	0	0	0	0	0	0	0	0.1474	0	0	0	0	0	0	0
ENSMUSG00000017119	4.0812	4.1774	4.0021	3.1761	4.0941	4.5406	4.3511	4.5394	4.5757	4.4313	4.2591	4.9157	4.629	5.2317	4.6923	4.5381	4.1755	4.7032	4.9267	4.1392	4.6431
ENSMUSG00000017132	2.5743	2.6271	2.5063	3.3672	3.3401	3.5285	3.5744	4.0175	3.7273	3.9195	3.8749	3.7957	2.967	3.7402	3.1732	3.1323	2.9545	3.2608	3.3676	3.0342	3.1546
ENSMUSG00000017144	5.3129	5.2358	5.2163	7.0377	6.942	7.0457	7.1216	6.6879	5.9219	5.9949	6.5139	6.2725	5.048	3.4927	3.9455	6.7309	5.2515	4.9068	7.3477	6.2179	6.2212
ENSMUSG00000017146	2.2489	2.2467	2.4091	1.3563	1.6449	2.3276	1.8112	1.7003	2.0129	2.1343	1.5117	1.3937	3.4984	3.7681	3.2798	2.5259	1.8978	2.137	1.9877	1.2086	2.6267
ENSMUSG00000017165	0	0	0	0	0	0	0	0	0	0	0	0	0	0	0	0	0	0	0	0	0
ENSMUSG00000017167	0.6009	0.4103	0.3436	0.5772	0.2782	0.7997	0.7044	0.8087	0.751	0.6958	0.7314	0.8487	1.4602	3.0464	1.0403	1.1858	1.627	1.5173	0.294	0.766	1.0301
ENSMUSG00000017176	4.002	4.0346	4.0141	5.4383	5.2686	5.1387	4.9269	5.3278	5.4386	5.0496	5.2864	5.2483	3.9021	3.8837	4.7561	5.1483	5.4617	5.3579	4.9757	5.2663	4.6432
ENSMUSG00000017188	5.0271	5.0611	5.4416	6.6079	6.1556	5.782	6.3546	6.141	6.5892	6.6822	6.4753	6.3434	6.7928	7.7403	7.0563	5.6397	6.6147	6.3069	5.9049	7.2172	6.8033
ENSMUSG00000017195	0.2392	0.2879	0	0.2334	0.2555	0.5149	0.3457	0.1982	1.0189	1.136	0.3584	0.1264	0.2151	1.0101	0.8448	0	0.6438	0.5619	0	1.3657	1.1887
ENSMUSG00000017204	0.0396	0	0	0	0	0	0.2081	1.0625	0.5223	1.6187	0.8941	0.2987	0	0	0.1158	0	0	0.0572	0	1.386	1.9988
ENSMUSG00000017210	3.7877	3.7564	3.8507	4.3166	4.262	4.7106	4.4412	4.6004	5.0487	4.3689	4.1313	4.4714	3.9769	5.0507	4.197	4.7365	4.942	4.3651	4.4367	5.0773	4.2978
ENSMUSG00000017211	0	0	0	0	0	0	0.4466	0.8623	0.1414	1.4694	0	0.2555	0	0	0	0	0.1525	0	0	0.1486	0.0815
ENSMUSG00000017221	5.2728	5.201	5.5768	7.1373	7.0223	6.6709	6.6906	6.674	6.8825	6.695	6.6036	6.4774	6.5787	6.7776	6.6263	6.7343	7.1454	6.8248	6.6155	7.1992	6.8302
ENSMUSG00000017264	4.8506	4.7811	4.985	5.2364	5.433	5.2337	5.0571	5.0838	5.5506	4.7449	5.0806	5.1032	4.5796	4.8497	4.8783	5.1991	5.4673	4.8267	4.8651	5.4213	4.7673
ENSMUSG00000017286	2.6772	2.4994	2.5481	5.2824	5.3458	6.2083	6.1213	5.0219	5.1981	6.1452	6.6291	5.8433	5.6306	6.5185	5.5564	6.7011	5.3084	6.1181	6.0647	5.068	6.6178
ENSMUSG00000017288	2.8824	2.9689	3.0585	4.1209	3.7989	3.8856	3.9961	3.7022	4.0885	3.8335	3.5922	3.88	3.535	4.1276	4.0415	4.0165	4.006	3.9639	4.2152	4.6562	4.3139
ENSMUSG00000017291	3.1676	3.3038	3.3429	2.6005	2.6882	3.0531	2.8118	2.8087	2.5163	2.725	2.6213	2.6855	2.4824	2.7914	2.4344	3.2123	2.4982	2.7221	3.1457	1.993	2.5562
ENSMUSG00000017299	3.6621	3.3866	3.6546	6.1766	6.3916	5.4556	6.008	5.8904	5.9662	5.9217	5.7568	5.5186	5.1086	5.4435	5.5115	5.5354	5.5072	5.7384	5.326	5.6213	5.8276
ENSMUSG00000017300	0	0.1282	0	2.26	1.9423	2.3421	0.6751	0.9002	1.8154	0.4836	0.2273	0.287	0	0.6442	3.7583	3.7276	1.3964	1.8366	2.5889	1.5096	1.7559
ENSMUSG00000017307	2.2745	2.2732	2.4451	3.7161	3.2707	3.0164	3.1545	3.7021	3.4857	3.9125	3.3164	3.4906	3.5386	3.601	4.3737	3.6753	4.1068	3.375	2.89	4.1379	3.5925
ENSMUSG00000017309	0	0	0.0391	0	0	0	0	0.0519	0	0	0.2321	0	0.0333	0	0.0912	0	0.1526	0	0	0	0
ENSMUSG00000017310	0	0	0	0	0	0	0	0	0	0	0	0	0	0	0	0	0	0	0	0	0
ENSMUSG00000017311	0.4445	0.3052	0	0	0	0	0	0	0	0	0	0	0	0	0.4558	0	0.498	0	0	1.0469	0
ENSMUSG00000017314	2.1915	2.2171	2.1768	1.6573	1.6093	1.9609	2.1815	1.5772	1.6845	2.5146	1.8968	2.4515	2.3051	2.7536	1.721	1.7236	1.9252	2.6102	2.4242	2.6711	3.0911
ENSMUSG00000017316	0	0	0	0	0	0	0	0	0	0	0	0	0	0	0	0	0	0	0	0	0
ENSMUSG00000017344	0.292	0.5255	0.5674	0.1818	0	0	0.2642	0	0	0.2363	0	0.55	0	0	0	0.4039	0.3639	0	1.1735	0	0
ENSMUSG00000017376	1.7036	1.976	1.8131	3.4006	3.6477	2.97	2.911	2.9869	2.2946	2.9166	2.9904	2.4576	2.8199	3.0833	2.6239	3.247	3.3291	2.9154	3.4492	2.702	3.1241
ENSMUSG00000017386	4.461	4.4112	4.5831	6.8041	6.762	6.3384	6.3527	5.5851	6.023	5.6832	5.5019	5.4283	6.0151	6.0079	5.7782	5.5342	5.9004	5.3876	6.1934	6.6356	5.7256
ENSMUSG00000017390	1	0.7514	1.0269	0.3078	0.4681	0.7201	0.7753	2.2712	2.543	3.4028	3.0805	2.8463	1.9478	2.9436	2.5101	0.2407	2.2942	4.2957	0.0952	2.8465	3.4597
ENSMUSG00000017400	1.4027	1.6248	1.3277	1.9292	2.4518	2.9102	2.6621	2.5924	2.6939	2.4439	2.9388	3.2168	0.2981	0.2926	1.0379	2.2114	2.0032	2.5946	3.0328	3.483	2.9416
ENSMUSG00000017404	8.8222	8.7862	9.0583	11.3314	10.8428	10.8392	10.594	10.6299	10.9546	10.5677	11.0216	10.6405	11.2782	11.289	11.1727	10.5741	11.1261	10.8897	10.726	11.4516	10.5107
ENSMUSG00000017405	2.4834	2.5354	2.3482	3.5585	3.6639	3.8118	3.6894	3.1879	4.1926	3.3951	3.3549	3.1707	1.4754	1.2519	2.1381	3.1131	3.5222	2.9224	2.7277	4.5868	2.9093
ENSMUSG00000017412	0.3459	0.349	0.2135	0.1525	0.1368	0.105	0.1267	0.1648	0.079	0.0417	0.0673	0.1199	0	0	0.0651	5.9853	0.1858	0.0734	0.1738	0.1814	0.0597
ENSMUSG00000017417	0.3938	0.2254	0.3385	0.9791	1.3514	1.9122	1.6482	1.4625	2.316	1.424	1.9823	2.464	0.032	0.3636	0.6459	1.2257	1.9273	2.5029	0.8939	1.8487	1.5511
ENSMUSG00000017418	2.3681	2.4922	2.4119	3.5799	2.8255	2.8752	3.0725	3.0916	3.4851	2.9674	2.9127	2.3534	2.9737	3.6634	2.929	3.1746	3.1737	2.9687	3.1955	3.4772	2.4909
ENSMUSG00000017421	4.5532	4.5344	4.5434	6.2034	6.5269	6.3546	5.826	5.6217	5.2709	5.9091	5.513	5.7107	5.7564	6.0423	5.7748	6.3303	5.478	5.6434	6.0887	4.7735	5.5869
ENSMUSG00000017428	3.958	4.0031	4.0026	5.4669	5.5457	5.5248	5.3368	5.0594	4.4411	5.2397	5.0026	4.9719	5.5318	6.3015	5.4088	5.408	4.9281	5.0879	5.4467	4.8798	5.2803
ENSMUSG00000017446	2.0107	1.8239	1.9839	4.2631	4.1367	4.8746	4.852	4.4126	4.3734	4.3324	5.278	4.7835	1.1916	1.9145	1.6472	4.0353	4.8759	4.2316	4.5867	3.3339	3.7082
ENSMUSG00000017453	0.42	0.1247	0.2788	0.2834	0.1629	0.078	0.0521	0.2447	0	0.3334	0.0595	0.3085	0	0	0.2567	1.0371	0.4179	0	0.7249	0.6392	0.8338
ENSMUSG00000017466	7.2968	7.3079	7.4783	7.7302	7.6281	7.781	7.9004	7.4824	7.2142	7.6837	7.5218	7.5879	6.6659	5.026	6.2654	7.6971	6.7427	6.997	7.7478	7.5806	7.1688
ENSMUSG00000017478	3.7167	3.7803	3.8701	5.1074	5.5254	5.0765	5.4718	5.3692	5.966	5.0352	5.1507	5.7716	0	0	0	5.2067	5.9765	5.327	4.9182	5.5556	5.8201
ENSMUSG00000017485	4.1743	4.222	4.1097	4.7447	4.8803	5.3123	4.9265	4.9663	4.4443	4.4441	4.5542	4.6325	3.7967	4.07	3.8441	5.1939	4.2615	4.3037	5.3002	3.4478	4.1886
ENSMUSG00000017491	1.2619	1.1095	0.9794	4.9654	5.0003	5.641	5.2125	5.2106	4.8911	4.7273	5.5753	5.8602	0	0	2.4458	5.975	4.9586	5.9519	5.1254	4.679	4.7286
ENSMUSG00000017493	7.4773	7.4238	7.1848	8.1855	7.5257	8.2207	7.4262	8.4029	8.6749	7.689	8.3807	8.4998	7.6963	6.5935	6.2858	8.4802	8.2036	8.4334	7.7645	8.0167	6.7836
ENSMUSG00000017499	2.3729	2.3245	2.7281	2.5781	2.8623	2.9826	2.0497	1.781	1.7669	2.4838	1.4856	1.5432	5.1906	5.0468	3.4721	2.9931	2.5671	2.0937	2.1725	1.2406	2.6252
ENSMUSG00000017548	3.9487	3.9701	3.9255	3.5801	4.0167	4.5339	3.9273	4.1852	3.5159	4.0768	3.9954	3.8867	5.0293	5.9496	4.5887	4.4567	4.0472	4.3519	4.3817	3.214	4.462
ENSMUSG00000017550	2.1816	2.3096	2.4155	1.5966	1.997	2.3118	1.7203	1.8184	1.5801	1.6387	1.6164	1.6639	1.97	2.257	1.7066	2.2342	1.4759	1.5345	1.7701	0.8813	1.5604
ENSMUSG00000017561	3.0627	2.9282	2.9533	3.1305	3.6701	3.5759	3.5072	3.3348	3.1442	3.704	3.3333	3.0725	4.2746	5.1501	3.6477	3.0446	3.2608	3.1772	3.2246	2.8423	3.6135
ENSMUSG00000017588	0	0	0.1961	0	0	0	0	0	0	0	0	0	0	0	0	0	0	0	0	0	0
ENSMUSG00000017607	0.1022	0.2298	0.0209	0.2267	0.2522	0.2792	0.3765	1.1764	1.8113	2.0075	2.1057	2.2846	2.612	2.047	3.4686	0.981	0.391	1.0838	0.4759	0.883	2.3899
ENSMUSG00000017615	4.8629	4.8549	4.9179	4.9632	4.9982	5.0707	4.9005	4.5767	4.4776	4.5523	4.6781	4.8984	4.8677	4.8912	4.6472	5.0249	4.8564	5.4013	5.1602	4.6643	5.0521
ENSMUSG00000017631	3.0491	3.0511	3.1019	3.6947	3.943	4.1964	3.8882	3.5494	3.3787	3.5441	3.0548	3.2491	3.7062	3.8488	3.3829	3.3136	2.5757	3.0233	4.2516	2.7834	4.4809
ENSMUSG00000017639	0.8679	0.8937	1.1583	0.1192	0.3295	0.0969	0.1868	1.1868	0.9845	2.7114	1.6347	2.6914	0.0514	1.4195	4.3706	0.3961	1.1804	1.6326	0.0203	0.6854	3.9957
ENSMUSG00000017652	0.4399	0.5226	0.4366	3.2167	2.9675	3.1859	3.9275	2.6532	2.7183	3.1053	3.9402	3.6703	0.5124	0.0921	1.1136	1.375	2.9872	4.3055	3.6	4.3795	3.2779
ENSMUSG00000017664	3.4575	3.4304	3.4589	3.9175	3.6804	4.0153	3.6412	3.4654	3.6047	3.4429	3.4745	4.0674	4.5159	4.4355	4.2517	3.8931	3.3232	3.7456	4.0873	4.2832	4.0574
ENSMUSG00000017667	2.7012	2.736	2.6427	2.3926	2.6281	2.9526	2.5051	2.073	2.3345	2.0904	2.1054	2.5658	0.027	0.2828	0.623	2.7884	2.1355	2.3511	2.9987	2.4273	2.0969
ENSMUSG00000017670	4.0378	3.9997	4.0028	5.143	5.2135	5.3242	5.2581	4.8027	4.6185	4.8307	4.9837	4.7429	3.1467	4.0022	4.2083	4.7526	4.2906	4.0783	5.352	5.2758	5.1927
ENSMUSG00000017677	6.0577	6.0721	5.7978	5.8391	5.8554	6.044	5.9275	6.1073	5.6119	5.5959	6.2456	5.7796	5.4227	5.2792	4.8387	5.7983	5.1451	5.4423	6.1421	5.1965	5.5331
ENSMUSG00000017679	3.1835	3.2715	3.1397	1.6061	2.4882	3.4661	3.6568	2.7788	2.431	2.8853	2.6	3.5843	2.0859	2.2273	3.0019	3.4036	1.7337	3.1829	3.6544	0.5542	2.5765
ENSMUSG00000017686	3.1315	3.1972	3.1571	4.3908	4.292	4.3364	4.304	4.1255	3.7798	4.093	4.2473	4.1653	3.7887	3.8764	3.7582	4.6794	4.0372	4.0745	4.4137	4.2997	3.9082
ENSMUSG00000017688	0	0.0402	0	0	0	0	0	0.1084	0	0.0803	0	0	0	0	0.0967	0	0	0	0	0	0.1693
ENSMUSG00000017692	1.1495	1.1435	0.8437	0.9167	0.7086	0.3521	0.5798	0.7521	0.6089	1.6491	0.6133	0.838	0.0204	0.1755	0.7124	0.7088	0.555	0.7053	0.5973	0.4077	1.4194
ENSMUSG00000017697	2.0117	2.3876	2.5935	3.5744	3.3275	3.5494	3.6161	3.0804	3.0204	3.8407	3.0956	2.8836	1.6276	2.2163	5.6007	3.8383	4.7638	4.6688	3.1884	4.1188	3.5894
ENSMUSG00000017707	5.3252	5.4763	5.408	5.8441	5.6043	5.7011	6.0672	5.5951	4.5693	5.9119	5.7705	5.5265	5.2253	5.1688	5.4046	5.5908	5.0917	5.7695	5.9493	5.0862	5.7398
ENSMUSG00000017713	1.1543	0.9408	1.0244	1.2414	0.7416	1.4192	1.4122	2.4807	3.0603	3.4889	2.3821	2.818	0.4001	0.8689	3.2294	2.255	3.5987	3.0238	1.0796	3.1902	3.5168
ENSMUSG00000017715	3.2385	3.242	3.5769	4.9733	4.6939	4.486	4.8451	4.6066	4.7232	5.2666	4.9954	4.828	5.5743	5.79	6.396	4.6243	4.5073	4.4677	4.7272	5.3648	5.6486
ENSMUSG00000017716	4.159	4.0264	4.4248	6.2927	6.3427	6.4934	5.4664	5.3722	5.6373	5.5424	5.0609	4.4864	6.8243	7.0296	7.0337	6.0894	6.3428	5.5265	5.5464	5.4391	5.7968
ENSMUSG00000017718	0.8078	0.6481	0.7117	1.6809	1.0006	1.8135	0.9715	1.0911	1.5454	1.2721	1.6977	1.1126	1.2786	1.5991	2.2007	1.3168	1.186	1.9529	1.3818	1.9088	1.4071
ENSMUSG00000017720	0.2172	0.3987	0.1118	0	0	0	0	0	0	0	0	0	0	0	0	0	0	0	0.1982	0	0
ENSMUSG00000017721	4.9102	4.8671	4.95	4.8425	4.7734	5.1355	5.112	5.2314	5.8039	5.5452	5.5971	5.9887	6.3036	6.3912	5.9058	5.6917	6.3615	6.2916	4.9697	6.0395	5.673
ENSMUSG00000017723	1.4493	0.7243	1.3696	0.529	0	0	0	0.6249	1.3933	1.3501	1.0765	2.9734	0	1.0035	5.5301	1.8727	1.9347	2.9772	0.4201	1.5648	1.5975
ENSMUSG00000017724	2.3663	2.3559	2.5419	6.5752	6.6541	6.2886	5.8321	3.2953	3.5191	4.0875	3.9192	3.2768	1.563	1.1158	2.3666	1.9365	3.5571	2.4455	6.1615	5.124	4.5437
ENSMUSG00000017733	0	0	0	0	0	0	0	0	0	0	0	0	0	0	0	0.3315	0	0.4802	0	0	0
ENSMUSG00000017734	0.272	0.1833	0.2699	1.3318	1.7573	1.5628	0.9853	1.604	2.5984	2.8996	2.5935	2.7037	2.2417	2.8292	2.4918	3.2192	3.1061	3.0107	2.2509	3.1613	2.6378
ENSMUSG00000017737	2.9511	2.8218	2.8538	2.2399	2.293	2.774	2.5865	1	1.8425	1.5378	2.5182	2.3641	0	0.6069	0.1917	0.9489	1.6597	2.8185	1.5026	0.7334	2.0691
ENSMUSG00000017740	0.5037	0.4949	0.2896	0.7262	0.555	1.2047	1.2696	1.0378	1.7259	0.8954	1.2284	0.8882	0.12	0.0915	0.2646	0.7554	1.8882	0.9887	1.0176	1.7147	1.7307
ENSMUSG00000017747	2.8025	3.0124	2.8206	3.762	3.6275	3.6988	3.8563	3.6129	3.763	3.8111	3.8143	4.6835	3.0322	3.4951	3.6801	3.3196	3.0472	3.7002	4.0188	4.5195	3.9724
ENSMUSG00000017754	3.314	3.3169	3.2052	5.3527	4.2612	4.4339	4.8256	5.3256	6.6658	4.836	5.8696	5.781	2.2757	2.1349	3.0236	4.5378	5.8029	5.7344	4.2159	5.9721	4.5819
ENSMUSG00000017756	2.594	2.6002	2.7199	2.8464	2.9998	3.7558	3.5248	4.0746	4.4623	4.2585	4.3406	5.0605	5.1571	5.1442	4.8325	4.0607	4.3737	4.8011	4.3751	4.2373	4.8914
ENSMUSG00000017760	5.2949	5.2729	5.2869	6.7933	6.5414	6.7834	7.0829	7.3164	7.6378	7.7096	7.2338	7.1199	8.0002	8.809	7.26	6.7244	7.617	7.1752	6.6008	7.728	7.3718
ENSMUSG00000017764	2.2934	2.1618	2.2263	2.2418	2.3551	2.0257	2.2261	2.0485	2.2713	2.3203	2.215	2.2944	2.7259	3.0398	2.4806	2.303	2.576	2.2983	2.202	2.3481	2.7254
ENSMUSG00000017765	4.7746	4.7928	5.0125	5.5194	5.4784	5.3964	5.7252	5.1503	5.2246	5.0533	4.919	4.9416	4.8471	4.5268	4.1915	4.9546	4.5272	4.9748	5.3359	5.2022	4.8854
ENSMUSG00000017767	0.1806	0	0	0.8828	0.3378	0.5662	0.5254	0	0	0.1507	0.1915	0	1.3711	1.9209	1.1178	0	0	0	0.5653	0	0.9516
ENSMUSG00000017774	5.4882	5.4597	5.7902	4.6868	5.1571	4.4474	4.7387	4.6319	4.5118	4.9187	4.7758	5.092	5.1261	5.1531	4.7111	4.6315	4.4753	5.038	4.7389	4.3273	4.7111
ENSMUSG00000017776	5.2424	5.3312	5.2412	5.442	5.5722	5.6363	5.6085	5.6272	5.0914	5.6865	5.5371	5.9806	6.0244	6.695	6.342	5.8498	5.1269	5.8613	5.7327	4.5206	5.7652
ENSMUSG00000017778	6.5244	6.3361	6.5918	10.2654	10.0915	9.8833	9.8165	9.6349	9.4658	9.622	9.7281	9.0507	8.7497	9.3642	9.3078	9.7067	9.7032	9.3133	9.8648	10.0742	9.5042
ENSMUSG00000017781	4.6065	4.4962	4.8225	6.9192	6.8859	6.8626	7.3239	6.9593	6.9205	7.2072	7.1036	7.0824	5.9749	6.3899	6.8346	6.9545	7.2573	6.9239	6.6945	7.0231	6.7583
ENSMUSG00000017801	3.4118	3.3325	3.1298	4.0369	3.8288	4.5134	3.6619	3.5352	3.706	4.2321	3.8809	3.7744	4.7697	5.4441	4.2933	4.1657	3.7646	4.0459	3.8198	3.8195	3.4434
ENSMUSG00000017802	3.9547	3.9307	3.858	4.008	4.1458	4.2371	4.2399	4.3554	4.8318	4.726	4.432	4.5399	4.7946	5.018	5.1209	4.1234	4.6861	4.6227	4.2176	4.6139	4.5483
ENSMUSG00000017817	3.9001	3.7026	4.0665	4.5431	4.3405	2.9227	3.4886	2.5674	2.58	3.586	3.8635	3.6733	0	0.0967	2.7005	3.8148	2.1626	2.7659	4.079	4.192	3.8997
ENSMUSG00000017830	3.3117	3.3016	3.3404	1.1544	1.8148	1.0216	0.9432	1.2191	1.4052	1.6674	1.5307	2.1209	0.0641	0	0.4985	1.0771	0.8674	1.0153	1.2674	1.5338	1.1526
ENSMUSG00000017831	3.744	3.78	3.8399	4.9983	5.0136	5.0542	5.1961	5.6637	4.6339	5.3572	5.5895	5.0203	5.1265	4.9389	4.8348	5.3214	4.2887	4.9814	5.3233	4.2447	4.8596
ENSMUSG00000017832	1.1727	1.221	0.9506	1.3642	0.6747	0.8892	0.5893	0.6626	1.1292	0.8073	0.9765	0	0.5568	0.5022	0.3746	0.3656	1.6424	0.6109	0.8243	0.9195	0
ENSMUSG00000017837	3.6749	3.6521	3.6122	5.1581	5.529	5.2127	5.4678	5.1693	4.8828	5.3332	5.2635	5.614	5.1063	5.4016	5.3225	4.9612	4.7854	5.181	5.0813	5.3411	5.5666
ENSMUSG00000017843	3.835	3.8581	3.7494	4.5515	4.7142	4.7457	4.8111	4.8908	4.5325	4.9431	5.129	5.1263	4.5895	4.5824	4.2915	4.8917	4.6829	5.1696	4.6801	4.3925	4.7024
ENSMUSG00000017858	3.6575	3.6454	3.6398	3.8482	3.9525	3.7822	3.8972	3.9833	3.6764	3.8915	4.128	3.6994	4.2223	4.8784	4.4696	4.1497	3.8181	4.0667	3.6878	3.8205	4.1314
ENSMUSG00000017861	2.7862	2.9222	3.1841	2.9997	3.3029	3.5331	3.35	3.9756	4.0117	4.6121	3.5358	3.3626	6.9977	7.6452	6.8707	3.9186	4.0434	3.4092	3.1847	4.2533	5.2735
ENSMUSG00000017868	0	0.0615	0.1219	0	0.0403	0	0	0	0	0	0	0	0	0	0	0	0	0.058	0	0	0
ENSMUSG00000017897	2.4344	2.1739	2.3827	0.6644	1.7518	0.732	1.1845	2.3453	2.9318	1.966	2.2262	3.0126	0	0.0575	0.9113	1.6789	3.694	2.1736	1.9346	2.4248	1.0546
ENSMUSG00000017922	0	0	0	0	0	0	0	0	0	0	0	0	0	0	0	0	0	0	0	0	0
ENSMUSG00000017929	3.9605	3.9823	4.0798	4.1858	3.9123	4.2865	4.7334	4.0651	4.1679	3.9532	4.4676	4.6374	5.5628	6.6043	5.0069	4.6532	4.3014	5.5228	5.2795	4.2555	5.0886
ENSMUSG00000017943	0.2701	0.6299	0.3362	1.0107	0.8992	0.6939	1.1953	0.9982	0.6739	0.6633	1.2378	1.035	0	0	0.6952	0.6151	1.0354	0.4444	1.3711	3.6013	1.7114
ENSMUSG00000017950	0.0447	0.1275	0.1082	0	0	0	0.0441	0.3358	1.4546	1.4514	0.6497	0.4764	1.1987	2.8976	3.822	0	0.6869	0.6014	0.2516	0.4138	2.8425
ENSMUSG00000017969	4.041	4.0336	3.9218	1.534	1.3377	1.3895	0.6986	0.3971	0.2328	0.4332	0.8141	0.8357	1.1563	1.4981	0.8376	1.5308	0.2159	0.5692	1.9891	0.8976	0.8407
ENSMUSG00000017978	0.261	0.3471	0.3597	0.1694	0.1931	0.4869	0.1426	0.671	0.2574	0.4332	0.397	0.2051	0.0504	0.0771	0.3237	0.213	0.3545	0.7097	0.418	0.3989	0.5429
ENSMUSG00000017999	3.6922	3.5266	3.9753	5.3634	5.422	5.1498	4.9771	5.1192	5.2689	4.9487	4.8229	4.8991	4.7957	5.1096	4.969	4.9187	5.365	4.6877	4.9911	5.38	5.0139
ENSMUSG00000018001	4.2043	4.2182	4.1387	4.3867	4.2049	4.8354	4.759	3.8309	3.6095	3.5299	4.127	4.6238	3.967	3.8917	3.8288	4.4757	4.4348	5.0785	4.2157	3.1903	4.2402
ENSMUSG00000018008	0.4666	0.4992	0.5043	0	0	0	0	0.0849	0	0.0929	0	0	0	0	0.0763	0	0	0	0.0547	0	0.0455
ENSMUSG00000018012	3.2134	2.9816	3.1747	4.9533	4.6722	4.4883	4.7106	4.9711	5.2095	5.1892	5.5204	5.005	1.1354	2.1295	4.8933	3.8492	4.1117	4.2056	4.2076	5.5751	5.1723
ENSMUSG00000018040	3.3702	3.1976	3.4897	4.7876	4.9412	4.5375	4.8116	4.3606	4.6644	4.5091	4.3869	4.4247	6.3401	7.3617	6.3963	4.2529	4.9082	4.5607	4.6004	5.1597	4.901
ENSMUSG00000018042	5.4644	5.4114	5.6836	7.4348	7.1236	6.9647	7.0704	6.4421	6.3088	6.9075	6.8754	6.2211	6.4539	6.3438	6.576	6.6749	6.3585	6.1873	6.872	7.5002	6.9275
ENSMUSG00000018068	2.5217	2.567	2.451	2.6189	3.4803	4.6309	3.7031	3.2128	3.2485	3.4106	2.8401	4.228	3.2585	3.9478	3.7312	4.8157	3.3408	4.223	3.876	2.8108	4.3059
ENSMUSG00000018076	3.1354	3.2033	3.2613	2.0471	2.251	2.6105	2.3677	2.8312	2.4994	2.4252	2.7327	3.0387	3.4464	3.1884	3.2299	2.8257	2.3322	3.0606	2.7085	1.3193	2.77
ENSMUSG00000018102	2.9806	2.6041	2.8048	5.5078	4.9015	4.3491	5.6584	5.088	4.4682	5.8418	4.3017	3.5304	4.1223	4.0975	6.0388	4.4135	5.0925	2.6752	4.502	4.9516	4.3677
ENSMUSG00000018126	1.2908	1.2403	1.0914	2.8929	3.707	4.3192	0.9284	3.5555	1.9414	2.033	2.0372	1.7735	0.0743	1.2663	1.2851	3.0366	3.3522	3.6409	3.5226	1.8602	3.1581
ENSMUSG00000018143	2.4111	2.3002	2.7584	3.0182	3.1054	2.2718	3.0556	3.4919	3.43	3.8996	3.7536	3.0909	3.6005	3.6846	3.9475	2.49	3.6056	3.221	2.9597	3.6073	3.7242
ENSMUSG00000018160	3.1521	3.1535	3.252	3.5442	3.117	3.8727	3.4512	3.3741	3.1717	3.2021	3.2704	3.5433	3.6118	4.8358	3.4716	3.892	3.181	3.8336	3.3772	3.1514	3.2753
ENSMUSG00000018166	2.9255	3.1207	2.7767	0.4215	0.2381	0.3968	0.8792	1.7428	1.3479	2.2612	1.7115	1.7687	0.1428	0.2679	1.5712	0.4434	0.5899	1.3236	0.5929	1.5118	2.3541
ENSMUSG00000018167	3.0673	3.07	3.186	4.3261	4.7612	4.0789	4.7127	4.6642	4.9618	5.256	4.7684	5.0781	3.7946	4.5664	5.6128	4.2396	4.6852	4.6434	4.2892	5.2599	4.9248
ENSMUSG00000018168	0.0125	0.0482	0.0123	0	0.0573	0.2181	0.0531	0.0637	0.0884	0.3061	0.2485	0	0.1044	0	0.239	0	0	0.0734	0	0.8287	0.3083
ENSMUSG00000018169	0.2146	0.1775	0.1454	0	0	0.2904	0.3551	0.5632	0.5362	0.7069	0.449	0.0828	0	0	0	0	0.7279	0.837	0	0.512	0.4793
ENSMUSG00000018171	4.3404	4.4569	4.5642	7.3387	7.5232	7.2289	7.4701	7.3343	6.8711	7.6457	7.68	7.1026	6.5055	6.7984	6.8351	7.0133	6.3355	6.5822	7.1429	7.0582	7.1182
ENSMUSG00000018189	2.5441	2.8138	2.9346	4.4923	4.6315	4.855	4.2658	4.13	4.4159	4.4534	4.1377	3.7714	4.7653	5.4802	4.9433	4.328	4.2837	4.6064	4.1924	4.2756	4.6087
ENSMUSG00000018196	1.5291	1.5394	1.5338	6.0784	5.6846	5.3086	5.5225	5.0848	5.5314	5.0037	5.4971	4.9763	4.4237	5.0897	4.6136	5.0287	5.04	4.905	5.7085	5.9841	5.0135
ENSMUSG00000018199	2.5645	2.6114	2.3372	2.3868	2.418	3.2056	2.7715	2.5986	1.9606	2.6242	2.6775	2.9709	0.6857	0.8083	1.4367	3.168	1.9194	2.7465	3.6648	2.1662	2.8232
ENSMUSG00000018209	2.9367	3.2048	3.0018	2.7681	2.9508	3.3524	3.0815	3.0746	2.7145	3.2529	2.8029	3.0481	3.9973	4.4596	4.0287	3.5745	3.15	3.4094	3.4802	2.8078	3.7739
ENSMUSG00000018211	0	0	0	0	0	0	0	0	0	0.4683	0	0	0	0	0	0	0	0	0	0	0
ENSMUSG00000018217	6.1449	6.093	5.8465	5.5573	5.6953	5.2552	5.3513	5.9172	5.9582	5.4956	6.6373	6.6519	0.1287	0.5507	3.1463	6.5177	6.1991	6.768	5.598	5.9306	5.6642
ENSMUSG00000018238	0.4182	0.2425	0.152	0	0.0635	0.0882	0.442	0.0704	0.1902	0.2878	0.1933	0.2456	0.1303	0.3657	1.2602	0.118	0.1062	0	0.0895	0	0.1465
ENSMUSG00000018239	2.6535	2.6654	2.6922	3.6669	3.6939	2.9015	3.3143	3.0125	2.7929	3.3501	3.5636	2.6762	2.8173	2.5687	2.5854	3.1848	3.2341	2.5613	2.7607	3.0875	3.0009
ENSMUSG00000018259	0	0	0	0	0	0	0	0	0	0	0	0	0	0	0	0	0	0	0	0	0
ENSMUSG00000018263	2.6757	2.5523	2.6281	1.4619	1.1111	1.96	0.7584	1.5145	1.8617	0.6855	1.2523	1.6262	0.1476	0.371	0.6472	2.1941	0.6208	1.2788	1.5592	1.1988	1.685
ENSMUSG00000018286	6.0316	5.9373	6.2029	8.246	8.0378	7.9741	7.5414	7.6504	8.2098	7.6316	7.6915	7.5701	7.4103	7.6066	8.1814	7.7706	8.246	7.4842	7.6793	8.6134	7.8124
ENSMUSG00000018287	5.1228	5.1397	5.1587	6.3544	6.1734	5.903	5.846	5.9217	5.9206	5.6666	5.9496	5.5625	6.2411	6.6891	6.0503	5.7571	6.4401	5.8229	5.5632	5.9251	5.3496
ENSMUSG00000018293	7.9067	7.813	8.2546	10.7157	10.4921	10.2082	9.8599	9.593	10.584	9.6659	9.5742	9.4584	9.12	9.3531	8.6244	10.0141	10.7589	9.5747	9.8398	10.6663	9.2822
ENSMUSG00000018322	3.3731	3.5038	3.4977	4.1833	4.2247	4.0707	3.9371	3.9899	4.3063	3.8899	4.235	3.5319	3.4788	3.7424	3.045	3.7029	4.01	3.671	4.0258	4.2369	3.3907
ENSMUSG00000018326	6.4863	6.5023	6.5663	6.7689	6.7193	6.7894	6.6417	6.608	6.4935	6.5936	6.462	6.3973	6.3059	6.2987	5.9974	6.6857	6.517	6.0615	6.7725	6.5352	6.3602
ENSMUSG00000018334	2.0868	2.0926	2.0736	1.623	1.7405	3.1138	2.3007	2.4181	3.3285	2.1319	2.6352	4.951	0.3295	1.1423	1.2836	3.9041	3.6841	5.8677	3.1445	2.05	3.3696
ENSMUSG00000018339	4.4548	4.504	4.0713	6.6389	5.7626	5.1434	6.4013	5.3437	5.9573	6.4432	6.9017	6.7423	8.1241	7.1567	12.9415	6.0977	6.399	6.9672	6.3162	7.8461	6.7774
ENSMUSG00000018340	7.5512	7.5271	7.5458	7.0471	6.6767	6.725	6.6314	7.0003	7.6211	6.5719	6.7589	7.0161	6.5655	5.5696	5.4592	7.3213	7.105	6.6892	7.0283	7.9484	6.5562
ENSMUSG00000018341	0.0286	0.028	0	0.1497	0.5858	0.4107	0.6532	0.259	0.1269	0.3103	0.3919	0.1122	0.2745	0.2521	0.0417	0.4741	0.2624	0.5552	0.4164	0.1338	0.231
ENSMUSG00000018347	2.5678	2.5661	2.51	2.3796	2.326	2.4745	2.4793	2.7157	3.0418	2.7814	3.1569	2.3891	2.4185	2.6893	2.5716	2.4517	2.6528	2.2417	2.4678	3.2294	2.601
ENSMUSG00000018362	5.4887	5.4094	5.6016	6.464	6.6785	6.6597	6.0584	5.8396	5.5629	6.0195	5.7961	5.1348	7.1972	7.4823	6.8883	6.4198	6.3377	5.6173	6.2454	5.5713	6.2949
ENSMUSG00000018363	3.8953	3.9864	3.8765	3.1633	3.3963	3.76	3.3524	3.4308	3.0067	3.278	3.1057	3.8871	3.6289	3.8441	3.2846	3.7799	2.9149	3.9092	3.7026	2.5615	3.2238
ENSMUSG00000018372	2.2231	2.4256	2.2626	3.3969	3.1492	4.2045	3.2298	3.1585	3.4173	3.2068	2.7505	3.7645	2.2259	2.7461	2.4225	3.1353	2.9351	2.8277	3.9539	3.1689	2.4467
ENSMUSG00000018377	4.1664	4.2478	3.9995	3.6945	4.0008	4.0196	3.7969	4.1243	3.8689	3.9886	4.1897	4.0547	2.9066	3.0833	3.0292	4.0949	3.8643	3.8653	3.6986	3.4096	3.5867
ENSMUSG00000018378	3.3382	3.2424	3.3062	4.1731	4.1407	4.6123	4.5414	4.6935	5.3054	4.4812	4.6073	5.0034	2.1409	2.5827	3.1227	4.7727	4.9396	4.8017	4.2352	4.0122	4.4331
ENSMUSG00000018379	5.6523	5.7356	5.5634	6.681	7.4561	7.9172	7.6663	7.1096	6.8462	7.194	7.0678	7.3762	6.9387	7.2274	7.0805	7.8259	6.7794	7.5207	7.3636	4.9898	7.583
ENSMUSG00000018381	0.3495	0.2155	0.1722	2.0313	1.9031	1.4691	1.8615	1.5885	2.1593	2.2659	2.2608	2.6228	2.6109	2.9939	2.3239	0.952	1.8771	1.9773	1.5632	3.5479	3.4347
ENSMUSG00000018387	0.8808	0.8284	0.9983	1.7825	1.7918	1.4814	1.3628	1.0312	1.5899	1.3413	1.2391	1.1905	0.2433	1.2549	1.107	1.2396	0.6904	1.4587	1.9599	1.728	1.2199
ENSMUSG00000018395	3.7669	3.728	3.4271	3.0433	3.3622	3.7294	3.751	3.8432	3.7275	3.4142	3.8589	3.9038	2.6703	2.9103	2.8831	3.9928	3.1355	3.8627	3.9441	3.2432	3.927
ENSMUSG00000018398	5.022	5.0238	4.9221	3.5533	3.4156	4.3093	3.7708	3.9369	3.8438	3.5223	4.0571	4.7839	2.2548	2.0306	2.4537	4.4997	4.1514	4.846	4.6606	3.3629	4.3046
ENSMUSG00000018401	3.7116	3.8217	3.7706	3.5528	3.816	5.0433	4.2222	3.8502	3.6603	3.8696	3.6394	4.6449	3.3005	3.9845	5.4493	4.9637	3.8893	4.5826	4.7063	2.8183	4.6075
ENSMUSG00000018405	2.0619	1.9741	1.8363	2.5668	2.686	2.6475	2.5452	2.4603	2.991	2.5769	2.5056	3.1597	2.7244	5.3319	3.0819	2.1767	2.56	3.1801	2.4487	3.1031	3.0949
ENSMUSG00000018411	0.4142	0.2952	0.3892	0.7282	1.1602	1.0078	1.2215	0.5618	0.4693	0.5536	0.6014	0.3409	1.1274	1.3263	1.2141	1.2636	0.6135	0.1929	1.7229	1.9259	1.421
ENSMUSG00000018412	3.7873	3.8424	3.7734	3.6586	3.7897	4.0737	3.9984	3.9771	3.9973	4.0389	3.8782	3.9664	4.2555	4.648	4.3236	3.9946	3.8317	3.7892	4.2502	3.1543	4.1999
ENSMUSG00000018415	2.9465	2.852	2.6531	2.7647	2.8647	3.1026	3.0922	2.9482	2.7296	3.1339	3.2909	3.3154	2.7175	3.1286	2.642	3.3233	2.8142	3.4373	3.1382	2.632	3.1339
ENSMUSG00000018417	3.4473	3.5318	3.4379	5.2498	5.3867	5.6712	5.5716	5.426	4.646	5.1393	5.4418	5.4988	4.717	5.4813	4.1242	5.286	4.4866	5.7016	5.5024	4.4511	5.3629
ENSMUSG00000018425	3.4434	3.6051	3.4057	4.0456	4.15	4.3227	4.4537	4.5809	3.8824	4.6834	4.557	4.0341	3.7084	3.8776	4.5138	3.9147	3.9924	3.9964	4.2294	4.0827	4.3445
ENSMUSG00000018427	1.5565	1.4586	1.1943	1.3116	1.215	1.3613	2.0763	3.0167	2.4129	3.4279	3.1073	2.5742	2.7025	3.2076	3.7587	1.9245	2.5029	2.8002	0.9048	2.5599	3.3222
ENSMUSG00000018428	3.5399	3.5796	3.7208	3.7983	3.966	4.1132	4.0975	3.4112	3.6592	3.6739	3.775	3.8293	5.4329	6.0283	5.5389	4.3761	4.0096	4.2741	3.8288	2.7375	4.6766
ENSMUSG00000018433	3.3496	3.4978	3.5011	4.5683	3.8955	4.1029	3.4836	3.875	2.9228	3.4628	3.6503	3.205	3.7105	3.8187	3.4206	3.9909	3.5368	3.2622	3.9138	2.9961	3.3143
ENSMUSG00000018442	2.7328	2.8269	2.7425	5.2642	4.6937	4.7198	4.9607	4.5671	4.4048	4.8859	4.7822	4.3246	4.9136	4.9317	5.0024	5.0015	4.9998	4.7446	4.5942	4.7331	4.7084
ENSMUSG00000018446	4.8342	4.9189	5.1957	7.8996	7.8041	7.5415	7.153	7.0696	7.1213	7.173	7.102	6.6007	7.7766	8.2306	7.5631	7.2411	7.6656	6.8682	7.2831	7.8018	7.2659
ENSMUSG00000018449	2.6767	2.884	2.5207	4.7026	4.2	4.328	4.756	5.0489	5.3972	5.4423	5.4295	5.4544	3.8809	5.6039	5.792	5.335	5.7304	5.9503	4.697	5.6525	5.3067
ENSMUSG00000018451	5.4214	5.4327	5.1227	1.8082	1.3911	2.1562	1.8059	2.7195	3.7691	1.3559	2.2112	3.0152	0.2078	0.4393	0.1474	3.2628	1.3341	1.5625	2.0387	1.7284	0.6176
ENSMUSG00000018459	0.4007	0.2964	0.248	0.0831	0	0.0475	0.1518	0.038	0	0.0821	0.1396	0.158	0	0.5839	0.0343	0.1836	0.1126	0.3924	0.0483	0.212	0.0402
ENSMUSG00000018470	0.6133	0.603	0.7952	0.7682	1.0847	0.8365	1.399	0.9639	1.3579	1.3546	1.785	1.8165	1.2263	1.0415	1.6763	1.0601	1.3105	2.342	0.6794	1.6243	2.1561
ENSMUSG00000018474	6.0506	6.0598	6.0664	5.6623	5.4067	6.8119	6.0449	6.3282	7.1799	5.8104	5.82	6.3763	3.2586	3.7091	4.0316	7.2501	6.9728	6.3759	5.6001	5.8958	5.4237
ENSMUSG00000018476	4.1935	4.2052	4.2166	4.0628	4.2268	4.6579	4.5078	4.1134	4.429	3.9958	4.2012	4.6897	3.5789	3.8531	3.0883	4.1585	4.2564	4.7127	4.4696	3.7904	4.4465
ENSMUSG00000018479	0.2048	0.1039	0.1052	0	0	0.3025	0.2065	0.237	0.3333	0.3493	0	0	0.0909	0	0.7577	0.3961	0	0	0	0	0.2687
ENSMUSG00000018481	4.2173	4.2601	4.1442	3.5889	3.7608	4.1689	3.8149	3.7586	3.3757	3.9282	3.6388	3.6992	5.736	5.9701	5.0544	4.1601	3.5945	3.8219	4.0757	3.1291	4.0829
ENSMUSG00000018486	0.024	0	0	0.0285	0	0.0322	0.0837	0.076	0.0709	0.1269	0.0485	0	0.0167	0	0.0234	0.0433	0.0389	0	0.0647	0.0749	0.1797
ENSMUSG00000018500	1.4905	1.2201	1.3034	3.7101	3.2529	3.0772	3.2388	3.0947	2.5449	3.3725	3.6606	3.6898	0	0.6911	1.9283	3.5993	3.5673	4.9899	2.012	2.2446	2.9574
ENSMUSG00000018501	4.1045	4.1747	4.0504	4.2034	4.7475	5.4687	4.8553	5.3377	5.0426	4.6954	5.1428	5.732	5.0824	5.4029	4.8285	5.7656	4.8457	5.671	5.4458	4.1947	5.3155
ENSMUSG00000018507	1.6471	1.5554	1.623	0.8047	0.8184	0.5893	0.6029	1.0397	0.4838	0.3722	0.416	0.5605	0.1158	0.5973	0.3876	1.5446	0.1218	0.4604	1.5494	0.8165	0.6201
ENSMUSG00000018509	1.8968	2.0989	1.5415	3.1509	3.3551	3.5469	3.7435	4.4081	4.1707	4.6267	4.067	3.5183	4.6834	5.6399	4.9126	3.2816	4.4767	4.2612	4.0347	4.3245	4.1106
ENSMUSG00000018537	3.9904	3.9088	3.9511	4.5742	4.365	5.1216	4.2945	4.5908	5.5366	4.6742	4.6809	5.0371	5.4506	5.6894	5.4883	4.6311	5.4222	4.7757	4.5122	5.9372	5.3796
ENSMUSG00000018541	3.0711	2.9519	2.8013	3.3147	3.5099	3.5353	3.7084	3.9011	3.5863	3.6934	3.9396	3.9368	3.4493	3.802	3.2423	3.656	3.6435	4.0068	3.7502	3.4022	3.5824
ENSMUSG00000018543	0.5719	0.1624	0.5678	0.7898	1.2261	0.8695	0.6276	0.877	0.9417	1.1997	1.0278	0.6186	1.1131	0.9182	1.2731	0.805	0.4126	0.6504	1.077	1.3806	1.4373
ENSMUSG00000018547	4.4157	4.3042	4.3424	4.3601	4.3575	4.7801	4.4736	3.7571	4.0369	3.8004	3.8168	3.9779	3.5684	3.7643	3.3435	4.4032	3.8481	3.9395	4.4667	3.6737	3.9682
ENSMUSG00000018548	2.7078	2.6545	2.6856	2.1769	2.2302	2.3674	2.2898	2.5378	2.191	2.8555	1.8729	2.4037	3.4727	4.4214	3.8258	3.029	2.8744	3.0045	2.2373	1.6634	2.5937
ENSMUSG00000018554	1.7202	1.4516	1.055	1.3629	0.4471	1.2609	0.8535	1.7432	2.6267	2.4974	2.671	3.0819	0.2674	0	2.4943	1.5113	3.319	4.0849	0.5888	4.6331	4.2438
ENSMUSG00000018559	5.3501	5.3906	5.6428	6.1972	5.917	6.0103	5.749	5.7272	6.2827	5.8766	5.8707	5.916	5.3971	6.3057	5.39	6.0896	6.6425	6.0878	5.7523	6.5931	5.3564
ENSMUSG00000018565	4.2577	4.2194	4.3353	6.0491	6.1265	5.7037	6.0348	5.7965	5.7601	6.0644	6.0982	5.744	5.5977	6.2028	5.8302	6.1821	6.3678	5.9274	5.5584	6.1047	6.0299
ENSMUSG00000018566	3.4091	3.1412	3.2349	0.4211	0.3488	0.677	0.3897	1.0591	0.7099	0.968	0.6066	0.559	0.7528	0.0558	0.3126	0.8566	1.0788	1.0382	1.0048	0.5627	0.3644
ENSMUSG00000018567	6.8604	6.8521	6.9718	8.1299	7.6788	7.4088	7.7987	7.6751	7.907	7.8549	7.9211	7.3431	7.0827	7.5261	7.3028	7.3898	7.7168	7.3354	7.2609	8.3741	7.1023
ENSMUSG00000018569	0.4336	0.4259	0.3007	0.2845	0.6696	0.2397	0.4862	1.4559	1.785	5.4346	3.9669	4.6451	0.0974	1.8377	5.396	0	1.0403	2.2465	0.3832	3.864	5.7395
ENSMUSG00000018570	1.7534	1.5278	1.1833	1.0262	1.9969	1.8348	1.2912	2.1883	2.4396	2.1697	1.9905	2.092	2.7689	3.0339	4.0032	1.8144	2.0727	1.4132	0.8193	2.4433	2.5738
ENSMUSG00000018572	4.3312	4.3725	4.3554	5.7061	5.657	5.4928	5.6141	5.158	5.5334	5.4642	5.4035	5.0992	5.6247	5.7874	5.3343	5.4834	5.4854	5.4595	5.2533	5.6122	5.3489
ENSMUSG00000018574	3.8557	3.7588	3.7146	5.7014	5.476	5.5257	6.1282	5.8436	5.5707	6.1945	6.1666	6.2096	4.2946	4.7933	4.978	5.2173	5.4269	6.0656	5.5702	6.2557	6.1051
ENSMUSG00000018581	0.0151	0.0148	0.0297	0.0091	0.221	0	0.0136	0.24	0.0114	0.1845	0.0232	0.0101	0.3078	0.2944	0.4534	0.0411	0.0965	0.579	0.0104	0.06	0.0086
ENSMUSG00000018583	5.2257	5.2495	5.3804	5.5232	5.4276	5.4541	5.2212	5.2537	5.144	5.1076	5.1802	4.931	6.0971	6.2973	5.9157	5.4572	5.513	5.3185	5.2308	4.8123	5.2622
ENSMUSG00000018585	6.0524	5.8483	6.1346	8.9912	8.5123	8.4089	8.4172	8.0161	8.2798	8.4553	8.1206	7.859	7.8155	8.108	8.2894	7.8335	8.3998	7.5921	8.5696	9.6208	8.6814
ENSMUSG00000018589	0	0.191	0.0673	0	0	0	0	0	0	0	0	0	0	0	0	0	0	0	0	0	0
ENSMUSG00000018593	9.4656	9.4295	9.4255	10.816	10.4798	10.1991	10.6249	10.2819	10.1585	10.7282	10.6714	10.904	11.413	11.4248	10.8701	10.7032	9.8833	10.5648	10.2353	10.6411	10.6405
ENSMUSG00000018595	0	0.0524	0.053	0	0	0	0	0.0523	0	0	0	0	0	0	0	0	0	0	0	0	0
ENSMUSG00000018599	2.7798	2.6323	2.8153	3.3573	2.8251	2.914	2.936	2.9105	3.8992	3.3158	3.1155	2.8295	2.8645	2.8836	3.139	3.1175	3.603	2.5504	3.1586	3.107	2.7482
ENSMUSG00000018604	3.0144	3.056	2.9172	4.7232	4.6112	5.6753	5.5065	6.4385	6.9314	5.87	6.3906	6.3286	3.4306	3.9465	2.8156	5.6218	5.3873	4.8667	5.5497	6.265	6.1464
ENSMUSG00000018620	0	0	0	0	0	0	0.0301	0	0	0.078	0	0.0443	0	0	0	0	0	0	0	0	0.0381
ENSMUSG00000018623	0	0	0	0.1465	0	0	1.8946	2.9664	1.5305	3.5712	2.7577	2.1471	0	0	1.7235	0.7258	3.1516	3.1104	0.316	2.2304	2.2104
ENSMUSG00000018634	0	0	0	0	0	0.0618	0	0.0494	0	0	0.0471	0	0	0	0.087	0	0	0.0641	0	0	0.0524
ENSMUSG00000018648	2.0431	2.0206	2.3615	4.7691	4.4525	4.2992	4.0041	3.8322	3.6577	4.3887	4.103	3.3023	4.1636	4.6735	6.6366	4.245	3.8778	3.6652	4.3821	4.4236	4.6596
ENSMUSG00000018651	3.6826	3.6115	3.6967	4.1314	3.7862	4.2918	4.3067	4.5046	4.5498	4.6945	4.2678	4.2835	4.0418	4.638	4.8402	4.7205	4.9846	4.3972	4.0022	4.419	4.5497
ENSMUSG00000018654	0.2112	0.1073	0.2256	0	0.0757	0.0611	0.3864	0.5533	1.026	0.9652	0.6002	0.7096	1.7784	2.217	2.696	0.6899	1.0909	0.4424	0	0.6201	1.7762
ENSMUSG00000018656	0.0294	0.0288	0	0	0	0	0	0	0	0	0	0	0	0	0	0	0	0	0	0	0
ENSMUSG00000018659	1.6805	1.5887	1.332	2.6828	2.1145	2.3773	2.7248	2.3285	2.8991	3.5204	2.9507	2.968	3.7682	4.5255	4.29	2.6518	3.2099	3.0684	2.8946	3.4747	3.8727
ENSMUSG00000018661	3.4001	3.3896	3.5591	3.9815	3.8842	3.7451	3.5514	3.3887	3.8391	3.4458	3.4267	3.5297	3.1944	3.8188	3.2159	3.3727	3.587	3.0384	3.5269	4.4461	3.5476
ENSMUSG00000018666	4.5903	4.5262	4.5075	5.3889	5.8474	6.0246	5.8262	5.6977	5.491	5.7143	5.7118	5.3485	6.175	6.2638	5.3546	6.0388	5.8262	5.5749	5.5381	4.7639	5.8842
ENSMUSG00000018669	3.8114	3.7919	3.8342	5.396	5.1762	5.0426	5.2819	5.35	5.7571	5.3885	5.4903	5.3328	5.5314	5.7868	5.6229	5.0622	5.5021	5.3928	5.2299	6.0353	5.2621
ENSMUSG00000018672	4.9954	5.0771	5.0911	5.468	5.0139	4.7012	5.2919	5.4317	5.9865	5.2392	5.6385	5.7092	4.7246	4.9196	3.3876	5.2313	5.8417	5.4078	4.227	5.777	4.3757
ENSMUSG00000018677	4.6634	4.4968	4.8543	6.4793	6.2461	5.9974	6.3921	6.5626	7.1324	6.977	6.6157	6.5868	6.3763	7.0527	6.7502	6.3794	7.392	7.1477	6.0576	7.8619	7.002
ENSMUSG00000018678	3.2193	2.8707	3.3396	2.826	2.8118	2.9022	2.7297	3.249	3.0633	2.7393	3.0085	2.6023	3.6947	3.6711	3.2583	2.7772	3.2971	2.9739	2.7391	2.86	2.7256
ENSMUSG00000018697	3.4592	3.2633	3.3696	4.5261	4.5536	4.3054	4.2285	4.1456	4.7476	4.1194	4.0966	3.8762	3.7715	4.1923	3.648	4.0798	4.5953	3.6925	4.218	4.6284	3.8239
ENSMUSG00000018698	0.0266	0.1017	0.0778	0.0992	0.1574	0.1814	0.099	0.3128	0.2012	0.1897	0.166	0.7733	0.0703	0	0.1076	0	0.1701	0.489	0.1842	0.4457	0.3477
ENSMUSG00000018707	5.2409	5.1748	5.2636	4.6666	5.1411	4.9431	4.7854	4.7315	5.8076	4.875	4.835	4.9061	3.5576	4.6118	4.311	4.941	5.8963	4.3585	5.0038	6.1082	4.6045
ENSMUSG00000018727	0.3063	0.4825	0.5873	0.406	0.2145	0	0.5251	0.1424	0.3246	0.511	0.2948	0	0.076	0.1589	0.0829	0.7353	0	0.7549	0.1564	0	0.2967
ENSMUSG00000018733	1.9625	2.047	1.803	2.4666	2.35	3.74	2.3857	2.2277	2.2989	2.6805	2.5376	3.6947	2.7998	4.1107	2.737	2.4654	2.4215	2.7887	2.1313	2.5802	2.349
ENSMUSG00000018736	4.8331	4.8301	4.8733	5.1997	5.1559	5.1786	5.1716	5.4317	5.0765	5.2236	5.5736	5.3047	5.3297	5.5868	5.5007	5.4729	5.144	5.2295	5.0653	4.9451	4.9379
ENSMUSG00000018740	0.9006	0.6094	0.4738	0.7458	0.8255	0.295	1.6767	2.8597	2.6434	3.5817	2.5776	1.7691	0.5177	0.8878	1.1768	0.9479	2.6582	1.9254	0.6486	2.5955	2.0504
ENSMUSG00000018750	2.1477	2.227	2.0472	1.5303	1.8369	2.6484	3.426	3.1673	2.7368	3.944	3.1108	5.5158	2.6191	3.7425	4.9911	3.2335	2.6425	5.1053	3.1282	2.2981	5.1981
ENSMUSG00000018752	0.2262	0.4498	0.344	1.5366	1.6616	1.3215	1.4222	1.3998	2.0828	2.0016	2.7128	2.9463	1.59	1.9489	2.2118	1.374	1.5769	2.6031	1.4112	1.5342	1.4777
ENSMUSG00000018761	3.8904	3.8003	3.8879	6.6888	6.9974	6.3815	7.0321	6.3063	6.1025	6.654	6.4969	5.8146	5.6609	6.1955	6.1418	6.6339	6.0917	5.2277	5.6557	5.8752	5.6615
ENSMUSG00000018765	4.9097	4.9744	5.0619	6.4356	6.6855	6.1529	6.6337	6.2665	6.3412	6.0183	6.2244	5.6876	5.3159	6.0361	5.3283	5.8785	5.9502	6.0824	6.1076	6.1724	6.0493
ENSMUSG00000018770	6.1286	6.1471	6.3834	9.754	9.5159	9.1941	9.3482	9.2417	9.201	9.577	9.3202	8.7055	8.9965	9.436	9.3959	8.8333	9.2254	8.6733	9.2483	9.5971	8.9731
ENSMUSG00000018774	3.1055	2.6739	2.8767	2.6671	2.4209	2.41	2.6084	1.5856	2.6975	1.9966	2.0725	2.5679	1.5482	1.8006	2.2926	2.2208	2.0962	2.7476	2.3758	3.6881	2.3346
ENSMUSG00000018776	0	0	0	0	0.1397	0	0.1911	0.3585	0	0.3216	0.148	0.0975	0.1455	0	0.0693	0.2542	0	0.1028	0.195	0	0.0848
ENSMUSG00000018796	1.4755	1.4149	1.5653	1.9892	2.0446	2.1412	2.4183	2.7957	1.7619	2.7666	2.5972	2.1437	3.0183	3.2578	2.409	2.7979	2.0699	2.5111	2.8368	2.1214	2.3863
[truncated: 54,543 more rows]

## Sheet: RNAseq_Figure_4_Log2(FPKM+1)
Gene_Symbol	MEF	bC6FAE-D4-E1	bC6FAE-D8-E1	bC6FAE-D12-E1	subtract-s616-D4	subtract-s616-D8	subtract-s616-D12	subtract-FSK-D4	subtract-FSK-D8	subtract-FSK-D12	subtract-CHIR-D4	subtract-CHIR-D8	subtract-CHIR-D12
0610009B22Rik	4.2136	4.6466	3.9766	4.0834	5.1047	4.7268	4.9988	4.8513	4.9374	4.9394	5.0089	4.8326	4.8912
0610009L18Rik	1.7266	1.6554	3.0567	1.0309	3.6938	3.2637	3.4756	2.6142	2.791	3.0756	2.6166	1.6084	1.5081
0610009O20Rik	3.9063	4.0255	4.1403	4.1574	3.708	3.6901	3.6745	4.0166	4.2058	4.3903	4.0719	4.5714	4.3389
0610010F05Rik	3.086	2.7577	2.508	2.8885	3.0301	2.423	1.9682	2.7809	2.2865	2.3857	2.2367	2.6455	2.1108
0610010K14Rik	6.3974	6.3517	6.7009	5.671	6.8841	5.9978	5.7528	5.9556	6.0902	6.4015	6.5407	6.1891	6.5915
0610037L13Rik	5.9944	5.5024	6.4701	5.5177	6.5338	6.1763	6.1774	5.8203	5.8355	6.1673	5.8296	5.6557	5.6043
0610038B21Rik	2.4682	2.3341	1.6188	2.6511	0.8774	2.0073	2.2155	2.1688	1.7789	1.8124	2.7225	2.3326	2.2701
0610039K10Rik	0	0	0	0	0.1874	0.3462	0.1724	0	0.1533	0.1557	0.3211	0.1837	0.185
0610040B10Rik	1.6947	1.7187	2.9627	1.542	2.3627	1.0034	2.4777	2.0995	3.1437	2.6362	2.236	3.1121	3.1269
0610040F04Rik	0	0	0.1012	0	0	0	0	0	0	0	0	0	0
0610040J01Rik	0.2257	0.2161	0.6874	1.0305	0.2856	0.2134	0.2656	0.3353	0.3281	0.7503	1.3898	0.7148	1.1258
0610043K17Rik	0.3673	0	0	0	0	0	0	0	0	0	0	1.3886	0.3464
1010001N08Rik	0.8693	1.7854	1.5239	1.35	0.1531	0.0764	1.0409	1.1883	0.4145	0.9584	1.7474	1.3873	1.6372
1110002J07Rik	0.0704	0.9413	1.0285	0	0.0683	0.13	0.1788	0.111	0.1605	0.056	0	0.0674	0
1110002L01Rik	3.0659	3.1798	2.0849	2.6638	3.0794	3.389	3.2427	3.2135	2.9102	2.9436	2.8555	2.4325	2.1807
1110004E09Rik	5.3388	3.9275	3.8062	3.5783	5.4964	4.0685	3.8542	4.858	4.4006	4.3678	4.8261	5.2474	4.9899
1110004F10Rik	6.8086	6.5464	6.2087	5.9291	7.1239	6.7175	6.5753	6.8527	6.8694	6.9371	7.0617	6.1694	6.2914
1110008F13Rik	6.5934	5.7868	5.4885	5.6913	6.5899	6.3529	6.1731	6.4338	6.4045	6.5424	6.4025	6.8377	6.5605
1110008L16Rik	2.7988	2.6611	3.8651	3.0063	3.6029	2.3725	2.5025	2.8498	2.8926	2.7031	3.041	3.3991	2.2515
1110008P14Rik	6.0275	4.888	4.8944	3.8637	6.5525	5.801	5.6873	4.8788	5.3364	5.1148	5.9548	9.1941	9.4226
1110012L19Rik	3.7628	4.1244	3.8334	3.647	4.9604	4.3495	4.2849	4.7766	4.7861	4.5409	4.714	3.8266	4.5468
1110017D15Rik	0.2153	2.0245	0.5609	1.468	0.7091	1.6882	0.8481	1.3538	0.9213	1.7917	0	0.4978	0.7539
1110019D14Rik	0.4008	0.6155	1.6394	0.7359	1.4827	1.641	1.6554	1.8707	2.0248	1.6283	1.0267	1.2757	0.381
1110020A21Rik	0	0.8517	1.189	0.5555	0.5726	0.7093	0.8029	0.1803	0.9399	0.4856	0.7899	1.86	1.5297
1110028F11Rik	0	0	0	0	0	0	0	0.185	0	0	0	0	0
1110028F18Rik	0	0	0	0	0	0	0	0	0	0	0	0	0
1110032A03Rik	2.465	2.4069	3.5621	3.1992	3.424	3.1777	2.95	3.5339	3.4932	3.5433	2.747	4.4184	3.8231
1110032F04Rik	0	0.1655	0.127	0.11	0.1682	0	0.0528	0.2263	0.6169	0.7129	0.7333	0	0.1119
1110034G24Rik	2.4869	1.5075	2.7855	2.2176	2.9066	2.2582	2.2586	1.9945	2.5084	2.5724	2.3864	2.2978	2.4544
1110038F14Rik	5.0888	4.6004	5.2507	4.3999	5.4105	4.9059	4.8195	5.016	5.487	5.6898	5.2504	5.0284	5.0351
1110046J04Rik	2.5888	1.3292	1.8329	1.8289	2.6246	2.2498	2.0645	1.2536	1.5226	2.4212	1.592	1.442	3.0432
1110051M20Rik	5.4683	5.3562	5.2078	5.2039	5.7465	5.5376	5.3538	5.2737	5.4532	5.421	4.9957	4.1838	4.6189
1110059E24Rik	4.2799	4.8219	3.9703	4.0762	4.3611	4.2745	4.3012	4.2896	4.5777	4.8097	4.7329	4.3672	4.2554
1110059G10Rik	2.561	3.2204	3.0365	2.6896	3.6165	2.7461	3.0437	3.364	3.8643	3.8697	3.4911	3.8178	3.5544
1110065P20Rik	6.5334	5.5097	6.2963	6.1759	7.0103	6.9899	6.9296	6.1764	6.6458	6.7394	6.4592	6.7991	6.7366
1190002N15Rik	4.2312	2.8405	3.0373	2.9078	2.4272	2.5797	2.8571	3.0687	3.5814	3.1687	3.0889	4.2639	3.5788
1190007I07Rik	3.7439	4.0704	4.4392	3.7887	4.3664	3.5134	3.4614	3.8359	3.9906	4.2101	3.8992	4.9107	4.6612
1300002E11Rik	3.7609	3.1564	4.2543	3.2048	4.2509	4.1848	4.5537	3.9751	3.8636	4.0817	3.3367	3.9749	3.8111
1300017J02Rik	0	0	0	0	0	0.1266	0.3298	0.9019	0.054	0.05	0.2393	0.0656	1.4161
1500009C09Rik	0	0	0.3206	0.3614	0	0.1942	0.1856	0.087	0	0.0847	0	0.8994	1.1034
1500009L16Rik	3.518	3.3495	2.7975	2.6535	4.7007	4.0735	4.3113	3.887	3.9613	4.4181	3.4908	2.4808	3.2382
1500011B03Rik	4.6007	4.4123	4.7965	4.4252	5.7615	4.6801	4.7841	4.6713	4.9647	5.1005	5.1705	4.2798	3.8704
1500011K16Rik	4.7053	3.7711	4.0444	4.3364	4.6755	3.5634	3.1623	4.274	4.0297	3.508	4.3138	5.4908	5.3887
1500015A07Rik	4.7744	4.5689	5.2762	4.6922	6.3819	5.7769	5.5232	5.6996	5.9211	5.7227	4.4164	4.2909	4.2819
1500015O10Rik	1.8199	0.2006	0.2254	0.3666	0.201	0.3701	0.1852	2.5468	2.6133	2.6033	3.1427	2.9258	2.5144
1500026H17Rik	0	0	0	0.0471	0	0	0	0	0	0	0	0.095	0.0479
1600002H07Rik	3.0283	4.4618	4.6913	4.3033	2.9767	3.6509	2.9555	2.8659	3.1719	4.0544	3.7023	3.041	4.0081
1600002K03Rik	4.0979	3.185	4.1349	2.8669	4.7568	3.7753	3.7836	4.424	4.3714	4.139	4.2347	2.4184	3.6217
1600010M07Rik	0	0	0	0	0	0	0	0	0	0	0	0	0
1600012H06Rik	3.9144	4.0939	3.8862	4.4862	4.2575	4.6661	4.8095	4.4982	4.4679	4.5302	4.1057	4.3122	4.359
1600014C10Rik	3.1086	3.1107	1.8508	2.8734	2.5746	3.4157	3.233	3.5083	3.1105	2.8464	3.6556	4.297	4.2665
1600014C23Rik	0	0	0	0	0	0	0.4363	0	0	0	0.4253	0.7824	1.3168
1600015I10Rik	0	0	0	0	0	0	0	0	0	0	0	0	0
1600019K03Rik	0.574	0	0	0	2.2155	0	0	1.0713	0.4462	0.4623	0.4965	0	0
1600020E01Rik	1.7588	2.8001	4.1351	3.8784	4.1316	4.1535	3.9115	3.2051	3.8085	3.8506	3.2988	3.9615	4.231
1600025M17Rik	0	0	0	0	0	0.4154	0	0	0	0	0	0.7208	1.2237
1600029O15Rik	0	0	0	0.5125	0	0	0	0	0.1372	0.0874	0	0	0
1700001C19Rik	1.1143	0	0.471	0	0.6294	0.3554	0.2527	0	0.0796	0	0.0878	0	0.0961
1700001D01Rik	0	0	0	0	0	0	0	0	0	0	0	0	0
1700001J03Rik	0	0	0	0	0.509	0	1.1373	0	0	0	0	0	0.6218
1700001J11Rik	0	0	0	0	0	0	0	0	0	0	0	0	0
1700001K19Rik	0	0	0	0	0	0	0	0	0	0	0	0	0
1700001L05Rik	0.394	0.8572	1.0655	1.5945	0.818	0.7209	0.6123	0.9194	0.8573	0.7411	0.4222	0.9043	0.1884
1700001L19Rik	0	0.242	0.5001	0.3073	0.0864	0.5667	0.478	0.0716	0.1373	0.4364	0	0.3818	0.2405
1700001O22Rik	1.7083	1.2926	2.3807	2.1842	1.1955	2.1043	2.0587	1.9564	2.5967	2.2801	1.806	3.1125	3.2321
1700001P01Rik	0	0.8492	0.9337	0.6011	0.6151	0	0.7985	0.7254	0.717	0.732	0	0.8208	0
1700003E16Rik	0.5262	0.7883	0.6176	0.5949	0.4603	0.9109	0.8631	0.6566	0.9313	0.8361	0.5603	0.8288	0.704
1700003E24Rik	0	0	0	0	0	0	0	0	0	0	0	0	0
1700003F12Rik	0.7558	2.4696	3.1493	2.955	2.7664	3.1466	2.7389	1.9591	2.2455	2.3674	1.5663	5.5311	6.2121
1700003M07Rik	0.4544	0.4054	0	0	1.0094	1.8746	0.4034	1.9332	1.222	2.2243	0	0.7327	0.4274
1700006E09Rik	0	0	0	0	0.3539	0	0	0	0	0	0	0	0
1700006F04Rik	0	0	0	0	0	0	0	0	0	0	0	0	0
1700007F19Rik	0	0	0	0	0	0	0	0	0.0785	0	0	0	0
1700007G11Rik	0.5878	0	0	0	0.7151	0	0.912	0	0	0	0.385	0	0
1700007K09Rik	0	0	0	0	0.5462	0	0	0.8424	0.9087	0	0	0	1.0141
1700007K13Rik	3.4267	3.7935	1.906	1.4151	4.9647	4.0637	4.5671	6.1671	5.9848	5.5884	3.9699	1.1846	1.0329
1700007L15Rik	2.153	1.2658	0.755	1.2377	2.0972	1.8443	1.8555	2.7431	1.9212	2.1756	2.5228	2.477	2.84
1700008J07Rik	1.2728	0.9597	0.9122	0.8454	1.1927	0.9582	0.9099	0.8476	1.321	1.1285	1.4492	1.4349	0.5146
1700008O03Rik	0.2061	0.506	0.8398	0.533	0	0.1781	0.3176	0.6053	0.6621	1.089	0	0.7968	0.758
1700009J07Rik	0	0	0	0	0	0	0	0	0	0	0	0	0
1700009N14Rik	2.0103	0	0	0.2449	1.5559	0.7275	0.5236	1.8256	1.3095	0.7042	0.2288	0	0
1700010I14Rik	0.6701	0.4988	0.6196	0.7556	0.5739	0.6098	0.9628	0.9577	0.8689	0.8415	0.8085	0.7181	0.5541
1700011H14Rik	0	0	0	0	0	0	0	0	0.118	0	0	0	0
1700012B07Rik	0.2043	0.1957	0	0	0.1962	0	0	0	0	0	0	0	0
1700012B09Rik	1.3599	3.2287	0	0	3.7617	3.2526	3.0273	3.7436	4.0521	3.9553	1.5022	0	2.2953
1700012C14Rik	0	0	0	0	0	0	0	0.5682	0	0	0.6304	0	0
1700013D24Rik	0	0	0	0	0	0	0	0	0	0	0	0	0
1700013F07Rik	1.0163	0	0	0	0	0.306	0.7385	0	0.2561	0	0	0.5515	0
1700013H16Rik	0	0	0.2908	0.3641	0	0	0	0	0.1114	0	0	0	0
1700015F17Rik	0.2935	0	0	0	0	0	0	0	0	0	0	0	0
1700015G11Rik	0	0	0	0	0	0	0	1.353	0	0.8529	0	0	0
1700016C15Rik	0	0	0	0	0	0	0	0	0.3853	0	0	0	0
1700016D06Rik	0	0	0	0.2438	0	0	0	0	0	0	0	0	0
1700016G22Rik	0	0	0	0	0	0	0	0	0	0	0	0	0
1700016H13Rik	0	0	0.7039	0	0.1118	0.1089	0	0.2926	0	0	0	0.3961	0.6615
1700016K19Rik	0	0	0.7272	0.5065	0	0.1914	0	0	0	0	0	0.1916	0.1931
1700016L21Rik	0	0	0	0	0	0	0	0	0	0	0	0	0
1700017B05Rik	4.3409	4.2781	4.5187	4.1131	4.7879	4.3149	4.4358	4.3903	4.6474	4.6584	4.1689	4.5413	5.4015
1700017J07Rik	0	0	0	0	0	0	0	0	0	0	0	0	0
1700017N19Rik	0	0	0	0	0	0	0	0	0	0	0	0	0
1700018A04Rik	0	0.2836	0	0	0	0	0	0	0	0	0	0	0.2798
1700018F24Rik	0	0	0	0	0	0	0	0	0	0	0	0	0
1700018L02Rik	0.7366	0.9113	1.0367	1.325	0.3796	0.9413	0.5143	0.8031	0.5717	0.7056	0.8827	2.0742	0.8075
1700019A02Rik	0	0	0	0	0	0	0.3003	0	0	0.6977	0	0	0
1700019B21Rik	0	0	0	0	0	0.4727	0	0.7761	0	0.3109	0	0	0
1700019D03Rik	0.162	0.2266	1.4937	0.6955	0.041	0.1164	0.0734	0.0995	0.1891	0.0962	0.0367	0.3285	0.1173
1700019G24Rik	0	0	0	0	0	0	0	0.4079	0	0	0	0.4684	0
1700019N19Rik	0	0	0.9359	0.4763	0	0	0	0	0	0	0	0	0
1700020A23Rik	1.1424	0	0	0	0	0.4234	0	0	0.4271	0.2339	0	0	0
1700020D05Rik	0.1779	0	0.3607	0.4485	0.5902	0.5779	0.759	0.2719	0.1399	0.39	0	0	0.3194
1700020G17Rik	0	0	0	0	0	0	0	0	0	0	0	0	0
1700020I14Rik	3.3105	4.0889	3.3703	4.1205	3.6181	3.0776	3.0984	3.4968	3.3051	3.3044	3.5422	4.6316	4.1298
1700020L24Rik	2.6324	1.6964	3.6466	2.2411	0.7124	0.3944	1.3163	1.362	1.1952	1.22	4.4385	4.8373	4.3872
1700020M21Rik	0	0	0	0	0	0	0	0	0	0	0	0	0
1700020N01Rik	0	0	0	0	0	0	0	0	0	0	0	0	0
1700020N15Rik	0	0	0	0	0	0	0	0	0	0	0	0	0
1700021F05Rik	5.1484	4.0453	5.0113	4.4218	5.3168	4.631	5.0837	4.4114	5.109	5.3799	5.1664	6.6239	6.0284
1700021F07Rik	0	0	0	0	0	0	0	0	0	0	0	0	0
1700021N21Rik	0	0.2	0	0.1947	0.3768	0	0	0	0.1641	0	0	0	0
1700022I11Rik	0.0403	0.4377	0.8611	0	0	0	0	0.2128	0.0628	0	0	0	0.0383
1700023F02Rik	0	0	0	0	0	0	0	0	0	0	0	0	0
1700023F06Rik	0	0.2859	0.9947	0.8855	0.2883	0.899	0.6835	0.448	0.2371	0.1251	0.2608	0.5177	1.3221
1700024G13Rik	0	0	0	0	0	0	0	0	0	0	0	0	0
1700024P04Rik	0	0	0	0	0	0	0	0	0	0	0	0	0
1700025G04Rik	3.0352	3.1348	3.1826	3.2129	3.4525	3.0368	2.9176	3.8608	3.6359	3.8551	3.3628	2.9866	4.4318
1700026J14Rik	0	0	0	0.2325	0	0.2342	0	0.199	0.1959	0.5315	0	0	0
1700028B04Rik	0	0	0	0	0	0	0	0	0	0.1516	0	0	0
1700028D13Rik	0	0	0	0	0	0	0	0.3402	0	0.3458	0	0	0
1700028I16Rik	0	0.1632	0	0	0.164	0.7712	0.1505	0.2609	0.3698	0.2602	0.148	0.6659	0.1617
1700028J19Rik	0.169	0.2746	0.1821	0.1755	0.8019	0.9491	0.6285	0.2315	0.6191	0.6044	0.2317	0.7829	0.4655
1700028K03Rik	0	0.0002	0.0304	0.0003	0.0273	0	0.0002	0.0003	0	0.0223	0.0002	0.0002	0
1700028P14Rik	0	0.3951	0.6189	0.5439	0.2116	0	0.3672	0.3332	2.426	2.8126	0	0	0
1700029F12Rik	0	0	0	0	0	0	0	0	0	0	0	0	0
1700029H14Rik	0	0	0	0	0	0	0	0	0	0	0	0	0
1700029I15Rik	0.8039	0.3059	1.6848	0.1571	1.2866	1.4861	1.0632	0.6673	1.4875	0.6654	0.9717	2.2773	1.9896
1700029J03Rik	0	0	0	0	0	0	0	0	0	0	0	0	0
1700029J07Rik	0.4491	0.6887	1.2513	0.8245	0.7759	1.0828	0.7203	1.169	1.6917	1.0674	1.0732	1.5633	1.5238
1700029M20Rik	0	0	0	0	0	0	0	0	0	0	0	0	0
1700030C10Rik	0	0.0869	0	0.0581	0	0	0.1219	0	0.187	0.027	0	0	0
1700030J22Rik	0.4928	0.3894	0.5243	0.9798	0.7931	0.3861	0.276	0.2735	0.3946	0.1931	0.2102	0.3522	0.1858
1700030K09Rik	1.8574	2.061	2.4992	1.913	1.8897	2.0669	1.9434	1.8879	1.7914	2.0005	2.1028	1.9024	2.058
1700030N03Rik	0	0	0	0	0	0	0.0425	0.0766	0	0.0384	0	0.0463	0
1700030O20Rik	0	0	0.4142	0	0	0	0	0	0	0	0.3361	0	0
1700034H15Rik	0.1633	0.3308	0.2231	0.1236	0.1591	0.3324	0.4135	0.2302	0.4652	0.3182	0.1152	0.5301	0.2955
1700034I23Rik	0.191	0	0	0	0	0	0	0	0	0	0	0	0
1700034J05Rik	0	0	0	0	0.0761	0	0	0.1234	0	0	0	0	0
1700034O15Rik	0	0	0	0	0	0	0	0	0	0	0	0	0
1700034P13Rik	1.1757	2.5273	0.7968	2.4114	0.1481	1.6107	0.981	1.2112	1.2287	2.4614	1.1819	0.9751	0.5156
1700037C18Rik	1.9982	2.1463	2.6621	1.3074	2.7161	1.8812	2.4344	2.1141	1.987	2.3598	2.0295	2.1025	2.2281
1700037H04Rik	6.1247	5.1294	6.0048	5.4067	5.8294	5.3023	4.7675	5.6966	5.2796	5.5751	5.9248	8.0202	8.029
1700040L02Rik	0.4826	0	0.1929	0.244	0.8194	0	0	0.7924	0.8653	1.1715	0.4239	0.4557	0
1700042G07Rik	0	0	0	0	0	0	0	0	0	0	0	0	0
1700042O10Rik	0.6907	0.4328	0.339	0.1554	0.6692	0	0.1471	0.2553	0.131	0	0.1447	0	0
1700044C05Rik	0	0	0	0	0	0	0	0	0	0	0	0	0
1700047G03Rik	0	0	0	0	0	0	0	0	0	0	0	0	0.8747
1700047M11Rik	0	0	0	0	0	0	0	0	0	0.4607	0.1012	1.8552	0.2616
1700048M11Rik	0	0	0	0.889	0	0.5159	0	0	0	0	0	0.867	0
1700048O20Rik	4.0179	4.1657	4.4737	3.0663	4.6643	3.6999	4.0986	4.5382	4.132	4.1529	4.459	3.8181	3.4977
1700049E22Rik	0	0	0	0	0	0	0	0	0	0	0	0	0
1700052K11Rik	2.54	2.1141	2.7981	1.9854	2.1113	2.5455	2.5051	2.2768	2.7616	2.4518	2.3608	1.9445	1.7251
1700056E22Rik	1.2828	1.6515	2.0706	1.354	1.5492	1.8774	1.8592	1.6452	1.6328	2.0875	1.0689	3.4495	2.2952
1700057G04Rik	0	0	0	0	0	0	0	0	0	0	0.2574	0	0.2179
1700057H21Rik	0	0	0	0	0	0	0	0	0	0	0	0	0
1700061G19Rik	0	0	0.0623	0	0	0	0.0507	0.0462	0	0.0457	0	0	0
1700061I17Rik	0	0.0778	0.1707	0	0	0	0	0	0	0	0.0706	0	0
1700063D05Rik	0	0.3098	0	0	0.178	0.3296	0.3107	0.2823	0	0	0.3055	0	0
1700064M15Rik	0	0	0	0	0.3227	0.3178	0.5504	0	0.266	0.2722	0	0	0
1700065D16Rik	0.0554	0.1042	0	0	0	0	0	0.1657	0.1674	0.0441	0.0954	0	0.0528
1700066B17Rik	0	0	0	0	0	0	0	0	0	0	0	0	0
1700066B19Rik	0.0619	0.0962	0.3618	0.7915	0.0973	0	0.0887	0	0.096	0.1429	0	0	0.0956
1700066M21Rik	2.6383	3.2296	2.2932	2.8922	2.4525	2.2576	2.6167	4.2394	2.7128	2.7942	3.7699	2.7429	2.0888
1700067K01Rik	0.5636	0	0	0	0	0	0.3264	0.4852	0.1789	0.2756	0.1978	0.3989	0
1700069L16Rik	0	0	0	0	0	0	0	0	0	0	0	0	0
1700071M16Rik	0	1.8123	0.6932	1.3033	0.1734	1.5885	1.771	0.2757	0.3736	0.3923	0.1057	0	0
1700080O16Rik	0	0	0	0	0	0	0	0.0922	0	0	0.122	0	0
1700084E18Rik	0.5101	0.5695	0.3824	0.6037	0.8131	1.0284	0.301	0.8123	0.632	0.7643	0.6863	1.4539	1.4119
1700084J12Rik	0	0	0	0	0	0	0	0	0	0	0	0	0
1700086L19Rik	0.9617	0	0.8592	1.027	0.6235	0.2338	1.0491	0.6704	0.368	0.6718	0.2164	0	0.6141
1700086O06Rik	0.5921	0.9703	1.696	1.6196	1.5465	1.2436	1.3956	2.1437	1.6808	1.825	1.6148	1.6099	1.4798
1700088E04Rik	4.1381	3.7303	4.4428	3.5487	5.0892	4.5689	4.9246	4.4032	4.2064	4.2657	3.7765	4.774	4.5089
1700092C10Rik	0	0	0	0	0	0	0	0	0	0	0	0	0
1700092M07Rik	0.8709	1.2506	0.9207	0.9629	1.9702	0	0	1.5968	0	0	1.1025	0.5441	1.2872
1700093K21Rik	0	0.1685	0.1896	0	0.1693	0	0.4848	0	0	0	0.1528	0.1661	0.1669
1700094J05Rik	0	0	0	0	0	0	0	0	0	0	0.1594	0	0
1700095A21Rik	0	0	0	0	0	0	0	0	0	0	0	0	0
1700095B10Rik	0	0	0	0	0	0	0	0	0	0	0	0	0
1700095J12Rik	0	0	0	0	0	0	0	0	0	0	0	0	0
1700096K18Rik	1.4194	0.8997	0.7032	1.1517	0.8524	0.9554	0.8509	0.8431	0.6633	0.9405	1.0036	2.2695	1.3929
1700097N02Rik	0	0.409	0.2461	0.8408	0.2194	0	0	0.1826	0.4838	0.3453	0	0	0
1700099I09Rik	0.5747	0	0.3378	0	0.5491	0	0.2793	0	0	0.2524	0	0	0
1700102P08Rik	0.4396	0.3151	0.4695	0	0.543	0.5804	0	0.4599	0.6353	0.487	0.3858	0.3048	0.311
1700105P06Rik	2.448	2.3962	1.931	2.17	2.989	2.8794	2.93	2.742	2.9076	2.847	3.1343	2.538	2.3968
1700109G14Rik	0	0	0	0	0	0	0.2182	0	0.1936	0	0	0	0
1700109G15Rik	0	0	0	0	0	0	0	0	0	0	0	0	0
1700109H08Rik	0.2637	0.5151	2.5247	0.5508	0	0.3058	0.5705	0.4011	0.2987	0.3489	0.1765	0.4659	0.6868
1700109K24Rik	0	0.1654	0.3507	0	0	0.1624	0.2914	0.2642	0.1358	0	0.15	0	0.1638
1700110I01Rik	0	0	0	0	0	0	0	0	0	0	0	0	0
1700110K17Rik	0	0	0	0	0	0	0	0	0	0	0	0	0.3598
1700112J05Rik	0	0	0	0	0	0	0	0	0	0	0	0	0
1700112J16Rik	0	0.1326	0	0.1296	0	0.0669	0.18	0.2155	0.2601	0.3095	0	0.9942	0.4661
1700113A16Rik	2.2552	2.7915	3.284	2.2862	4.6151	3.0082	3.4978	2.9301	3.5101	3.4601	3.0817	3.5261	3.5275
1700113H08Rik	0	0	0.2663	0	0	0	0	0	0	0	0	0	0
1700116B05Rik	0	0	0	0	0	0	0	0	0	0	0	0	0
1700120K04Rik	0	0.757	0	0.4145	0	1.0052	0.3969	0.353	1.2463	0.6469	0.9448	0.9798	1.0059
1700122O11Rik	0	0	0	0	0	0	0	0	0	0	0	0	0
1700123O20Rik	4.7423	4.5567	4.6333	4.3153	5.2021	4.8524	4.9701	4.481	4.7752	4.772	4.6588	4.5553	4.2963
1700124L16Rik	0.1599	0.2912	1.0092	0.4071	2.0547	0.4116	0	0.128	0.9363	1.3538	0.3822	0.2878	0.1518
1700125G22Rik	0	0	0	0	0	0	0	0	0	0	0	0	0
1700125H03Rik	0.5091	0	0	0.3219	0	0	0	0	0	0	0	0	0
1700125H20Rik	0	0.2955	0.3305	0	0.7479	0	0	0	0	0	0	0.9039	0.3419
1700129C05Rik	0	0	0	0	0	0	0	0	0	0	0	0	0
1810006J02Rik	0	0	0	0	0	0	0	0	0	0	0	0	0
1810009A15Rik	6.51	6.1482	5.5069	5.3514	6.7714	5.8058	5.6595	6.4037	6.3754	6.0261	6.727	5.5208	5.7393
1810009J06Rik	0	0	0.2323	0	0	0	0	0	0	0	0	0	0
1810010H24Rik	0.3075	0.2944	0.539	0.5254	0.4694	0.2594	0.958	0.6466	0.6329	1.0205	1.0896	2.2307	2.8383
1810011H11Rik	0	0	0.1223	0	0	0.2991	0.0999	0	0.2525	0	0	0.3012	1.46
1810011O10Rik	1.1525	5.75	5.1153	5.0911	5.5269	6.6838	7.0933	7.2351	7.5978	7.5844	3.8986	4.7986	5.9938
1810012K16Rik	0	0	0	0	0	0	0	0.3519	0.3479	0.645	0	0	0
1810013L24Rik	4.472	3.4806	2.6137	3.536	4.1285	4.126	3.9679	3.829	3.6248	3.3791	3.5654	3.2293	3.6263
1810014B01Rik	1.2028	1.2988	2.4743	3.6705	0.9837	0.5549	0.462	1.5664	1.4219	1.4479	3.4583	3.7951	0.5607
1810020O05Rik	0.1723	0.3126	0	0	0.3148	0.4404	0.639	0.1378	0	0.4855	0	0.3084	0
1810022K09Rik	8.1491	8.145	7.8658	6.8576	9.3855	8.1825	8.1897	8.6074	8.8451	8.6424	8.8315	8.3241	8.035
1810024B03Rik	0.7293	0.7026	0.8149	0.6454	1.3315	0.8801	0.8009	0.9877	1.154	1.0153	0.8244	0.6578	0.4838
1810030O07Rik	3.6737	3.489	3.2869	3.2542	3.4823	3.6931	3.7278	3.183	3.317	3.3759	3.699	3.3278	3.4205
1810032O08Rik	3.854	3.7998	4.2182	3.4898	3.6045	3.9737	3.84	3.3965	3.8089	4.2	3.8304	3.7522	3.4524
1810034E14Rik	0.4007	0.5675	1.4117	0.5664	0.9698	0.0843	1.4912	1.1201	0.0704	0.0711	0.5757	1.2318	0
1810037I17Rik	6.4863	5.7256	5.5558	5.5218	7.2983	6.3881	6.3946	6.5073	6.3103	6.0488	6.0927	6.0389	6.8316
1810041H14Rik	0	0	1.1916	0	1.3805	0	0	0.5952	1.4968	0.6193	1.4574	0	0
1810041L15Rik	0.0551	4.0453	4.3152	5.3548	0.225	0.1564	0.5287	1.5681	1.7583	2.1487	1.8825	1.7594	1.9543
1810043G02Rik	3.3925	2.9279	4.2296	3.6055	4.0614	3.2395	3.5191	3.4689	3.5514	3.4913	3.4562	3.7074	3.5968
1810044D09Rik	0	1.4661	2.6974	2.1164	2.3037	2.4116	2.0953	2.9553	3.531	2.9875	3.2784	3.2753	2.6902
1810055G02Rik	5.0976	4.8876	4.9607	4.8449	5.7016	5.5712	5.7516	5.2826	5.4449	5.4094	4.9915	4.2456	4.7755
1810058I24Rik	6.8241	6.1105	6.1596	5.1233	7.9292	6.7985	7.0058	6.9016	7.1021	6.7789	5.8463	5.6861	6.444
1810062G17Rik	1.2612	0.526	0.7361	0.888	1.5546	1.0087	1.1504	0.8881	0.675	0.6842	1.6436	1.5071	0.6587
1810062O18Rik	0.844	2.6711	0.8906	1.2549	2.1893	1.2136	1.3237	1.0964	1.738	1.6291	0.7597	1.7283	0.7902
1810063I02Rik	0	0	3.9266	3.572	0	0	0	0	0	0	0	1.9924	0
1810064F22Rik	0	0	0	0	0	0	0	0.2224	0	0	0	0.0649	0
1810065E05Rik	0	0	0.5734	0.6376	0	0	0	0	0.1589	0.1615	0	0	0
2010005H15Rik	0	0	0	0	0	0	0	0	0	0	0	0	0
2010009K17Rik	0	0	0	0	0	0	0	0	0	0	0	0	0
2010010A06Rik	0	0	0	0	0	0	0	0	0	0	0	0	0
2010106E10Rik	0	0	0	0	0	0	0	0	0	0	0	0	0.1301
2010107E04Rik	9.1988	9.5228	9.413	8.9457	11.1189	10.168	10.2043	10.1013	10.3411	10.1459	9.9477	10.7606	10.4704
2010107G23Rik	0.9658	1.0901	1.8173	1.9262	1.1052	1.1669	0.7586	0.4622	1.3182	0.9071	0.9877	2.0373	2.7504
2010109A12Rik	0	0	0	0	0	0	0	0	0.161	0	0	0	0
2010109I03Rik	0	0	0	0.2262	0	0	0	0	0	0	0	0	0
2010111I01Rik	4.8946	2.9708	2.7206	2.3187	4.3684	3.8893	3.7664	4.1304	4.2158	4.0111	2.5684	2.5141	2.9481
2010300C02Rik	0.0939	0.3656	0.4113	0.7362	0.7835	0.5415	0.6219	0.1557	0.3487	0.4726	0.1554	0.3319	0.6032
2010308F09Rik	0	0	0	0	0	0.5436	0	0.8081	0	0.4721	0	0	0
2010310C07Rik	0.2298	0	0	0.0659	0	0.0665	0	0.1111	0.0556	0	0.1201	0	0
2010320M18Rik	3.461	3.1902	3.8868	3.0678	3.8465	3.8073	3.8038	3.3642	4.189	4.1643	3.4202	3.4765	3.0042
2200002D01Rik	8.3105	3.979	3.3901	3.7253	6.6364	5.6273	5.4021	5.9482	6.1225	5.3842	5.06	3.177	4.9649
2200002J24Rik	0	0	1.4215	0	0	0	0	0	0	0	0	0	0
2210011C24Rik	1.3536	0	0.4791	2.3822	0.1213	0	0	0.8981	0.1913	1.1767	0.9304	0.3311	0.2292
2210013O21Rik	6.0684	5.705	5.6663	5.3823	6.9176	6.4845	6.2279	6.14	6.4022	6.3655	5.9373	5.1679	5.3011
2210016F16Rik	4.1744	3.0177	3.5591	3.2742	4.0107	4.0269	3.9204	3.632	3.673	3.6671	3.4725	4.421	3.9367
2210016L21Rik	4.1944	3.8044	4.4927	4.4896	4.6286	4.76	4.7595	4.3066	4.3186	4.339	4.2054	3.486	3.7818
2210406O10Rik	0.6743	0.2789	1.3306	0	0.5163	0.1841	0.4725	0.304	0.6519	0.7184	0.5307	0.3759	0.0885
2210408I21Rik	0.7149	0.916	0.5552	0.7459	0.8328	0.7204	0.7689	1.0074	0.6221	0.6755	1.104	0.5001	0.2038
2210409E12Rik	0	0	0	0	0	0	0	0	0	0	0	0	0
2210418O10Rik	0	0	0	0	0	0	0	0	0	0	0	0	0
2210420H20Rik	0	0	0	0	0	0	0	0	0	0	0	0	0
2300009A05Rik	2.2719	2.978	2.4373	2.4736	4.2517	2.6844	3.3204	2.6866	2.8521	3.1621	2.474	3.7567	3.2384
2310001H17Rik	0.6581	0.521	0.1669	1.1766	0.668	0.4346	1.2365	1.1362	0.876	0.5861	0.4596	1.0736	1.7625
2310001K24Rik	0.5086	0.6795	0.5418	0.6622	0	0.9898	0.9454	1.4957	0.4051	0.2209	1.8223	2.6076	0.8387
2310002L09Rik	0	0	0	0	0	0	0	0	0	0	0	0	0
2310007B03Rik	0.284	0.1425	0	0.3252	0	0	0	0	0	0	0	0	0.1417
2310008N11Rik	1.0085	1.3699	0.7853	0.94	2.3663	0.697	0.6659	2.5046	2.4866	1.2088	0.3621	0	0.3933
2310009B15Rik	5.2439	5.274	4.9706	4.4088	6.3659	5.3656	4.9043	5.7085	5.6416	5.7724	5.4172	5.273	5.3978
2310010J17Rik	0	2.6262	2.7608	0	2.4393	3.2445	2.3264	1.9747	2.3309	2.9863	2.6306	5.44	5.172
2310011J03Rik	5.9525	4.8244	5.4217	4.7831	6.0656	5.4353	5.3741	5.3453	5.4877	5.4959	5.6405	5.214	4.9625
2310015A10Rik	1.6581	2.134	2.8893	3.2731	2.8883	2.5132	2.6337	3.1716	3.3588	2.5364	2.8181	3.5101	3.0178
2310015D24Rik	0	0	0	0	0	0	0	0	0	0	0	0	0
2310022A10Rik	4.259	4.0191	3.7714	3.2521	4.3432	3.7201	3.6592	4.1213	4.2133	4.3815	3.7302	3.2481	3.0278
2310022B05Rik	7.4639	4.48	5.2093	5.4051	5.1524	5.2889	5.2911	6.4633	6.0097	5.8031	4.579	5.0043	5.9357
2310030G06Rik	2.6041	2.5191	2.4827	3.0783	4.5456	4.6588	4.7053	2.3645	2.3852	2.7624	1.1967	1.5459	2.9132
2310033P09Rik	4.0738	4.0103	4.4467	4.5266	3.355	3.8064	3.9	4.0174	4.4107	4.3657	4.7805	4.2246	4.0569
2310034G01Rik	0.6213	0.3287	0.5693	0.3488	0.1194	0.1164	0.3054	0.1917	0.3552	0.5099	0.6239	1.2251	0.7427
2310034O05Rik	0	0	0	0	0	0	0	0.1284	0.3966	0	0	0	0
2310035C23Rik	2.7243	3.0974	2.0716	2.571	1.8692	3.2857	3.1234	3.0179	2.8042	2.5977	2.4208	2.4981	1.8169
2310039H08Rik	5.1116	4.2001	5.1527	4.7121	4.9576	5.0236	4.6095	5.2283	5.3607	5.3115	5.2923	5.9776	6.2755
2310039L15Rik	0	0	0	0	0	0	0	0	0	0.0318	0	0	0
2310040G24Rik	0	0.8008	1.1766	0.776	0	0.4501	0	0.2059	0.5392	0.3885	0.5897	1.7884	0
2310043L19Rik	0	0	0	0	0	0	0	0	0	0	0	0	0
2310057M21Rik	3.561	3.1863	2.8848	2.4679	3.02	2.1857	3.2315	3.2434	2.8665	2.6512	3.3046	2.3748	2.6677
2310061I04Rik	5.3551	4.1293	4.5634	4.1819	5.6925	4.6057	4.584	4.8778	4.7068	4.4231	4.7137	5.032	4.3557
2310065F04Rik	0	0	0	0	0	0	0	0	0	0	0	0	0
2310068J16Rik	1.685	1.2728	1.2439	1.0433	1.1565	0.983	1.0819	1.1907	1.1168	1.7147	1.8039	1.3816	0.6254
2310069B03Rik	0.2491	0	0	0	0	0.263	0.1289	0.0705	0.1149	0.1365	0.1268	0.2642	0
2310069G16Rik	0	0	0.2477	0	0.2208	0	0	0.347	0	0.1841	0	0	0
2410002F23Rik	6.1563	6.2266	6.4793	5.5584	6.2038	5.9701	5.8117	6.0894	6.2828	6.2316	6.149	4.9794	4.4023
2410004B18Rik	4.3753	3.9957	4.1817	4.149	5.3021	4.2262	4.3988	4.8267	4.8546	4.9076	4.4791	4.0782	3.8827
2410004I01Rik	0	0	0	0	0	0	0	0	0	0	0	0	0
2410004P03Rik	0.2074	0.161	0.5011	0.1815	0.1638	0.0817	0.1726	0.3858	0.2915	0.135	0.1116	0.1821	1.0273
2410012E07Rik	0	0	0	0	0	0	0	0	0	0	0	0	0
2410015M20Rik	7.4561	6.4837	7.6902	7.055	7.7629	7.6538	7.5559	7.3245	7.8844	7.8027	7.3785	8.5282	8.001
2410017I17Rik	0	0	0	0	0	0	0	0	0	0	0	0	0
2410018L13Rik	1.7104	2.9044	1.7449	1.6608	2.2216	1.6017	1.9261	1.7802	1.9268	1.469	1.4768	1.3844	1.0924
2410021H03Rik	0	0.2527	0	0	0	0.2473	0	0	0	0	0	0	0
2410089E03Rik	1.6695	2.3773	2.371	2.468	1.4695	1.913	2.0418	1.5194	1.7559	1.9609	1.6637	1.6077	1.0796
2410124H12Rik	0	0.7216	0	0	0	0	0	0.2354	0.4321	0	0	0	0
2410131K14Rik	2.474	3.2626	2.6486	2.8426	3.2146	3.6551	3.5941	2.8251	3.023	3.1458	2.3991	2.6863	2.4518
2410137M14Rik	0	0	0.2384	0	0	0	0	0	0	0.2282	0	0	0
2410141K09Rik	0	0	0	0	0	0.4618	0.441	0	2.414	0	0	0	0
2510002D24Rik	3.7548	3.1062	3.5974	3.3531	3.4476	3.3147	3.2469	3.029	2.4727	2.2251	2.964	4.1112	4.6098
2510009E07Rik	1.6139	2.5174	1.9969	2.4938	1.7762	2.2082	2.8741	2.0027	2.2394	2.3217	2.1743	2.0814	2.4234
2510039O18Rik	6.209	5.1839	6.3065	5.99	6.1361	6.1179	5.9314	5.6569	5.7191	5.6989	5.3356	5.2922	5.5949
2610001J05Rik	5.3734	4.9318	4.5176	4.7203	5.9798	5.7848	5.8451	5.4714	5.5713	5.5661	5.4694	4.9882	5.1716
2610002M06Rik	1.4987	1.4089	1.5084	1.8027	1.2689	1.6408	1.4776	1.2381	1.4213	1.435	1.2651	1.8438	1.7119
2610005L07Rik	3.6672	5.1354	4.3787	5.4221	2.1328	4.5297	4.0839	4.1033	3.299	3.2351	3.8834	3.9623	3.4754
2610008E11Rik	3.1565	3.034	2.7159	2.9108	2.3198	2.9869	2.8558	2.8582	2.8872	3.0117	2.732	2.2958	2.3701
2610016A17Rik	0	0.5576	1.2715	0	0	0	0	2.6882	2.5457	1.5472	1.6266	3.4571	2.9185
2610020C07Rik	0.3736	0.8794	0.747	0.3501	0.8125	0.3544	0.5081	0.6436	0.6059	0.5819	0.8734	0.5078	0.3945
2610028E06Rik	0.0425	0.8198	0.4426	0.2857	0.9062	0.2056	0.658	1.1177	0.3216	0.3579	0	0.9255	1.3432
2610028H24Rik	0	0	0	0	0	0	0	0	0	0	0	0	0
2610035D17Rik	0.9271	2.1197	3.4221	1.9936	3.075	1.6611	1.5662	1.6898	1.7571	1.413	0.9321	0.4004	0.2413
2610037D02Rik	0.2384	0.6288	0.3169	0.5851	0.1885	0.2771	0.1716	0.3073	0.1171	0.0404	0.1693	0.1858	0.0484
2610042L04Rik	0	0.1582	0.4087	0.638	0	0.2283	0.3136	0.5534	0	0.3067	0.0739	0.0812	0
2610044O15Rik8	3.2437	3.7976	2.8355	3.0798	3.0465	3.7492	2.6079	2.4227	2.4642	3.6678	4.2485	3.3107	2.1927
2610206C17Rik	0	0	0.1978	0.0884	2.0685	0	0	0.0759	0.0745	0.0753	0.1601	0	0
2610301B20Rik	3.3229	3.2883	2.8873	3.5236	3.7339	3.4765	3.471	3.6022	3.1959	3.3617	3.7784	3.2518	3.308
2610306M01Rik	2.8864	1.3599	2.9446	1.876	2.3205	2.2092	2.0564	1.9428	2.0673	2.2461	1.8665	2.5263	2.3508
2610318N02Rik	2.8262	3.3617	3.1387	1.8197	3.3288	2.4116	1.8681	2.7694	2.5692	2.4633	3.8368	0.8732	0.9369
2610507B11Rik	4.6745	4.8727	5.3522	4.9348	4.5528	5.3187	5.5941	5.1816	5.0229	5.2557	5.2133	5.4484	4.9485
2610524H06Rik	4.1989	4.9255	5.4734	4.7292	5.1619	4.3609	4.8693	4.4116	5.1045	5.1987	5.266	3.7178	3.7843
2610528A11Rik	0	0	0	0	1.0627	0	0.678	1.3822	0.7661	0.4022	5.1295	5.2743	6.7675
2610528J11Rik	0	0	0	1.3646	0	0	0	0	0	0	0	0	0.2633
2700038G22Rik	3.9067	3.2045	2.0557	1.2566	4.0762	2.5451	2.4791	2.838	2.7227	3.0453	3.5657	1.578	1.0008
2700046A07Rik	0	3.7749	4.2384	4.407	0.4337	0.2278	0.0663	0.9644	2.4504	3.2376	0	0.2276	0
2700046G09Rik	0.8981	1.0599	0.6956	0.8951	0.8201	0.8015	1.0516	0.8485	0.9241	0.6475	0.6957	0.856	0.8544
2700049A03Rik	1.8488	2.0221	2.0738	1.9286	1.6189	1.4561	1.7592	1.6026	1.8307	1.6973	1.9196	1.9371	2.2508
2700060E02Rik	6.4103	6.5678	6.2504	6.1786	7.6862	7.2672	7.0925	7.1458	7.4277	7.2542	6.9623	7.1316	7.7311
2700062C07Rik	4.1781	3.9428	3.9374	3.2717	4.6373	4.1634	3.6326	4.3796	4.4673	4.3884	4.1869	4.3708	4.0256
2700069I18Rik	1.8052	0	0.5125	0.1662	0	0.3178	0.2995	1.3009	0.1401	0.1421	0.7483	0.5772	0.169
2700081O15Rik	4.3603	5.3681	5.7176	4.892	3.8093	4.9783	4.4574	4.1414	4.1691	4.1414	5.3363	4.6713	3.8485
2700089I24Rik	0	0	0	0	0	0	0	0	0	0	0	0	0
2700097O09Rik	2.3613	3.2142	2.7666	2.4693	3.2666	3.0502	2.9555	2.7754	3.4254	3.143	2.6438	2.9562	2.5634
2700099C18Rik	1.9195	2.9733	3.0139	1.8848	2.7213	1.8036	1.2511	2.803	2.2742	2.4516	3.7345	1.4489	0.8696
2810001G20Rik	3.7986	2.3878	2.976	1.9413	4.1016	3.2444	3.287	3.3918	3.3484	3.6092	3.2513	2.3557	1.3792
2810004N23Rik	4.8533	4.8292	4.5725	4.3066	4.951	4.451	4.296	4.7823	4.8702	4.8414	5.1246	4.7921	4.6102
2810006K23Rik	2.6964	3.0734	2.2018	2.3016	3.3168	2.3352	2.7042	3.1979	2.9806	2.6511	3.3194	3.3456	3.085
2810021J22Rik	1.2825	1.957	1.8282	2.855	1.5119	2.1775	1.5721	1.6861	1.8318	1.924	1.7509	1.7656	1.692
2810025M15Rik	5.3817	4.6691	4.8076	4.0621	5.7193	5.0475	5.0594	5.1582	4.9061	4.9609	4.6271	3.0724	2.9421
2810029C07Rik	0.6652	0.223	0.4638	0.0765	0.7001	0.633	0.9457	0.7257	0.4007	0.6365	0.4899	0.0782	0.2217
2810032G03Rik	0.5247	0.3342	0.87	0.9331	0.4672	0.4984	0.4698	0.336	0.2801	0.2302	0.9966	1.1266	0.5509
2810047C21Rik1	0	0	0	0	0	0	0	0	0	0	0	0	0
2810403A07Rik	4.3794	4.9383	4.5601	4.4838	3.3716	5.1427	4.999	4.5914	4.3853	4.2642	4.7606	4.2334	4.2711
2810404M03Rik	0	0	0	0	0	0	0	0	0	0	0	0	0
2810408A11Rik	0.4727	1.792	2.4188	2.0329	0.8479	1.1268	0.7223	0.7855	1.5334	0.9919	1.6463	1.7522	2.3698
2810428I15Rik	7.6222	6.5978	7.1527	6.0935	8.3192	7.5347	7.1882	7.5856	7.4679	7.5395	7.5367	7.9034	7.8515
2810429I04Rik	0.1895	0.4196	0.572	0.866	0.0509	0.0494	0.1745	0.6328	0.3024	0.4452	1.0587	0.3372	0
2810433D01Rik	0.5449	0	0.9898	0.5563	0.8949	2.7603	2.4203	0.7205	1.0972	0.97	0	0.4748	0.5645
2810442N19Rik	1.0424	0.1957	0.2199	0.3581	0	0.3615	0.1806	0	0.1605	0.6774	0.3354	0.1922	0
2810454H06Rik	0.1402	0.5709	0.4132	0.1724	0.0923	0.0897	0	0.1493	0	0.2161	0.4684	0.2573	0
2810459M11Rik	0	0.1749	0.4163	0.3229	0.0441	0	0.04	0	0	0.2107	0.2375	0.1347	0.1312
2810471M01Rik	0	0	0	0	0	0	0	0	0	0	0	0	0
2810474O19Rik	1.5609	3.7437	3.0758	3.5757	2.3289	2.7625	2.7793	3.0387	2.7905	2.7164	3.3796	4.0538	4.2972
2900009J06Rik	2.2002	2.3556	1.081	1.7332	2.663	2.5139	2.6923	2.3869	3.3121	3.0816	2.878	2.9188	3.1328
2900011O08Rik	0.2445	0.349	1.1692	1.4307	0.5792	1.1523	1.1246	0.2443	0.3259	0.1499	0.319	0	0.1212
2900026A02Rik	4.5369	3.1615	2.3338	2.7842	3.4619	4.182	4.2759	2.5919	2.6472	2.9692	1.2346	1.2385	1.4912
2900052N01Rik	0	0.1226	0	0.0683	0	0.0689	0	0.1033	0.1582	0.1978	0	0	0
2900055J20Rik	0	0	0	0.2659	0	0	0	0	0	0	0	0	0
2900076A07Rik	2.1586	3.3196	3.579	3.1911	2.3118	3.4643	3.6712	3.4324	3.565	3.4793	3.8437	4.3469	3.7664
2900079G21Rik	0.1784	0.3029	0.167	0	0	0	0	0	0.1402	0.1423	0	0	0
3000002C10Rik	0.8527	1.0379	0.7693	1.0075	0.8097	0.2009	0.1946	0.832	1.0179	0.9151	1.8584	1.4175	0.2051
3010003L21Rik	1.0997	1.2561	1.6545	1.0337	1.5611	1.561	0.8195	1.0487	1.141	1.6168	1.4215	0.7606	0.172
3100003L05Rik	0	0	0	0	0	0	0	0	0	0	0	0.3007	0.5581
3110002H16Rik	4.9897	3.9606	5.0974	4.2119	4.9169	4.9465	4.9655	4.0022	4.1533	4.4194	3.5071	4.1206	4.1909
3110009E18Rik	3.7198	3.8386	3.7697	3.711	4.7247	3.8881	3.4492	4.0837	3.8155	4.0606	4.5793	4.8959	4.3337
3110035E14Rik	0	0.0445	0	0	0	0	0	0	0.0367	0.037	0.1181	0	0
3110040N11Rik	4.3832	4.4282	4.8514	4.2885	4.961	5.0364	4.704	4.8895	5.0521	5.3079	4.5411	4.6589	5.4281
3110043O21Rik	2.4381	2.9894	3.0563	2.9211	3.2075	3.5769	3.5003	2.7403	3.0695	2.5763	2.8023	6.0523	5.5977
3110045C21Rik	0.1725	0.313	0	0.1609	0.3152	0	0.2629	0.2391	0.1356	0.1244	0.1498	0.1629	0.1639
3110056K07Rik	1.4972	2.1655	1.2268	2.184	2.927	2.377	2.4034	2.6694	2.2861	2.3614	2.7669	2.0672	1.7478
3110062M04Rik	2.4691	2.9302	2.4428	2.4926	2.7002	2.9571	3.3417	2.789	2.8771	2.975	2.9885	3.2927	3.1822
3110070M22Rik	1.1884	1.0656	0.998	1.116	1.0827	1.1348	0.8579	1.0705	1.233	1.1284	1.0679	1.7865	1.5517
3110079O15Rik	0	0.5485	0	0	0	0	0	0	0.7844	1.3261	0	0	0
3110082I17Rik	5.3022	4.1323	4.0838	4.2504	4.5786	4.0259	3.7956	4.6325	4.5057	4.4536	5.174	4.4454	4.1585
3110099E03Rik	0	0.333	0	0.6356	0	0	0.0514	0.6645	0.4301	0.1348	0.1584	0.0559	0
3300002I08Rik	1.0472	1.6546	1.1396	1.4651	1.1999	2.4434	1.3994	1.304	1.9026	2.1669	1.2773	2.5496	2.136
3300005D01Rik	4.3457	1.3619	0	0.7831	2.3234	1.694	1.8636	2.4586	2.4016	2.3806	0.8845	0.1412	1.4281
3425401B19Rik	0.0265	0.0747	0.0287	0.0966	0	0.025	0	0.0423	0.1015	0.0823	0	0.0255	0.145
3632451O06Rik	0.2619	1.9081	2.1733	1.172	0.9732	0.7854	0.6637	1.4518	1.9832	1.8334	1.8101	2.0585	1.2042
3830403N18Rik	0.3362	0.5839	0.7725	0	0.9151	0.7981	0.7582	0.698	0.7766	0.7857	0.6461	0.4527	0.1686
3830406C13Rik	2.3314	3.3171	2.8726	2.894	3.3111	2.9382	3.1629	3.2549	3.4447	3.2592	2.9185	3.3088	2.7062
3830408C21Rik	0.1843	0.3331	0.3729	0	0.5486	0	0.443	0.2177	0.4575	0.1475	0.3725	0.1758	0.0904
3830417A13Rik	0.1921	0	0	0.2615	0	0	0	0.0796	0.3543	0.2929	0	0.9548	1.1379
3830432H09Rik	0.1049	0	0.0698	0.3614	0	0	0	0.0841	0	0	0	0.0617	0
3930402G23Rik	0.097	0.2619	0.1049	0.477	0.3836	0.2191	0.3908	0.4755	0.2851	0.3658	2.0265	2.2365	2.6706
4430402I18Rik	0.4669	0.0559	0.3321	0.3884	0.1995	0.3638	0.2268	0.4007	0.4069	0.7727	0.1123	2.2656	0.2826
4632404H12Rik	1.0592	1.047	0.5145	1.081	0.8438	0.7323	0.8298	1.2361	1.0123	0.9018	1.1466	0.8786	0.4524
4632415L05Rik	1.7781	2.2895	1.2116	1.8767	1.1744	1.1144	1.3897	1.3591	1.1328	1.2538	1.8544	2.4821	1.1398
4632427E13Rik	0.324	0.5292	0.2924	0.369	0.3003	1.2908	0.716	1.2106	0.6406	0.7906	0.266	0.538	0.1443
4632428C04Rik	0	0	0.0693	0.7419	0.1217	0.5141	0.163	0.149	0.0991	0.1475	0.1608	1.2436	1.0165
4732471J01Rik	0.6838	0.0813	0.2191	0.3739	0.7123	0.1741	0.2588	0.1478	0	0	1.1046	1.6605	0.7409
4732490B19Rik	0	0	0.2572	0.1164	0.0617	0	0	0	0	0	0	0	0
4732491K20Rik	0.7525	0.1344	0.3734	0.1727	0.736	0.4026	0.3785	0.5776	0.6931	0.4907	0.2713	0.2578	0.2164
4831440E17Rik	0	0	0	0.1645	0	0	0	0	0	0	0.1532	0.1665	0
4833412C05Rik	2.042	0.7632	0.4784	0.5346	2.2741	1.7477	1.2078	2.9247	2.4555	2.3281	0.9415	0.7485	1.4196
4833418N02Rik	1.4004	2.1135	1.8033	1.5339	1.9264	2.4922	1.8452	2.0288	2.2743	2.1084	1.4106	1.0255	1.6523
4833420G17Rik	3.3338	3.9416	4.4014	3.9048	3.3598	3.5925	3.6487	3.3676	3.6273	3.8598	4.219	4.0128	4.0557
4833422C13Rik	0.3615	0.5987	0.5176	0.3214	0.3291	0.1006	0.3332	0.2954	0.3395	0.6797	0.7551	0.37	0.4839
4833422M21Rik	0	0	0.0699	0.2402	0	0	0.0569	0.1019	0	0	0	0	0
4833423E24Rik	0	0	0	0.0644	0	0	0	0	0.0543	0	0	0	0
4833427F10Rik	0	0	0	0.1056	0.3063	0	0.0998	0	0	0.09	0.0982	0	0.3004
4833427G06Rik	1.1838	1.6382	0.204	0.8285	3.2597	2.4639	2.4186	2.862	2.2398	2.3545	1.2939	0.1785	0.1796
4833439L19Rik	5.5566	5.6284	5.1615	5.5171	5.4024	6.0846	5.6205	5.1466	5.0202	5.0258	5.1918	5.8028	5.3656
4921504A21Rik	1.1513	0.7483	0.2874	0.2493	1.295	1.0225	0.4428	0.5638	0.202	0.213	0.2387	0.0699	0
4921507P07Rik	0.1884	0	0.203	0	0	0.1211	0	0.0526	0	0.151	0.1645	0.77	0.2344
4921513I03Rik	0.8324	0	0.6675	0	0.5378	0	0.2688	0.0865	0.1653	0.516	0	0	0
4921517D22Rik	0	0	0	0	0	0	0	0	0	0	0	0	0
4921524J17Rik	4.761	4.245	3.1539	3.5272	5.7105	4.5808	4.8063	5.1126	5.1098	4.8763	3.9573	3.8903	4.0738
4921536K21Rik	0.9196	0.4026	0.3499	0.3056	0.6563	0.64	0.5322	0.5259	0.9234	0.6185	0.5969	0.4028	0.2145
4930402H24Rik	4.0226	4.3759	3.4401	3.3166	4.6673	4.7453	4.9268	4.4167	4.6571	4.292	3.584	4.4491	4.2121
4930402K13Rik	0	0	0	0	0	0	0	0	0	0	0	0	0
4930404N11Rik	2.7942	3.5594	4.3444	4.533	2.8783	4.0032	3.7534	3.4782	3.7868	3.7176	3.7424	5.7576	5.3215
4930407I10Rik	0	0	0	0	0	0	0	0	0	0	0	0	0
4930412O13Rik	0	0.6889	1.3897	1.892	0.2712	0	0.5574	0.3714	0.1157	0.1172	0	0	0.1396
4930415F15Rik	1.5113	1.3961	0.2891	0	2.1261	2.8434	1.9503	1.2791	1.8853	0.5603	2.4039	1.1632	0.2671
4930415O20Rik	0.4203	0	0	0	0.3966	0	0	0.3322	0.3283	0.8411	0	0.3844	0.3957
4930426D05Rik	0	0.9246	2.9322	2.3097	0.117	0.2391	0.0874	0.2045	0.7814	0.7539	0	0.4375	0.451
4930426L09Rik	1.5458	0.3062	0.5331	0.6189	0.9129	0.3023	0.2843	0.7299	0.6008	0.8354	0.28	0.109	0.2098
4930427A07Rik	2.5174	4.2033	3.1666	3.021	1.9673	2.9791	2.1656	4.3993	2.2717	1.8534	4.3139	2.2004	0.8588
4930429F24Rik	0	0.2016	0.2268	0.4485	0.1055	0	0.6981	0.17	0.2438	0.5821	0.1837	0.6036	0.2003
4930430F08Rik	2.5095	2.6855	1.3009	3.6739	2.6032	2.9244	2.5328	2.3377	2.0482	1.6432	2.8239	2.2069	2.0995
4930431F12Rik	0	0	0	0	0	0	0	0	0	0.055	0	0	0
4930432K21Rik	0.2713	0.6392	1.235	1.1779	0.6813	0.1218	0.1678	0.3195	0.6494	1.3716	0.334	0.9203	1.5085
4930444G20Rik	0	0	0	0	0	0	0	0	0	0	0	0	0
4930444M15Rik	0	0	0	0	0	0	0	0	0	0	0	0	0
4930444P10Rik	0	0.7895	1.6479	1.4689	0.2116	0	0	0.1761	0.1733	0.4307	0	0	0
4930445N18Rik	0	0	0.2309	0	0	0	0	0	0.1686	0	0	0.1655	0
4930447C04Rik	0	0.1508	0	0	0	0	0	0.0643	0.1241	0.5753	0	0.6121	0
4930447M23Rik	0	0.3007	0	0.5216	0.2461	0.1058	0.0991	0	0	0	0	0	0
4930451G09Rik	0.1392	0.1332	0.2198	0.2493	0.3171	0.1314	0.0628	0.2659	0.1623	0.4863	0.286	1.3081	0.6968
4930452B06Rik	0.8935	1.2289	1.2388	1.3403	0.8742	0.4683	0.9226	1.1637	0.5329	0.9276	0.9905	0.4314	0
4930453N24Rik	3.4765	2.7087	3.0773	2.0258	4.6437	2.4793	2.855	3.3908	3.2808	2.9811	3.0749	3.2418	3.1656
4930455D15Rik	0	0	0	0	0	0	0	0	0	0	0	0	0
4930455G09Rik	0.3526	0	0.6754	1.1774	0	0	0	0	0.5077	0.9006	0	0.3253	0.3326
4930461G14Rik	0.2297	0.4102	0	0	0.2201	0	0	0.1832	0.1803	0	0	0	0
4930467D21Rik	0	0	0	0	0	0	0	0	0	0	0	0	0
4930467E23Rik	0	0	0	0	0	0	0	0	0	0	0	0	0
4930467K11Rik	0	0	0	0	0	0.2677	0	0.2274	0	0	0	0	0
4930471M09Rik	0	0	0.1681	0	0.0775	0.0754	0	0	0.2371	0	0.1386	0	0
4930479D17Rik	0	0	0	0	0	0	0	0	0	0	0	0	0
4930480K23Rik	0.1324	0.5755	0.4305	0.3431	0.1288	0.0429	0.0401	0.3298	0.1384	0.1058	0.1155	0.4522	0.3825
4930481A15Rik	0	0.0718	0.3495	0.2007	0	0.2266	0	0.0602	0	0.2433	0.2836	0.9807	0.0714
4930483K19Rik	0	0.256	0	0	0	0	0	0	0	0	0	0.1326	0
4930486I03Rik	0	0	0	0	0	0	0	0	0	0	0	0	0
4930486L24Rik	0.784	0	0	0	0.5207	0.2251	0.4802	0.0994	0	0	0.4732	0.4217	0
4930502E18Rik	0	0.4046	0.4517	0.2117	0.2192	0.8484	0.6068	0.3451	0.5503	0.7981	0	0	0.1117
4930503B20Rik	0	0	0	0	0	0	0.0671	0.1519	0	0	0.1652	0.1792	0
4930503E14Rik	0	0	0	0	0	0	0	0	0	0	0	0	0
4930503L19Rik	2.8828	3.2264	2.2698	2.4523	1.493	2.248	2.2706	3.1916	2.1787	2.322	2.8158	2.1698	2.2209
4930505A04Rik	0	0	0	0	0	0	0	0	0.1641	0.1668	0	0	0
4930507D05Rik	0.3941	0.6746	0.3468	0.3027	0.2416	0.3735	0.3514	0.3223	0.5283	0.2611	0.724	0.3763	0.1622
4930509E16Rik	0	0	0	0	0	0	0.2481	0	0.1152	0.2248	0	0	0
4930512B01Rik	0	0	0	0	0	0	0	0	0.1332	0	0	0	0
4930512M02Rik	0	0	0	0	0	0	0	0	0	0	0	0	0
4930513N10Rik	1.5534	0.9168	1.7065	1.3368	0.6933	1.3027	1.2797	0.8832	1.5921	0.465	1.1605	0.8126	0.1977
4930515G01Rik	1.0804	1.0349	0.2845	0.7238	0.7503	0.9623	0.5286	0.6415	0.4776	0.4829	1.0314	0.6489	0.1314
4930519F16Rik	0	0.7969	0	0	0	0	0	0	0.8293	0.1668	0.7285	0.5441	0
4930519G04Rik	0	0	0	0	0	0	0	0	0	0	0	0	0.1403
4930523C07Rik	0.7776	1.718	1.5655	2.0116	1.583	2.9783	1.6547	2.5757	2.804	2.5345	0.6847	1.0742	1.701
4930524B15Rik	0.0795	0	0	0	0	0	0	0	0	0.0632	0	0	0
4930525G20Rik	0	0.1418	0.0553	0	0	0.0482	0	0	0.0402	0.08	0.0444	0.049	0
4930526L06Rik	0	0	0	0	0	0	0	0	0.2672	0.1418	0	0	0
4930528D03Rik	0	0	0	0	0	0	0.1231	0	0	0	0	0	0
4930539E08Rik	0	0.2562	0.3446	1.1039	0.2875	0.6969	0.7471	0.2846	0.4586	0.4613	0.0556	0.3086	0.5145
4930539J05Rik	0.5895	1.1278	0.6259	1.1975	0.7131	0.7034	0.8635	0.9993	0.8876	0.269	1.0423	2.2762	1.9569
4930545L23Rik	0	0	0	0	0	0	0.0546	0	0	0	0	0	0
4930548H24Rik	0.1931	0	0.1191	0	0	0	0	0.1726	0	0	0	0	0
4930550C14Rik	0.3234	0.9788	0.523	1.028	0.7886	0.7729	1.0727	1.0373	1.0953	1.1798	0.7202	1.2612	1.0449
4930550L24Rik	0	0	0	0	0.1015	0	0	0	0	0	0	0	0
4930552P12Rik	0	0	0	0.1139	0.1183	0	0.0548	0.0499	0.049	0	0	0.0595	0
4930555G01Rik	0	0	0	0	0	0	0	0	0	0	0	0	0.073
4930556M19Rik	0.5307	0.3663	0.4065	0.2608	0.6895	0.7959	0.7344	0.6121	0.6256	0.3001	0.6646	0.3997	0.6816
4930556N13Rik	0	0	0	0	0	0	0	0	0	0	0	0	0
4930558J18Rik	0.1506	0.7479	0.0836	0.2689	0.2792	0.2719	0.0681	0.3872	0.1193	0.1204	0.3628	0.394	0.0735
4930558K02Rik	0	0	0	0	0	0	0	0	0	0	0	0	0
4930562C15Rik	0	0	0	0	0	0	0	0.0492	0.0445	0.2542	0	0.744	0
4930562F07Rik	0.9218	0.2555	1.0668	1.2336	0.3553	0.4634	1.3765	1.6201	1.6878	1.6996	0.8104	0.6218	0.3538
4930563D23Rik	0	0	0	0	0	0	0	0	0	0	0	0	0
4930563E18Rik	0	0	0	0	0	0	0.0939	0	0	0	0	0.1013	0
4930565N06Rik	0.1261	0.4308	0.1997	0.2781	0	0.0608	0.0568	0	0	0	0	0	0
4930570G19Rik	0.4207	1.2888	1.3685	1.3721	0.946	0.888	0.6619	0.8863	1.1796	0.9518	1.4744	0.2825	0.1352
4930572O03Rik	0	0	0	0	0	0	0	0	0	0	0	0	0
4930577N17Rik	1.6772	0.8678	1.0674	1.0941	1.5773	1.4032	1.2667	1.4233	1.309	1.3508	1.7597	0.8635	0.4963
4930578I06Rik	0	0	0	0	0	0	0	0	0	0	0	0	0
4930578M01Rik	0	0	0	0	0	0	0	0	0.1633	0	0	0	0
4930579F01Rik	0	0	0	0	0	0	0	0	0	0	0	0	0
4930579G18Rik	0.3595	1.14	0.3849	0.4775	0	0.1793	0.1686	0.1524	0	0.29	0.3143	0.1797	0
4930579G24Rik	3.2241	3.5291	2.6887	2.8113	3.1389	1.9443	2.8489	3.3712	2.5318	2.4228	2.8815	2.0198	1.5275
4930583K01Rik	0	0	0	0	0	0	0	0	0	0	0	0	0
4930590J08Rik	0.0841	0.4256	0.3335	0.4547	0	0.2942	0.612	0.1095	0.1325	0.5135	0.0731	0.3808	0
4930591A17Rik	0	0	0	0	0	0	0	0	0	0	0	0	0
4930594C11Rik	0	0	0	0	0	0	0	0	0	0	0	0	0
4930597A21Rik	0	0	0	0	0	0	0	0	0	0	0	0	0
4930599N23Rik	0	0.2074	0.4333	0.8039	0	0.3819	0	0.1729	0	0	0.5037	0.2034	0
4931403G20Rik	0.0958	0	0	0	0	0.1754	0.1644	0	0	0	0.162	0	0
4931406B18Rik	0	0.2168	0	0	0.1676	0.9918	0.4325	0	0	0	0	0	0
4931406C07Rik	3.1296	3.891	3.7161	4.1238	3.7671	4.5737	4.3108	4.1873	4.169	4.2271	4.4238	7.2602	6.103
4931406P16Rik	3.6712	2.6864	2.6312	3.212	2.0595	2.2968	2.1338	2.4541	2.2294	2.3388	2.9767	3.4647	3.2005
4931408C20Rik	0	0.033	0	0	0	0	0	0	0	0	0	0	0
4931409K22Rik	0	0	0	0	0	0	0	0	0	0	0	0	0
4931414P19Rik	1.8365	2.3074	2.2423	2.4644	1.5414	1.7704	1.084	1.4154	1.6016	1.6251	1.992	2.266	2.3917
4931423N10Rik	0	0	0	0	0	0	0.077	0.0701	0	0	0.0759	0.0834	0
4931428F04Rik	1.7126	3.5039	3.5841	2.4641	2.9348	3.3828	3.2505	2.667	2.9341	2.8886	2.2345	2.1555	2.0561
4931429L15Rik	0	0	0	0	0	0	0	0	0	0	0	0	0
4931431C16Rik	0	0	0	0	0	0	0	0	0.0873	0	0	0	0.0535
4931440F15Rik	0	0	0.1453	0	0.131	0	0.0408	0	0	0	0	0.0444	0
4931440P22Rik	1.3969	1.239	1.7048	1.0123	0.7835	1.3028	1.0496	1.2742	0.6775	1.4109	1.4462	2.0663	1.7776
4932413F04Rik	0	0.0531	0.0601	0	0	0	0	0	0	0	0	0	0
4932435O22Rik	0	0	0	0	0	0	0	0	0	0	0	0	0
4932438A13Rik	2.2932	2.7265	2.5342	2.6002	2.3581	2.802	2.8258	2.5813	2.4625	2.4957	2.292	2.9978	2.7942
4932438H23Rik	0	0.0549	0	0	0.0619	0.0602	0.0562	0	0	0	0	0	0
4932443I19Rik	0	0	0	0	0	0	0	0	0	0	0	0	0.2601
4932702P03Rik	0.1079	0.2452	0.4668	0.2399	0	0.1972	0.0953	0.1286	0.0433	0.1272	0.0477	0	0.0523
4933402D24Rik	0.0921	0.1711	0	0.1672	0	0.0868	0	0	0.0725	0	0	0	0
4933402E13Rik	0.0827	0	0.0895	0.4106	0	0	0	0	0.1874	0	0	0.1539	0.0787
4933402N03Rik	0	0	0	0	0	0	0	0	0	0	0	0	0
4933402P03Rik	0	0	0	0	0.0966	0	0	0	0	0	0	0.0952	0.0949
4933403O08Rik	0	0	0	0	0.176	0	0	0	0	0	0.159	0	0
4933404O12Rik	3.483	2.9499	2.654	1.9257	2.8088	1.0416	1.3895	1.846	1.9611	2.8764	2.5989	2.1498	1.8312
4933405D12Rik	0	0	0	0	0	0	0	0	0.2054	0.2093	0	0.2444	0
4933405L10Rik	0.5337	0.3923	0	0	0	0.6842	0.1263	0.7044	0	0.114	0.1242	0.1534	0.5039
4933406C10Rik	0.1153	0	0.4749	0.5075	0.1882	0.4357	0.2627	0.2982	0.079	0.3713	0.1001	1.043	0.8355
4933406G16Rik	0	0	0	0	0	0	0	0	0	0	0	0	0
4933406I18Rik	0	0.3752	0.2247	0.6553	0	0.9082	0.1847	0.3164	0	0.3163	0.1814	2.6962	1.2931
4933407L21Rik	0	0	0	0	0.1019	0	0.047	0.1217	0.042	0.1225	0.1335	0.0512	0.2791
4933408B17Rik	0.2906	0.4519	0.3923	0	0.1286	0.0623	0.1818	0.2543	0.3615	0.3	0.551	0.3609	0.1286
4933408J17Rik	0	0.0827	0.1812	0	0	0	0	0.0693	0	0	0.1464	0	0
4933408N05Rik	0.1039	0	0	0	0	0	0.178	0	0	0	0.0903	0	0
4933411K16Rik	0	0.3257	0	0.3182	0	0	0	0	0	0	0.1063	0.4165	0.4164
4933413G19Rik	0	0	0	0	0.1139	0	0	0	0	0	0.198	0	0.112
4933413J09Rik	0.0879	0.0841	0.1403	0.0417	0.2428	0.1993	0.2213	0.2648	0.3467	0.1691	0.0765	0.2021	0.0837
4933415F23Rik	0	0	0	0	0	0	0.08	0	0	0	0	0	0
4933416C03Rik	0	0	0.0843	0.1272	0	0	0.0687	0	0	0	0	0	0
4933416I08Rik	0	0	0	0	0	0	0	0.0279	0	0.0812	0	0	0
4933416M07Rik	1.4346	0.3431	1.1457	1.4799	0.3395	0	0	0.9044	0	0	0.3105	0.33	0.3377
4933417E11Rik	0	0	0	0.1522	0.299	0.1534	0	0	0.1282	0	0	0.1542	0.4208
4933417O13Rik	0	0	0	0	0	0	0	0	0	0	0	0	0
4933425L06Rik	0	0	0	0	0	0	0	0	0	0	0	0	0
4933427D06Rik	0.0629	0.0602	0	0.1696	0.1197	0.1164	0	0	0	0	0	0	0.0599
4933427D14Rik	2.3328	2.2398	1.8845	2.2783	2.7201	1.7356	1.0814	1.8735	1.3964	1.5054	1.4903	1.4686	1.3467
4933427E11Rik	0.5042	0	0.5375	0	0.2644	0.1348	0.2427	0.4999	0.1126	0	0.2389	0.4782	0
4933428C19Rik	0	0	0	0	0	0	0	0	0	0	0	0	0
4933428G20Rik	1.6555	0.9164	1.1926	0.8366	0.8014	1.7025	0.8064	1.6679	1.1365	1.1455	0.7329	0.643	0.9099
4933430I17Rik	0.0906	0.2457	0.5765	0.3118	0	0.2426	0.2277	0.0727	0.3263	0.2691	0.2244	0.245	0
4933431E20Rik	2.0805	2.1052	1.6718	2.4759	0.8034	1.7139	1.1563	0.6564	1.2485	1.6341	1.2052	1.9806	1.404
4933433G15Rik	0	0	0	0	0	0	0.1347	0	0.1199	0	0	0.3949	0.386
4933434E20Rik	4.8587	5.1539	4.5108	4.9899	4.6977	5.2798	5.2464	4.973	4.6233	4.6736	4.7578	4.5882	4.6341
4933438K21Rik	0.0962	0.0921	0	0.0899	0.1808	0.0907	0.0849	0	0	0	0	0	0
4933440J02Rik	0	0	0	0	0	0	0	0	0	0	0	0	0
5031410I06Rik	0	0	0	0	0	0	0	0	0	0	0.0442	0	0
5031425E22Rik	3.6564	2.9439	3.5706	2.8385	4.0457	3.6785	3.321	3.6875	3.2435	3.6127	3.7005	3.0885	2.444
5031425F14Rik	0	0	0	0	0	0	0	0	0.0594	0	0	0	0
5031439G07Rik	4.6726	4.205	4.7129	4.6165	4.7333	4.9187	4.8517	4.0841	4.0882	4.1967	3.8845	3.7403	3.661
5033403F01Rik	0.5331	0.4222	0.2548	0.1151	0.2293	0.5055	0.4772	0.5117	0.4309	0.4354	0.2068	0.2252	0.1171
5033417F24Rik	0.1755	0.4538	0	0.1642	0.2485	0.3837	0.3611	0.2707	0.1391	0.0719	0.0785	0.2444	0.2435
5033428I22Rik	1.104	2.0136	1.9731	2.2534	1.5965	0.7433	0.7094	1.2935	1.3482	1.4422	1.5185	0.7222	0.1848
5330413P13Rik	0	0	0.0884	0.0387	0.2129	0	0	0	0	0	0	0	0
5330417C22Rik	0	0	0.0493	0.1241	0.1955	0.39	0.1575	0.32	0	0.0825	0	0.0506	0.0988
5430402O13Rik	0	0.211	0.4402	0.2053	0.3959	0.6942	0.6593	0.5506	0.4248	0.3009	0.326	0	0.3903
5430416N02Rik	4.1479	4.4955	4.4852	3.5138	4.9258	3.4599	3.8241	4.1301	4.4365	4.3256	4.5025	3.9873	4.0832
5430419D17Rik	0	0	0.0586	0.435	0.0178	0	0.0161	0	0	0	0	0	0
5430427O19Rik	0	0	0	0	0	0.0377	0.0352	0.0321	0	0	0.0686	0.0758	0
5530401A14Rik	0	0	0	0	0	0	0	0	0	0	0	0	0
5730403I07Rik	0	0	0	0	0	0	0	0	0.0615	0	0	0	0
5730409E04Rik	2.4871	2.3961	2.2059	2.1159	3.0513	3.814	3.7092	3.3062	3.4621	3.6623	2.8531	2.8873	2.5027
5730420D15Rik	0	0.1415	0	0	0	0	0	0	0.1163	0	0.1284	0.1401	0
5730422E09Rik	0	0	0	0.0871	0.8812	0	0	1.2403	0	1.9707	1.3641	0	0
5730455P16Rik	2.3684	3.2314	2.3296	3.3068	2.6502	3.1727	3.1315	2.9476	3.0138	2.8087	2.857	3.1026	2.9168
5730460C07Rik	0	0	0	0	0	0	0	0	0	0	0	0	0
5730480H06Rik	2.8746	3.5052	3.5225	3.1355	3.4623	3.3833	3.3539	3.6442	3.8925	3.9169	3.556	2.8524	3.3087
5730507C01Rik	0.283	1.2207	0.8631	0.4867	0.143	0.3841	0.9792	0.7551	0.7442	0.5973	0.4581	0.493	0.2687
5730508B09Rik	1.2743	0.4649	0.6726	0.8049	1.3017	1.1247	1.04	1.1272	1.3399	1.5189	1.3056	3.8414	3.509
5730522E02Rik	0	0	0	0	1.0228	0	0	0	0	0	0	0.4164	0
5730559C18Rik	2.8547	2.1992	2.333	1.8558	3.3646	3.0571	2.9083	1.2884	1.0353	1.442	1.0524	0.271	0.2277
5830417I10Rik	0.0227	0.0524	0.0401	0.0468	0.0104	0.0079	0.0269	0.0138	0	0.0062	0.0117	0.0231	0
5830418P13Rik	0.2143	0.526	0.429	0.5132	0.3859	0.2554	0	0.4664	0.3191	0.2173	0	0	0.0688
5830432E09Rik	0.7562	0.2057	0.1203	0	1.1974	0.7135	0.8412	0.5992	0.2935	0.1477	0.0366	0.0613	0.1058
5830454E08Rik	0.5209	0.2715	1.2648	1.2557	1.3812	0.2656	0.8167	0.4207	0.7374	0.5956	0.6397	0.8455	1.0082
5830473C10Rik	0	0.0648	0.1431	0.3431	0	0.0639	0	0	0	0.1058	0.0589	0.0649	0.0645
5930412G12Rik	0	2.8257	4.69	4.6561	1.3771	0.3598	1.0474	2.52	3.2828	4.3405	0.0659	0.0619	0.0721
6030407O03Rik	0	0.1351	0.1523	0	0	0	0	0	0.1111	0.1125	0	0.256	0
6030408B16Rik	0	0	0	0.1418	0.5148	0	0	0	0	0.3383	2.5861	7.151	7.8677
6030419C18Rik	4.8017	4.2267	4.1948	3.798	5.5285	5.3287	5.3878	4.9557	4.6996	4.9843	4.5857	3.2072	4.5891
6030443J06Rik	0.1599	0.853	0.1097	0.4655	0	0.3206	0.4628	0.2286	0.4359	0.4026	0.2961	1.1638	0.94
6030458C11Rik	2.9709	3.2945	3.0291	3.093	2.7849	2.7838	2.5791	3.0187	2.8994	2.6288	3.2547	2.7095	2.6355
6030468B19Rik	0	0	0	0	0	0	0	0	0	0	0	0	0
6030498E09Rik	0	0	0	0.1239	0	0	0.1171	0	0.1044	0.4283	0	0	0
6230400D17Rik	1.0001	1.2897	1.0524	0.991	1.3601	1.202	0.8546	1.2668	1.1365	0.7875	0.9461	0.2841	0.5898
6330403K07Rik	2.7518	2.1058	3.7369	2.9301	0.4736	1.1456	1.3944	1.2304	0.6459	0.9177	3.238	2.4202	2.5321
6330408A02Rik	2.385	2.0029	2.281	2.289	1.6645	2.0645	2.0915	2.059	2.0403	2.4619	1.9641	2.3587	2.0346
6330409D20Rik	0	0	0	0	0	0	0	0	0	0	0	0	0
6330418K02Rik	0.8687	1.6383	0.401	0.4663	1.6858	0.8344	0.4415	1.3297	1.0895	1.2319	1.6185	1.2955	0.2515
6330549D23Rik	0.2057	0.5163	0	0	0.2001	0	0.2245	0.2436	0.202	0.1177	0.1359	0.2186	0.0516
6430503K07Rik	0	0	0	0	0	0	0	0	0	0	0	0	0
6430531B16Rik	0	0.3781	1.0527	0.6984	0.468	0.9788	0.2889	0.1812	0.2594	0.8468	0.1012	1.7547	2.4306
6430550D23Rik	0.0678	0.8241	1.3734	1.7105	0.1288	1.0917	0.986	1.6368	0.9836	1.4072	1.134	3.6813	1.9653
6430562O15Rik	0.1221	0.1171	0.1186	0.092	0.0365	0.1037	0.0653	0.1451	0.1953	0.1431	0.0956	0.1054	0.0705
6430571L13Rik	0.1165	0.2148	0.2961	0.3494	0	0.3081	0.1518	0	0	0.1373	0.9624	2.3595	2.0278
6430573F11Rik	0.5297	1.2092	1.7285	0.9584	0.6546	0.4611	0.6633	0.2766	0.7162	0.9822	0.9202	2.0804	1.3113
6430710C18Rik	0	0	0.5318	0.5883	0.1727	0	0	0	0	0	0	0	0
6720483E21Rik	0	0.4127	0	0.1476	0.1524	0.2838	0.1397	0.1265	0	0	0.1374	0.1496	0
6720489N17Rik	1.0983	1.4409	0.9212	0.6554	0.8207	0.5542	0.5589	0.8447	0.6642	1.2497	2.3355	0.8662	1.0614
6820408C15Rik	0.992	0.0926	0.4602	0.0904	1.1999	0.6468	0.3151	0.5292	0.4649	0.2198	0.3788	0	0
6820431F20Rik	4.5082	5.4647	5.5086	5.6018	4.3962	5.5081	5.6005	5.2836	5.4272	5.5029	5.3193	5.3526	5.5338
7420426K07Rik	0	0	0	0	0	0	0	0	0	0	0	0	0
8030411F24Rik	0	0	0	0	0	0	0	0	0	0	0	0	0
8030423F21Rik	0	0	0.1678	0.2349	0	0	0	0	0.0423	0	0	0.1492	0
8030443G20Rik	0.7015	0	0	0	0.2007	0	0	0.167	0	0	0	0	0
8030462N17Rik	2.2319	2.4569	1.5584	2.275	1.0464	1.6851	1.9294	1.9774	1.3337	1.3114	1.7562	1.5652	1.5438
8430408G22Rik	0	0	1.713	1.6774	0	0	0	0.1017	0	0	0.1124	0.4301	1.9332
8430423G03Rik	0.6238	0.3304	0.369	0	0.8211	0.5863	1.1263	1.1744	0.8674	0	0.299	0.3184	0
8430436N08Rik	0.7954	0.4318	0	0	0.16	0	0	0.4714	0.1307	0	0.8817	0.1571	0
9030612E09Rik	0.0864	0.3051	0.3419	0.1571	0.2381	0.3017	0.2835	0.1988	0.1331	0.0687	0.2145	0.4957	0.3698
9030617O03Rik	2.7839	3.4455	2.6036	2.8992	3.4484	4.0028	3.9311	4.144	3.9617	4.0553	3.222	2.8443	3.2313
9030624G23Rik	0.5961	2.639	2.8064	2.2133	1.9434	2.2529	2.7719	2.5889	2.9777	2.6251	2.9007	2.6325	2.6993
9030624J02Rik	5.195	4.7288	4.9632	4.4533	5.2584	4.9554	4.7548	4.5188	4.7413	5.0251	4.6849	3.9543	3.9108
9130008F23Rik	2.1969	1.1552	1.1225	1.4158	2.0777	1.187	1.5937	2.8668	2.4511	1.9121	2.0389	1.329	1.6662
9130011E15Rik	2.5332	2.6714	2.3808	2.4913	2.3284	2.2848	2.617	2.4255	2.1341	2.2272	2.3374	2.0459	1.8473
9130019O22Rik	0.7811	1.1414	0.7909	1.0463	0.7963	1.0909	0.8522	0.7941	1.1904	1.2555	0.7861	0.8717	1.3566
9130023H24Rik	1.1331	1.1767	0.8229	0.6822	1.0919	1.4852	1.1221	1.1938	1.5095	1.3523	1.1093	1.0279	1.0795
9130221H12Rik	3.5725	2.7969	3.6776	3.1927	3.8612	3.4372	3.4574	3.3107	3.9614	3.6908	3.3693	3.5005	3.6716
9130230L23Rik	0	0	0	0	0.2475	0	0.1195	0	0	0	0	0	0.2462
9130409I23Rik	0	0	0	0	0	0.2268	0	0	0.0665	0	0	0	0
9130409J20Rik	0	0	0	0.576	0	0	0	0	0	0	0	0	0
9230102O04Rik	0	0.7984	0.5054	0.4396	0	0	0.7477	0	0	0.5851	0.411	0.431	0
9230104L09Rik	0	0	0	0	0	0	0	0	0	0	0	0	0
9230105E05Rik	0.1362	0.1304	0.3427	0	0	0	0	0.056	0.0549	0	0.0606	0	0
9230110C19Rik	1.4459	2.3087	1.6235	2.4685	1.8269	2.1785	1.7779	1.6788	2.0545	2.2742	1.7299	2.4789	2.1899
9230112D13Rik	0	0	0	0	0	0	0	0	0	0	0	0	0
9230117E06Rik	0	0	0	0	0	0	0	0	0	0	0	0	0
9330020H09Rik	1.0731	1.1915	1.7258	1.0428	1.9746	0.8395	1.4117	1.6317	1.7945	1.8372	1.8954	1.3064	0.914
9330111N05Rik	0	0	0	0	0	0	0.1811	0.1939	0.1624	0	0.2455	0.4484	0.1183
9330136K24Rik	0.2894	0.3741	0.3656	0.3194	0	0.2232	0.0552	0.3608	0.2315	0.1896	0.2995	0.1175	0
9330151L19Rik	1.8008	1.8583	2.2477	2.2601	1.8068	2.0104	2.0042	2.3109	2.1374	2.43	2.6762	2.4796	2.1191
9330159F19Rik	0.051	0.5058	0.7984	0.5894	0.3564	0.1807	0.9221	0.0496	0.2435	0.2778	0.4176	1.7021	1.5643
9330175E14Rik	0.3956	0.2409	0	0.0564	0.1925	0.3538	0.4167	0.267	0.1356	0.0944	0	0.1632	0.7766
9330175M20Rik	0	0	0	0	0	0	0	0	0.0478	0	0	0	0
9330179D12Rik	0.1825	0.2929	0.1968	0.1702	0.4231	0.1513	0.2716	0.458	0.5673	0.1457	0.3014	0.5289	0.8892
9330182L06Rik	0.54	1.6643	0.943	1.6973	0.5466	1.1452	1.3753	1.0935	1.7811	1.7179	1.1693	0.7341	1.1306
9430015G10Rik	3.8628	4.4305	4.0884	4.6003	3.3728	3.0516	2.7369	3.59	3.4327	3.42	4.1503	3.2641	3.0639
9430037G07Rik	0.3861	0.4333	0.1241	0.3428	0.0915	0.363	0.4072	0.5083	0.1946	0.3712	0.367	0.4368	0.2707
9430038I01Rik	2.2548	2.3137	2.5477	2.6847	2.8357	2.3477	2.5353	2.1711	2.7388	2.8094	2.9162	3.1919	2.9269
9430041J12Rik	0	0	0	0.0695	0	0	0.1284	0	0	0	0	0	0
9430060I03Rik	0.0965	0.0923	0	0.0901	0	0.1765	0	0	0	0.0768	0.163	0.3365	0
9430065F17Rik	0	0	0	0	0	0	0	0	0	0	0	0	0
9430069I07Rik	0	0	0	0	0	0	0	0	0	0	0	0	0
9530003J23Rik	0	0	0	0	0	0	0	0	0	0.1118	0	0	0
9530026F06Rik	0	0	0	0	0	0	0	0	0	0	0	0	0
9530026P05Rik	0	0.3328	0	0.1972	0	0	0.0649	0	0.097	0.1738	0.1901	0.8504	1.2956
9530027J09Rik	1.4604	1.5342	1.2319	1.1051	1.8972	1.2498	1.3045	1.4156	1.8559	1.6289	1.8432	1.5581	1.6467
9530036O11Rik	0	0	0	0	0	0	0	0	0	0	0	0	0
9530053A07Rik	0.611	0.6081	0.17	0.3092	1.3836	0.9161	0.6021	1.0289	1.0563	0.8183	0.2089	0.0524	0.1497
9530059O14Rik	0.0376	0.0858	0.0578	0	0	0	0	0	0	0	0	0	0.0972
9530068E07Rik	6.398	6.646	6.2413	6.7305	6.8881	7.4169	7.4528	7.0262	7.3122	7.2581	6.963	6.5803	6.8867
9530077C05Rik	1.1731	0.5905	0.9016	0.3758	0.9338	0.4634	0.7411	0.7786	0.6353	0.4326	0.389	0.1937	0.8769
9530082P21Rik	3.4208	2.6941	3.2989	2.5442	3.908	3.2532	2.9819	2.7807	3.1056	3.3396	3.1157	2.6728	2.9235
9630001P10Rik	0	0	0	0	0	0	0	0.044	0.0454	0	0	0	0
9630013K17Rik	0	0	0.1802	0	0	0	0	0	0.1314	0	0.1452	0	0.1586
9630028B13Rik	0	0	0.0945	0	0	0	0	0	0	0	0	0	0
9630028H03Rik	0	0	0	0	0	0.0622	0	0	0	0	0	0	0
9930012K11Rik	2.2716	1.9473	1.9679	1.3968	2.5151	2.547	2.1852	3.1968	3.4201	3.5808	1.7873	1.2643	1.9844
9930021J03Rik	1.5138	2.6891	2.1455	2.4112	1.4611	2.427	2.522	1.9937	2.0478	1.887	2.1709	2.4299	2.4005
9930111J21Rik1	0.1133	0.0371	0	0.2668	0	0	0.1001	0	0.0306	0	0	0	0
9930111J21Rik2	0.5149	0.0234	0.1996	0.1937	0.0473	0.0683	0.1833	0.1143	0.1651	0.0386	0.0213	0	0.0233
A130010J15Rik	1.6936	1.9284	1.8001	2.4866	1.1021	1.7174	1.57	1.8123	1.4484	1.2372	1.9369	2.7358	2.2882
A1cf	0	0	0	0	0	0	0	0	0.0308	0	0.034	0	0
A230009B12Rik	0	0	0	0	0	0	0	0	0	0	0	0	0
A230020J21Rik	3.8759	3.3665	2.8025	3.6314	1.3286	2.6113	2.6073	3.085	1.5996	1.9609	2.9292	3.0573	2.1774
A230028O05Rik	0	0.1032	0	0.0514	0.3809	0.3293	0.1406	0.087	0.1262	0.2062	0.0477	0	0.0523
A230050P20Rik	2.848	2.6823	3.5729	3.7559	1.7668	1.6549	2.43	2.287	2.5583	3.4473	3.5382	4.1627	3.7282
A230065H16Rik	0	0	0	0.2978	0	0.5484	0.2838	0	1.3363	0.8315	0.8879	1.3653	2.1417
A230072E10Rik	0.0519	0.044	0.0498	0	0.3257	0	0.0405	0.073	0	0.1497	0	0.1285	0.0862
A230077H06Rik	0	0.0501	0.8633	0.4536	0	0	0.0997	0.0421	0.0814	1.1067	0	0	0
A230107N01Rik	0.3083	0.1068	0	0.4576	0	0.4632	0.5411	0.274	0	0.3268	0.3541	0.2972	0.4646
A230108P19Rik	0	0	0	0	0.1181	0.0585	0	0	0	0.0493	0	0.0594	0
A2m	0.0637	1.1064	1.4989	1.6083	0.062	0.0304	0.1624	0.2622	0.3807	0.4221	1.9582	2.2521	0.7857
A330009N23Rik	0.5251	0.7361	0.9608	0.6485	1.0151	1.216	1.3478	0.9317	1.2456	0.6359	1.0952	0.8004	0.8663
A330032B11Rik	0	0	0	0	0	0	0	0	0	0	0	0	0
A330033J07Rik	0.5102	0.4113	1.0182	0.3633	0.0529	0	0	0.5685	0.347	0.2421	0.0473	0	0
A330041J22Rik	0	0.2396	0.0955	0.0825	0	0.0832	0.0778	0	0	0.1373	0	0.2389	0.084
A330048O09Rik	0.3211	1.1238	1.0526	0.2985	0	0.3005	0.7267	0.9778	0	0.2571	0	0.2974	0.5523
A330069E16Rik	1.3867	0.3843	0.7585	0.9135	2.039	1.0368	1.5026	1.6565	0.8023	1.7121	1.3315	1.8033	1.8721
A330093E20Rik	0	0.0642	0.0727	0	0.0652	0	0	0.3185	0.32	0.8207	0	0	0
A330102I10Rik	0	0	0	0	0	0.4856	0	0	0	0	0.2705	0	0
A3galt2	0.1458	0.0715	0	0	0.2075	0	0	0.2264	0	0	0.0649	0	0
A430005L14Rik	4.415	4.2605	4.5519	4.7183	4.6335	3.6692	3.9518	3.8242	4.4301	4.7703	4.363	4.265	3.7295
A430033K04Rik	0.9713	1.635	1.4365	1.7443	1.2551	1.382	0.8566	0.9544	0.9406	1.214	1.7266	1.5406	0.9327
A430046D13Rik	1.0203	0.5184	0.7965	0.6103	1.4747	0.9351	1.2649	0.8259	0.9195	0.9597	0.6239	2.3633	1.9024
A430078G23Rik	0.1504	0.3154	0.522	0.4228	0.6844	0.0489	0.4029	0.4352	0.4278	0.3009	0.2894	0.5395	0.1432
A430078I02Rik	0	0.1201	0	0	0.1334	0.0663	0.0565	0.0515	0.1465	0.1477	0.0611	0.1202	0.1307
A430105I19Rik	2.8019	1.2486	1.3894	1.2281	2.7132	3.3086	3.031	2.7865	2.87	2.9407	1.7973	0.7424	1.6191
A4galt	1.134	2.7233	2.9185	3.7319	1.9099	3.0525	3.5451	2.9622	3.7306	3.4069	3.2121	3.8902	5.2434
A4gnt	0	0	0	0	0	0	0	0	0	0	0	0	0.053
A530013C23Rik	0.1187	0.2187	0	0.2139	0	0.2162	0.4619	0.2701	0.3051	0.3846	0.0526	0.8257	0.8856
A530016L24Rik	0	0.1098	0	0	0	0.0552	0	0	0	0.0465	0.9514	3.4799	4.1047
A530021J07Rik	0	0.744	0	0	0	0	0.2049	0	0	0.0956	0	0	0
A530032D15Rik	0.2519	0	0	0	0.6293	0.4396	1.2707	0.3771	0.1977	0.3782	0.2187	0.613	0.9193
A530064D06Rik	0	0	0	0	0	0	0	0	0	0	0	0	0
A630001G21Rik	0.4401	0	0	0	0.5202	0.4102	0.1746	0.6162	0.62	0.767	0.3781	0	0
A630010A05Rik	0	0	0	0	0	0	0	0	0	0	0	0	0
A630033H20Rik	3.7457	0.2688	0.055	0.0475	0.1884	0.048	0.2312	1.8915	0.502	0.2617	0.9882	0	0
A630072M18Rik	1.0647	0.941	0.8986	1.0754	0.9915	0.5888	0.5049	0.795	0.9034	0.9193	1.2363	0.8457	0.5888
A630075F10Rik	0	0.0801	0	0	0.0811	0	0.0738	0	0	0	0.1419	0	0.0796
A630095N17Rik	0	0	0	0	0	0	0	0	0	0	0	0	0
A730017C20Rik	0	1.2655	2.3599	3.4252	0	1.3178	1.4915	0.7071	1.397	1.6755	0.5935	0.5021	0.2686
A730020E08Rik	0.1388	0.2476	0.59	0.0822	0	0.1303	0.2356	0.0708	0.2609	0.1052	0.3382	0	0.1339
A730020M07Rik	0.2781	0	0	0	0.0639	0.0621	0.1958	0.2469	0.6489	0.1988	0.4477	1.1347	0.366
A730036I17Rik	0	0	0	0	0	0	0	0	0	0	0	0	0
A730046J19Rik	0	0	0.0674	0.168	0	0	0	0.0502	0.12	0.0737	0.1318	0.4641	0.2988
A730056A06Rik	0.0572	0.6467	0.5949	0.2029	0.0556	0.5822	1.4187	0.5142	0.371	0.2921	0.0498	0	0.447
A730085K08Rik	2.2898	2.0924	2.2841	2.1783	3.4674	2.5818	3.0459	2.7882	3.1221	3.0715	2.7903	4.6452	4.2727
A730090N16Rik	0	0	0	0	0.611	0.3321	0	0.2817	0	0	0	0	0
A830010M20Rik	0.255	0.8585	0.4601	0.6861	0.3311	0.6186	0.6504	0.2354	0.2587	0.2415	0.7386	0.5635	0.2987
A830011K09Rik	0	0	0	0	0.0693	0	0	0	0	0.1861	0.1787	0	0
A830018L16Rik	0.3276	1.1533	0.6594	0.0821	0.0851	0	0.0734	0.2742	0.099	0	0	1.5391	0.6552
A830052D11Rik	0	0.1497	0.1686	0.1459	0.5277	0.2808	0.3803	0.788	0.3416	0.445	0.3744	0.8924	0.975
A830080D01Rik	1.6058	1.9099	1.524	2.0392	1.2412	1.8085	1.8517	1.9815	1.49	1.6366	2.3628	2.0417	1.563
A830082K12Rik	2.4405	3.2572	2.605	3.4509	2.8172	3.2714	3.2822	2.959	2.2479	2.7021	3.4727	3.5374	3.6056
A930003A15Rik	0	0	0.925	0.6555	0.482	0	0	0	0.2141	0	0	0	0
A930004D18Rik	2.5464	0.9585	2.0647	1.9336	1.7877	1.7476	1.6523	1.9131	2.7508	1.4279	1.5793	2.0705	2.243
A930007I19Rik	0.1538	0.1473	0.4491	0.063	0.2764	0.1448	0.1359	0.1685	0.2288	0.37	0.2965	0.6409	0
A930009A15Rik	0	0	0	0	0	0	0	0	0	0	0	0	0
A930012L18Rik	0.6939	1.014	0.3831	0.7228	0.9481	0.4828	0.4108	0.1535	0.6792	0.0524	0.6775	0.1815	0
A930015D03Rik	0	0	0	0	0	0.1503	0	0.1278	0.2413	0	0.1388	0.1511	0
A930016O22Rik	0	0	0	0	0	0	0	0	0	0.114	0	0	0
A930018P22Rik	0.4425	0	0.4724	0	0	0	0	0.1897	0	0.3581	0	0.2227	0.4191
A930019D19Rik	0	0	0	0	0	0	0	0	0	0	0	0	0
A930024E05Rik	1.2622	0.8939	0.1773	0.534	1.4705	0.9349	0.7576	0.9751	0.9611	0.609	0.9172	0.2294	0
A930033H14Rik	0.3682	0.6018	0.7375	0.8259	0.4737	0.3493	0.4681	0.6077	0.3935	0.3963	0.4621	0.8416	0.9923
A930041C12Rik	0	0.4415	0	0	0	0	0	0	0	0.6645	0.3989	0	0.4329
AA414768	2.0114	2.5191	2.2794	2.26	1.8201	3.4963	3.5541	1.9211	1.9301	2.7281	2.1542	2.4036	3.1185
AA467197	0.2506	1.099	0.2692	0.4654	0.2582	1.0698	2.3642	0.7041	0.8669	1.5373	0.418	0	0
AA543186	0.271	0.1782	0.4568	0.533	0.6795	0.1757	0.2406	0.5796	0.8552	0.4077	0.5027	0.7228	0.2579
AA986860	0.3335	0.5794	1.3117	1.6843	0.6596	1.1108	0.9956	0.5324	0.4939	0.7962	0.5365	1.1207	0.7946
AB124611	0	0.2056	0	0	0	0	0	0.379	0.1156	0	0.1771	0	0
AF357399	0	0	0	0	0	0	0	0	0	0	0	0	0
AF366264	0	0	0	0	0	0	0	0	0	0	0	0	0
AF529169	0	0.0572	0.0435	0	0.0197	0	0.0354	0.0949	0.0159	0.0631	0.052	0.0386	0
AI115009	0.5823	0.1614	0.6196	0.1577	0.8834	0.3027	0.2184	0.8819	0.7062	0.4256	0	0	0.1604
AI182371	0	0	0.37	0.1709	0	0.0888	0	0.6237	0.0742	0.075	0.3754	0.1743	0
AI314180	3.7593	4.1455	3.7566	4.0071	4.023	4.4543	4.222	4.2369	3.8305	4.0393	4.3872	4.5267	4.6229
AI413582	6.1197	4.4991	5.2218	4.561	5.8069	6.1545	6.1779	5.2834	5.6759	5.8255	4.7577	4.3961	5.7134
AI427809	0	0.357	1.011	0.944	0.0757	0.2106	0.2577	0.0627	0.662	0.7728	0.9739	1.6233	1.5704
AI429214	1.0075	0.8802	0.9692	1.6115	1.2543	0.8327	0.8325	1.2755	1.4179	1.0867	0.9422	1.3825	1.6529
AI464131	1.8022	2.121	2.2309	2.6342	1.7958	2.5391	2.4047	1.8851	2.0267	1.8693	2.1526	3.6313	2.7141
AI467606	0.2339	0.2222	0.0894	0.2865	0.6542	0.4155	0.1424	0	0.2999	0.3026	0.2057	0.2191	0.7263
AI504432	0.0777	1.4359	0.7304	0.723	0.4439	0.6882	1.1414	0.5013	0.6616	0.91	0.6717	0.3395	1.3633
AI593442	0	0.4861	0.3079	0.5067	0.0505	0	0.564	0.7206	1.0404	0.5213	1.2576	0.2757	0.2312
AI597479	2.7523	3.251	2.7721	3.034	2.555	2.9722	2.7861	2.9641	2.8107	2.7193	3.0766	3.0138	2.465
AI661453	0.4004	0.6555	1.2707	1.7273	0.1422	0.6413	0.2991	0.5205	0.4598	0.1861	0.1516	0.1928	0.5008
AI837181	6.206	5.629	6.1229	5.5323	6.2893	6.1888	6.2046	6.0644	6.1499	5.9762	6.1637	5.5914	6.2407
AI846148	4.2028	3.6572	4.1932	3.4937	4.7924	3.8004	3.705	3.9155	3.9486	4.0837	3.8972	3.3416	3.6958
AI847159	0	0	0.2211	0	0.1973	0.346	0.1817	0	0	0	0	0	0
AI854703	0.312	0.5074	1.5757	0.9198	0.868	1.3257	0.8677	0.5526	0.9392	0.7446	0.607	0.9797	0.8955
AI987944	2.5946	2.16	2.03	2.5391	2.6611	2.3375	2.3142	2.5659	2.3637	2.3664	2.0926	2.4378	2.4203
AU015836	0	0	0	0.987	0	0	0	0	0	0	0	0	0
AU019823	2.6022	3.7017	2.7511	3.4212	2.9056	3.4128	3.239	3.1656	3.483	3.3811	3.374	3.6079	2.9597
AU019990	1.7731	0	0.5996	0	2.1943	0	0.8748	1.0574	1.2792	0.4547	0.4886	0.201	2.0143
AU021092	0.2387	0.2286	1.507	0.6623	0	0	0	0.441	0.1894	0.0989	0	0.118	0
AU022252	3.7346	3.1993	3.2093	3.2253	2.6888	3.6078	2.9374	2.6903	2.9321	2.7476	2.9109	4.0312	3.0812
AU022751	0	0	0	0.0818	0.0848	0	0.1233	0.0702	0	0	0	0	0
AU022754	0	0	0	0	0	0.0484	0	0.0412	0.0404	0	0.0445	0	0
AU040320	3.5744	5.0729	4.0825	4.6683	3.5742	5.1581	4.8914	3.956	3.6721	3.6449	3.8391	4.7691	3.9892
AU040972	0	0	0	0.1617	0	0.163	0.1532	0	0	0	0	0.3102	0.1644
AU041133	0.6234	0.8371	0.9229	0.9693	0.6086	0.9318	1.0426	1.1364	0.9106	0.6995	0.952	0.8048	0.8939
AV320801	0	0	0	0	0	0	0	0	0	0	0	0	0
AW011738	0.3911	0.307	0.2655	0.6563	0.3116	0.082	0.3486	0.2612	0.2566	0.259	0.2812	0.4986	0.7177
AW112010	0	0	0.28	0	0	0	0	0.3895	0.2046	0.3909	1.1314	6.6003	5.4743
AW146154	0.8872	0.895	1.1205	1.4492	1.4707	1.1748	0.6117	1.2567	1.1961	0.9096	1.3619	1.412	1.1409
AW209491	3.1047	2.4963	2.1358	2.2648	3.3134	3.0038	2.4042	2.8831	2.6094	2.5163	2.8191	3.0779	2.4982
AW495222	0	0	0	0	0	0.4247	0	0	0	0	0.395	0	0
AW549877	2.8291	3.5108	3.3533	3.4893	2.4649	3.8329	3.7858	3.0425	3.2342	3.177	2.9573	4.0317	3.6598
AW551984	3.0738	3.3728	1.9928	1.9598	2.4039	3.0409	3.4444	2.53	2.3578	1.4085	4.3587	2.9126	3.2835
AW554918	1.4163	1.663	1.709	1.1968	1.6976	1.1681	1.4387	1.4291	1.4581	1.2015	1.6403	1.1548	1.0173
AW822252	0	0.8428	0.3774	0.1859	0.1212	0.8904	0.4606	0.3004	2.0845	1.7939	0	0	0
AY074887	0.4831	0	0	0.2433	0	0	0	0	0	0	0.4229	0	0
AY358078	0	0	0	0	0	0	0	0	0	0	0	0	0
AY512931	0.065	0	0.0704	0	0	0	0.0573	0.0522	0	0	0	0	0
Aaas	5.3728	5.8722	4.8915	4.5866	6.2313	5.7938	6.067	6.155	6.1981	5.9907	5.7382	4.4169	4.8239
Aacs	5.7489	4.2135	4.343	4.0514	5.0298	4.8336	4.5483	4.9456	4.5751	4.3558	4.6155	7.0543	6.8289
Aadac	0	0	0	0	0	0	0	0	0	0	0.9913	0.1222	0.2346
Aadat	0.2976	0	0.1113	0	0.5889	0.9909	0.3122	0.3517	0.1832	0.1595	0.4027	0.1898	0.4754
Aaed1	3.2263	3.2365	3.1882	3.7827	3.2186	3.6153	3.3571	3.0125	3.3892	3.1942	3.9418	4.166	4.0877
Aagab	2.2986	2.6924	2.435	2.3696	3.1173	2.9559	2.933	2.9343	2.9152	2.8547	2.8813	3.1133	3.0871
Aak1	2.7609	4.8532	2.5151	4.4251	2.4771	3.5371	3.6007	2.448	2.2344	2.0975	2.0541	1.9562	2.4329
Aamdc	3.9934	3.981	4.6655	3.5284	5.628	4.5562	5.1921	4.8735	5.3115	4.9257	4.2012	5.8889	5.6948
Aamp	7.0718	6.2825	6.9581	6.2424	7.3668	7.1244	7.0455	6.8082	7.0644	7.1108	6.8079	6.5671	6.4832
Aanat	0	0	0	0	0	0	0	0	0	0.0068	0	0	0
Aar2	3.7107	3.3484	3.3921	3.217	3.9165	3.5989	3.5368	3.1445	3.448	3.3448	3.4624	3.2232	2.99
Aard	0.7143	2.5454	1.1253	0.814	2.6141	1.9774	2.2859	2.6146	2.6737	2.687	2.1364	0.3319	0.3319
Aars	6.0868	5.4658	5.7319	5.2415	6.0574	5.9327	5.9101	6.0192	5.7223	5.6838	5.7921	5.3951	5.4188
Aars2	3.1945	2.7684	3.3583	3.1061	2.8167	2.6521	2.8356	2.6924	2.7331	2.8314	2.9139	3.5689	3.2162
Aarsd1	4.3717	4.5102	4.4809	3.846	4.9369	4.2956	3.8868	4.4069	4.1718	4.311	4.9796	4.5914	4.6899
Aasdh	1.2073	2.7446	2.3745	3.192	2.0887	1.4357	1.4358	2.6682	2.005	2.2102	2.1397	2.8063	2.2094
Aasdhppt	3.3261	3.3862	2.6392	2.5979	3.9747	3.208	3.3809	3.3275	3.6304	3.1878	3.6109	3.4777	3.2508
Aass	0.1559	0.0766	0.1682	0.1802	0.3537	0.2491	0.5389	0.0957	0.032	0.1248	0.29	0.724	2.1305
Aatf	4.7816	4.2048	4.7071	3.7667	5.1769	4.2877	3.959	4.7106	4.4433	4.5019	4.6171	3.4566	3.1991
Aatk	0.6678	0.2744	0.2578	0.2232	0.0583	0.0566	0.0528	0.3155	0.0238	0.1046	0.3676	0.6098	0.0288
Abat	1.5162	2.7297	1.9744	2.173	1.9448	2.6288	2.3555	2.1417	2.6262	2.6673	1.7307	1.9464	1.1642
Abca1	0.3497	2.4046	2.6634	3.4213	0.4968	1.6073	2.4178	1.4997	1.9373	1.5964	1.7105	4.2328	3.8757
Abca12	0.0314	0.0301	0	0.0294	0.0457	0.0149	0.0476	0.0502	0.0125	0.0373	0.0416	0	0.03
Abca13	0	0.017	0.0193	0.8713	0.0174	0.0252	0.0157	0.0285	0.007	0.0071	0.0308	0	0
Abca14	0	0	0	0	0	0	0	0	0	0	0	0	0
Abca16	0	0	0	0	0.0559	0	0	0.0462	0	0	0	0	0
Abca17	0	0	0	0.078	0	0	0.0973	0	0	0	0	0	0.0264
Abca2	2.5894	1.0511	1.7236	1.6089	1.7169	1.8155	2.3955	1.6194	1.2521	1.0351	1.2517	1.1176	1.3615
Abca3	3.0941	1.9692	2.7952	3.3618	2.5111	3.3506	3.1533	2.2797	1.9179	1.914	1.5817	2.6183	2.6154
Abca4	0.3876	0.4711	1.0733	1.2178	0.7562	0.4262	0.6052	0.6856	0.899	0.557	0.2549	0	0
Abca5	2.4488	1.3615	0.9259	1.1167	1.1369	1.6998	1.8048	1.3292	1.3327	1.2144	0.769	0.807	1.1817
Abca6	0	0.4724	0.0895	0.6147	0.0274	0.1033	0.2659	0.5336	0.393	0.3324	0.5697	0.9826	0.3905
Abca7	1.5679	1.7366	2.6317	2.8042	1.2573	2.2753	1.9443	1.837	1.8358	2.1087	2.2809	3.7058	4.0023
Abca8a	0	0.0496	0.0283	0.0245	0	0	0.1117	0	0.061	0.0614	0.4493	3.6778	1.5094
Abca8b	0.0954	0.6162	0.4381	0.633	0.2947	0.8398	0.9017	0.4231	0.4156	0.4866	0.3809	0.3945	0.3684
Abca9	0.234	1.8221	1.5851	1.4205	0.2396	0.5095	0.5117	0.5991	0.7921	0.9117	0.3846	0.3306	0.0218
Abcb11	0	0	0	0.1615	0	0	0	0	0	0	0.0773	0	0
Abcb1a	0.0869	1.1337	3.0114	1.8595	1.1763	1.8902	1.5803	1.3524	1.6146	1.5604	2.3376	1.2809	2.5194
Abcb1b	2.9814	1.7032	1.023	0.7048	2.3414	2.003	2.2652	2.5647	1.9779	1.1953	1.6006	1.1324	2.3591
Abcb4	0	0.3986	0.4863	0.2912	0.1699	0.8693	0.8238	0.8191	0.7895	0.8639	0.0629	0.0527	0.1028
Abcb5	0	0	0	0	0	0	0	0	0	0	0	0	0
Abcb6	3.4059	3.2892	3.5813	3.3856	3.1988	2.2801	2.802	3.1077	2.9106	3.1484	3.793	4.605	4.3423
Abcb7	1.6695	2.2141	1.6371	1.9309	1.2121	0.7972	1.147	1.6428	1.5599	1.4174	2.049	2.3172	1.6226
Abcb8	3.0331	3.4832	4.0091	3.4047	5.0138	3.4292	3.5379	3.1879	3.3881	3.4714	3.4908	4.3728	3.1255
Abcb9	1.4452	0.7353	0.9657	0.8213	1.2158	1.3411	1.4247	1.755	1.3902	1.2962	0.4861	2.2009	1.5954
Abcc1	4.2347	4.5894	3.4629	3.8584	4.4218	5.203	4.313	4.5323	4.0649	4.408	3.8269	3.5815	4.7853
Abcc10	2.1279	2.2569	2.8821	2.363	1.4343	2.2837	2.159	2.6048	2.6363	2.3828	1.8589	2.4301	1.9894
Abcc12	0.0329	0.4039	1.0782	1.2082	0	0	0.0877	0.1047	0.1303	0.118	0.0849	0.0474	0
Abcc2	0	0	0	0.3405	0	0.0171	0	0.1303	0.0654	0	0.0157	0.0174	0.0792
Abcc3	1.0183	1.0182	0.7248	1.2745	0.4576	1.3047	1.5621	0.8458	0.6202	1.1044	1.5488	0.8162	1.4973
Abcc4	1.1551	2.5117	2.5005	2.9271	1.6912	2.927	2.2968	1.9248	1.5465	2.06	2.6605	2.6385	3.0286
Abcc5	4.7561	6.0275	6.0094	5.1298	5.3004	5.6631	5.6409	5.5968	5.8346	5.9471	4.5692	4.5794	4.2769
Abcc6	0.0588	0.1103	1.7596	0.6704	0	0.3857	0.1971	0.0474	0.1134	0.0696	0	0	0
Abcc8	0.0541	0.3278	1.9573	0.5796	0.1968	0.0511	0.3573	0.1436	0.4126	0.4208	0.3019	0.3806	0
Abcc9	0.3543	0.7746	0.1834	0.3001	0.2831	0.2273	0.1821	0.3041	0.3478	0.2741	2.0698	3.3757	3.8971
Abcd1	2.5564	2.8646	2.6525	2.9227	2.7645	3.5447	3.3881	2.4013	2.1046	2.2669	2.463	3.2667	2.9351
Abcd2	0.0266	0.8987	0.112	0.2933	0.1009	0.4535	0.2978	0.4894	0.3208	0.4683	1.9013	3.1604	3.3569
Abcd3	3.9185	4.3888	3.5861	3.9324	3.9783	4.424	4.2827	4.0299	4.0018	3.9238	4.3685	5.1816	4.6311
Abcd4	3.1861	3.2753	3.3692	3.3741	3.9378	4.5611	4.4789	3.665	3.6226	3.8809	3.5442	4.2471	4.7088
Abce1	5.5591	5.5789	4.4366	4.7972	5.5667	5.1064	5.1516	5.7616	5.3247	5.1393	5.65	4.9285	4.8403
Abcf1	6.4328	5.9271	6.0904	5.5762	6.3996	5.8777	5.9489	6.0514	6.1026	5.9775	6.1055	5.747	5.3219
Abcf2	5.9831	5.569	4.9445	4.4227	6.1303	5.4349	5.3547	5.6771	5.4907	5.4889	5.7996	4.4305	4.3084
Abcf3	5.13	4.4885	4.857	4.6094	5.6436	5.3229	5.1505	4.8407	4.8703	4.9369	4.8433	5.071	4.6587
Abcg1	0.4355	0.0399	0	0.6012	0.6526	0.9993	1.3958	0.2197	1.123	0.9831	0.267	3.6005	3.7158
Abcg2	5.694	3.7953	2.2331	3.7654	4.4384	4.6088	4.3122	4.6365	4.2801	3.9738	5.1877	4.4637	4.6997
Abcg3	0	0	0	0	0	0	0	0	0	0	0	0.0482	0
Abcg4	1.4352	1.011	1.69	1.3464	0.4083	0.5171	0.4948	0.3977	0.2534	0.3123	0.5948	0.2451	0.6305
Abcg5	0	1.2422	1.5894	2.414	0.0985	0.0626	0.3565	0.2283	0.5159	0.2291	0	0.2704	0
Abcg8	0	0	0.2757	0.7094	0.1225	0	0	0	0.1061	0.0545	0.1167	0	0
Abhd10	2.1229	2.9192	2.5253	2.1153	3.011	2.5342	2.4812	2.6856	2.7407	2.5683	2.4813	2.3679	2.2114
Abhd11	4.7234	4.5131	5.2485	4.5725	5.5302	5.2833	5.3805	5.3395	5.6381	5.6073	5.354	5.5368	4.9549
Abhd11os	2.1278	4.4516	4.9121	4.5339	3.9806	6.2232	6.6243	5.4831	6.5368	6.7283	4.4781	4.4451	4.964
Abhd12	4.6391	4.9481	4.9272	4.8327	5.6449	5.4503	5.8008	5.2298	5.6354	5.7523	4.6488	5.0319	4.6639
Abhd12b	0	0	0	0	0	0	0	0.0859	0	0	0	0.0869	0
Abhd13	2.7791	3.005	2.6414	3.0981	2.9596	3.0237	3.0037	2.7863	2.7085	2.7089	3.0783	3.2026	3.2745
Abhd14a	4.1088	3.0888	4.1593	3.646	4.4186	3.7351	3.8341	4.1152	4.4613	4.5156	4.082	3.8611	3.7704
Abhd14b	2.4011	1.8426	2.0886	2.4586	1.8934	2.7658	2.9063	1.8213	1.8128	2.1419	2.1351	4.0243	2.564
Abhd15	0	0.5911	0.2357	0.205	0.2618	0.1073	0.148	0.2591	0.1745	0.0906	1.8178	2.8501	1.9993
Abhd16a	5.2903	5.1855	5.5755	5.4592	5.5051	6.012	5.8335	5.689	5.597	5.571	5.7852	5.93	5.5539
Abhd16b	0	0.3204	0	0	0	0.167	0.1565	0.1427	0.1401	0.0725	0.2256	0.2461	0
Abhd17a	7.0579	5.8188	6.5509	6.1413	7.5386	6.8522	6.5151	6.6034	6.752	6.6595	6.3815	6.4316	6.3467
Abhd17b	3.1506	4.676	4.1196	4.0487	4.1725	4.0915	4.2655	3.9587	4.2769	4.5817	3.7847	4.2162	4.0479
Abhd17c	4.2535	4.1979	4.1032	3.9549	4.0787	3.5664	3.4992	4.5185	4.3284	4.1275	4.6133	4.2956	4.8026
Abhd2	2.6967	4.6513	3.7564	4.2781	3.2648	4.054	4.4787	3.7768	4.1607	4.5513	3.7133	3.2733	3.392
Abhd3	0.4488	0.6575	0.7625	0.8181	0.8226	1.1049	1.0158	0.6774	0.5143	0.7159	0.8957	2.7539	2.9168
Abhd4	5.0723	5.5089	5.2696	5.4441	5.4789	6.5779	6.2523	5.7378	6.2172	6.3928	5.1527	5.335	5.8406
Abhd5	3.7705	4.2702	2.8661	4.2746	3.5909	4.3358	4.1017	4.1904	3.8242	3.4927	4.3415	6.9219	6.2865
Abhd6	2.7122	1.8814	2.8139	2.9539	3.1951	3.1823	3.4262	2.4998	2.1019	2.0748	1.7908	3.8348	2.9298
Abhd8	4.9988	5.0584	5.6	5.5582	6.3848	6.0885	6.0358	5.4286	5.991	6.0241	4.9585	4.5834	5.2602
Abi1	5.1662	5.0414	4.5813	5.11	4.9226	5.0439	5.114	5.089	4.9518	4.5996	5.1253	5.3812	5.3385
Abi2	2.3442	2.9877	1.9584	2.5772	2.2791	2.0579	2.3993	2.3137	2.3564	2.4145	2.5841	1.8366	2.1078
Abi3	2.076	1.4348	2.1408	2.5487	2.4306	2.2078	2.6463	2.274	2.3992	2.8297	3.2618	6.4245	6.9803
Abi3bp	1.0318	1.9438	2.0031	2.2075	0.1448	0.1067	0.8587	0.9219	1.3456	1.5037	2.4628	3.5407	2.9635
Abl1	5.7246	5.4128	5.3499	5.9116	4.244	5.125	4.8963	4.7213	4.7204	4.9288	5.2167	4.7649	4.8125
Abl2	3.0083	4.1411	2.0029	2.9574	2.9877	3.5244	3.415	2.6828	2.9121	2.7327	2.207	1.8051	1.7503
Ablim1	4.0261	2.4318	3.5257	4.0224	1.4134	1.9486	1.7857	2.06	2.1466	1.8636	0.8966	1.8866	1.0867
Ablim2	0.0797	0.4343	0.7768	1.0548	0.1142	0.7726	0.2468	0.1252	0.881	1.3206	0.1792	1.6998	1.4321
Ablim3	0.6533	0.1307	0.6698	0.1278	0.2645	0.6661	0.4219	0.4214	0.1343	0.1352	0.2292	0.1313	0.1909
Abo	0	0	0	0	0	0	0	0	0	0.0723	0	0	0
Abr	3.573	4.0984	3.3498	3.1574	3.7932	4.2753	4.3252	3.357	3.0815	3.3556	3.8823	2.2146	2.6075
Abra	0	0.1707	0.0993	0	0	0	0	0	0	0	0.0798	0.2481	0
Abracl	8.2628	6.3413	6.6628	5.7428	8.8102	7.5687	7.4715	7.7481	7.5309	7.1368	6.7027	5.6336	6.2234
Abt1	5	4.5923	4.7762	4.2059	5.2868	4.7111	4.6921	4.8124	4.7518	4.782	4.9735	4.6734	4.7781
Abtb1	2.8009	2.8011	3.7849	2.9996	2.6934	3.2347	3.1656	2.8473	3.0905	3.3485	3.2598	3.5449	3.7162
Abtb2	3.096	1.2507	2.7038	2.6989	1.14	1.0269	1.1431	1.3266	0.6221	0.6918	2.0475	1.8741	1.2444
Acaa1a	4.9446	5.3189	6.1944	5.6247	5.9928	6.0181	5.9499	5.3497	5.7721	5.7818	5.7867	7.3451	6.8659
Acaa1b	0.8751	1.7854	1.2127	1.1442	2.5655	1.8041	2.3701	2.6792	2.6025	2.122	3.043	7.6136	7.3001
Acaa2	5.3542	5.1979	5.4851	4.9222	6.4254	5.6801	5.9162	5.9051	5.8547	5.9838	6.4531	8.4542	6.6442
Acaca	3.4252	4.3368	3.3384	4.0133	2.9024	3.0888	2.8089	2.7433	2.6236	2.6892	3.0232	6.1028	6.3172
Acacb	0.1464	0.8974	1.6664	1.0086	0.2369	0.7113	0.9566	0.3447	0.9617	0.5217	0.4963	5.9691	5.0585
Acad10	1.3067	1.0632	2.0859	2.2237	1.5066	1.9286	1.5234	1.7468	1.8828	1.5036	1.2273	3.7352	3.1304
Acad11	2.1316	2.0718	1.8839	2.1176	1.5258	2.371	2.4918	2.3163	2.5168	2.45	2.321	5.3409	4.3059
Acad12	0.8347	0.6322	0.6659	1.2646	1.344	1.1477	0.8364	0.9527	1.0227	1.2484	0.8105	2.4082	1.7778
Acad8	3.7467	3.9744	3.9678	3.3464	3.82	3.5788	3.641	3.8985	3.9844	3.8624	4.094	4.78	3.7428
Acad9	4.6331	5.0564	4.4246	4.8218	4.8685	5.0596	4.271	4.7796	4.4781	4.3616	4.8898	5.2325	4.6364
Acadl	5.5051	5.3124	5.3167	5.4151	6.0887	6.1411	5.8461	6.106	5.8245	5.8315	6.3731	8.2	6.3063
Acadm	4.7963	4.2434	5.0844	5.1168	4.3953	4.4714	4.5939	4.7469	4.4741	4.2249	5.4068	8.3724	6.9056
Acads	4.4876	4.7352	4.5976	4.4826	5.4704	5.3023	5.2724	4.7236	4.7652	5.0912	5.0706	6.6968	5.6062
Acadsb	3.8	4.0222	4.0544	4.3316	3.7884	4.8651	5.1083	4.0661	4.1709	4.4393	4.5165	6.0421	5.0108
Acadvl	5.8923	5.3966	5.5232	6.0343	6.4559	6.7569	6.5508	5.926	6.3938	6.1955	5.8889	8.6792	7.1422
Acan	1.9	0.0189	0.0644	0.0556	0.2186	0	0	0.1078	0.0471	0	0.0683	0.019	0.0917
Acap1	0	0.3858	0.2333	0.0709	0.1436	0	0.1308	0.0609	0.2602	0.4131	0.1893	0.1415	0.726
Acap2	3.225	4.5247	3.1364	3.4865	3.103	4.065	4.4426	4.0576	4.0727	3.9144	3.8154	3.634	3.9839
Acap3	4.6513	4.2223	4.5508	4.2043	4.2584	4.5682	4.3281	4.2349	4.2663	4.3681	3.657	3.7274	3.4726
Acat1	4.4351	4.2412	4.5037	4.6699	4.7611	3.8902	4.1379	4.8017	4.6978	4.8296	5.5792	6.9243	5.8478
Acat2	5.5382	6.0755	6.2216	5.9128	5.5827	5.975	5.1603	5.7942	5.8075	5.7798	6.0348	6.9821	6.5164
Acat3	4.43	3.8809	3.9385	3.1855	5.9546	3.7216	3.8316	4.4862	4.4651	4.0638	4.1864	4.1807	4.326
Acbd3	4.3925	4.5134	3.7828	4.4326	3.7795	4.7784	4.7487	4.3058	4.1982	4.0068	4.2125	4.2352	4.7991
Acbd4	4.8998	4.403	5.532	5.4086	4.3426	5.2274	5.0167	4.3781	5.1429	5.2008	4.3697	8.16	7.5494
Acbd5	3.4682	3.5999	2.8399	3.6089	3.1402	3.9302	4.3107	3.5215	3.5467	3.4489	3.7581	4.2084	3.8466
Acbd6	6.5449	5.8109	6.2978	6.0912	6.9926	5.9583	5.7941	6.2193	6.1789	6.3019	6.0595	6.4127	6.776
Acbd7	0	0	0.5003	0.4352	0.7805	0	0	1.3038	0.3663	0	0	0.4269	0.4415
Accs	1.8528	2.2229	2.277	2.0378	2.0135	1.8405	2.2685	1.4533	1.6436	2.0961	1.8603	1.8187	1.7543
Accsl	0	0.0676	0.507	0.3317	0	0	0	0	0	0	0	0	0
Acd	4.1265	3.4108	4.5267	3.7564	4.4199	3.7614	3.6403	3.7112	3.9261	3.9976	3.6094	3.9581	3.9334
Ace	0.4491	0.2672	0.2122	0.667	0.04	0.1137	0.1166	0.0517	0.2389	0.3098	1.7529	2.1732	4.1079
Ace2	0.2705	0.0422	0.1822	0.3959	0.0429	0	0	0.6835	1.1233	0.4532	1.0175	1.8881	1.2262
Ace3	0	0	0	0	0	0	0	0	0	0.0564	0	0	0
Acer1	0	0	0	0	0	0	0	0	0	0	0	0	0
Acer2	0.5294	3.838	3.2926	3.3471	0.9765	2.0732	1.6804	2.6021	1.9001	1.7157	3.3845	4.4141	5.0708
Acer3	2.092	2.192	1.2382	1.3168	2.8039	1.9809	2.0309	2.4974	1.9905	1.5663	2.1051	1.8749	1.3352
Ache	0.8278	0.5311	0.6533	1.4061	0.3214	0.8532	0.9656	0.3182	0.6195	0.7326	0.3416	1.8415	1.858
Acin1	7.0592	7.1712	7.5935	6.5439	7.1507	7.1404	7.0278	7.0353	6.9806	7.1345	7.172	6.2078	5.9053
Ackr1	0.1578	0	0	0.1472	0	0.1484	0.3716	0.1262	0	0.1216	2.1452	0.7959	0.8049
Ackr2	0	0	0	0	0.0521	0	0.0473	0.1257	0.0423	0	0	0	0.3238
Ackr3	3.6285	4.8135	6.4695	6.5831	2.0027	4.6489	4.9951	2.9006	4.9299	5.5723	2.9629	3.8629	4.806
Ackr4	0.8399	1.52	2.2446	2.5951	0.0633	0.8465	0.6129	1.2739	1.7836	1.7014	1.0304	1.8098	1.7139
Acly	6.3807	6.2219	5.8684	6.2798	5.4196	6.2364	5.6709	5.8528	5.5131	5.3375	6.542	6.7019	6.9768
Acmsd	0	0	0	0.1387	0	0.0717	0	0	0	0	0.066	0	0
Acnat1	0	0	0	0.2001	0	0	0	0	0	0	0	0	0
Acnat2	0	0	0	0	0	0	0	0	0	0	0	0	0
Aco1	5.1292	4.3172	4.6578	4.4718	4.6008	4.2245	3.9943	4.5915	4.3422	4.4822	4.9738	6.2815	5.0347
Aco2	6.4015	6.5386	6.613	6.3256	6.9984	6.9039	6.6963	6.9819	6.7561	6.7855	6.9179	9.3902	8.0347
Acot1	2.2134	4.2891	4.6824	4.5915	4.3451	4.5932	3.8956	3.8093	4.2996	4.5264	4.6029	4.9543	4.7779
Acot11	0.7967	0.2274	1.3837	0.7102	0.2487	0.4809	1.2294	0.3075	0.8734	0.2285	0.4605	0.9584	1.0674
Acot12	0	0.0476	0	0.3412	0	0	0.2258	0	0	0	0	0	0.0933
Acot13	5.5907	5.0368	5.2466	5.3054	6.4962	6.3461	6.44	5.3744	6.0795	5.8804	5.0742	6.7136	6.5183
Acot2	2.1239	1.7414	1.9446	1.631	1.6999	2.1013	2.2871	1.8888	2.1018	2.6302	2.474	4.2489	3.2813
Acot3	0	0	0	0	0	0	0	0	0	0	0.0753	2.1514	1.1893
Acot4	0.0672	0	0.2079	0.3184	0.3259	0.556	0.5887	0.054	0.1534	0.1547	0.0584	2.1126	1.4397
Acot5	0	0	0	0	0	0	0	0	0	0	0.268	2.94	1.4652
Acot6	1.2776	0.7534	0.805	0.9692	0.9876	0.531	1.1319	1.0605	1.1456	0.9793	0.8619	1.7833	0.8703
Acot7	7.7722	6.2306	5.0941	4.5016	8.5871	7.5516	7.3323	7.358	7.2093	7.1513	6.7617	4.5737	5.2818
Acot8	3.5599	2.9459	3.4559	3.3921	4.0411	3.1418	3.42	3.5409	3.7781	3.2758	3.4558	4.6565	3.7983
Acot9	5.9931	4.2433	3.7483	3.8191	5.7285	5.0936	5.1819	5.4305	5.4747	5.2983	4.3304	4.2303	4.8265
Acox1	4.5448	4.0688	3.7232	4.0865	4.3797	5.1299	5.2719	4.648	4.5652	4.4532	5.4686	7.94	7.721
Acox2	0	0	0	0	0	0	0	0	0.0502	0	0.2215	1.2139	0.3581
Acox3	2.9909	4.1198	4.0051	3.9274	2.7854	4.0531	4.2926	3.8107	3.8121	3.5448	3.4074	3.395	3.068
Acoxl	0	0	0.0584	0	0.2008	0.1916	0.4171	0.086	0.0425	0.0834	0.0468	0	0.1486
Acp1	4.3369	4.3455	3.8431	3.7397	5.0302	4.5045	4.3529	4.8251	4.4266	4.3866	4.5736	4.3551	4.2666
Acp2	3.8797	3.6007	3.3732	4.1057	2.8666	3.5055	3.6961	3.0193	3.027	3.0238	3.1747	3.048	2.6419
Acp5	0.7137	2.2414	3.3954	3.432	3.0846	3.7644	3.987	1.8998	2.9136	3.0734	3.2193	6.3307	5.8965
Acp6	4.2748	5.1247	5.5631	5.6056	5.321	5.1005	5.0377	4.6239	4.9382	4.8451	3.3852	4.8398	4.4692
Acpp	0.2741	1.127	0.9638	0.7743	2.0171	2.4951	3.0362	0.561	0.9299	1.0413	0.3523	0.1387	0.5035
Acpt	0.1941	0	0	0	0.2738	0.0945	0	0.1566	0.079	0.3612	0.1693	0.0956	0
Acr	0	0	0	0.1032	0	0	0.0975	0	0	0	0.096	0.1052	0
Acrbp	1.8187	1.7095	3.5658	2.2348	2.2372	1.9554	1.0766	2.5459	2.2223	2.0946	2.8986	2.5663	3.0162
Acrv1	0	0.0874	0	0	0	0	0	0	0	0	0	0	0
Acsbg1	1.2162	0.2376	0.4496	0.2325	2.6002	1.0712	1.4633	0.5071	0.3394	0.6184	1.4122	0.403	0.9656
Acsbg2	0	0	0	0	0	0	0	0	0	0	0	0	0
Acsf2	2.639	2.6528	3.9724	4.127	2.3217	3.3665	3.6276	2.2169	2.5984	3.0088	2.7271	6.9973	6.3832
Acsl1	1.9634	2.0912	1.7468	2.0832	1.728	1.9925	1.7807	2.3585	2.3515	2.5251	3.8853	8.6272	6.6981
Acsl3	3.3227	4.6002	5.1259	5.19	4.2544	4.7656	4.2312	3.3726	3.6538	3.3633	3.4761	4.0103	4.6738
Acsl4	3.142	4.4736	3.641	4.4536	4.1683	4.8223	5.266	4.4568	4.381	4.7042	5.2823	4.47	5.7491
Acsl5	4.0974	3.5754	2.8034	3.4152	4.4163	3.7988	4.0108	3.9726	3.7958	3.6979	3.8365	3.4428	3.8721
Acsl6	0.0681	0.2443	0.1438	0.2094	0.6192	1.5898	1.2353	0.3468	0.9098	0.6564	0.1154	0.0243	0.0648
Acsm2	0	0	0	0	0	0	0	0	0	0	0	0	0
Acsm3	0	0.3292	0.1894	0	0.1152	0	0.577	0	0	0.0721	0.2479	1.3154	1.3797
Acsm4	0	0	0	0	0	0	0	0	0	0	0	0	0
Acss1	0.2333	0.946	0.5292	1.448	0.3615	0.2548	0.3596	0.3311	0.777	0.7617	0.515	1.5217	0.9232
Acss2	1.5153	2.8157	3.615	3.9063	2.2239	4.3025	2.6082	2.1871	2.7624	3.2051	2.4421	5.5247	6.152
Acss2os	0	0	0	0	0	0	0	0	0	0	0	0	0
Acss3	0	3.3467	1.7065	2.4277	1.8215	3.0604	2.7118	1.2899	1.5532	1.8428	0.758	3.4184	1.8803
Acta2	12.7384	7.9716	7.9572	7.3501	11.6294	10.1236	9.7482	11.5423	10.8221	10.0556	8.7454	7.3185	7.6526
Actb	14.3832	11.4324	12.4696	10.6154	15.0179	13.0244	13.1689	13.1544	13.3408	13.2964	12.2087	10.5761	11.863
Actc1	3.4013	1.6558	1.5542	0.8112	1.4611	0.1067	0	2.6445	1.2674	0.828	2.7678	2.8592	2.1826
Actg1	11.8734	10.2783	9.9413	8.89	12.2404	11.3935	11.2455	11.0837	10.6263	10.4404	10.3414	8.9285	9.2625
Actg2	9.9217	5.2177	5.3321	5.4521	7.6003	5.9872	5.5758	9.1169	9.0076	8.4024	7.1508	5.4461	5.6247
Actl10	0	0	0	0.1998	0	0	0.1893	0.1725	0	0.1713	0.0962	0.2034	0.2946
Actl6a	5.2647	5.1756	5.3158	4.6726	4.4772	4.2601	4.148	4.7832	4.3701	4.7299	5.3424	4.5443	4.2021
Actl6b	0	0	0.1117	0.8366	0	0	0	0	0.0814	0	0	0	0.0982
Actl7a	0	0	0	0	0	0	0	0	0	0	0	0	0
Actn1	9.3089	6.5684	5.6929	6.0828	8.2238	7.8869	7.6637	8.259	7.6705	7.3072	6.8648	5.1345	5.8368
Actn2	1.2867	0.6108	0.4438	0.2292	0.4811	0.2318	0.2958	1.3325	0.7328	0.1174	0.3545	0.3587	0.525
Actn3	0.7627	0.839	0.9442	0.7615	1.594	1.0712	1.3745	1.2805	1.2623	1.08	0.9682	1.2302	1.1958
Actn4	9.715	7.002	6.9892	6.9701	9.1018	8.2837	8.1175	9.2695	8.8001	8.3681	7.5882	6.8146	7.2237
Actr10	4.5809	4.1581	3.6222	3.7823	5.1867	5.072	5.0824	4.7212	4.6968	4.5849	4.4514	4.1666	4.312
Actr1a	6.5905	6.0836	5.8968	5.7446	6.9357	6.6529	6.6524	6.4954	6.2809	6.3045	5.9369	5.7797	5.9194
Actr1b	6.9911	6.6588	6.7982	6.2507	6.9701	7.3261	7.5154	6.5532	6.844	7.1495	6.2862	6.1902	6.2659
Actr2	6.2578	5.7754	4.7821	5.3542	5.9677	6.2874	6.2512	6.2791	5.8662	5.6471	5.7232	5.2082	5.276
Actr3	7.8437	6.9654	5.7853	5.9153	7.6453	7.0931	7.0231	7.466	6.884	6.681	6.7976	5.9803	6.0416
Actr3b	0.3221	0.278	0.6731	0.4343	0.5189	0.3049	0.5691	0.421	0.7981	0.2812	1.4278	0.8814	1.4113
Actr5	2.5196	2.6803	2.9336	2.9363	3.2943	2.0456	1.9045	2.2098	2.7037	2.1282	2.2304	2.2038	2.0911
Actr6	2.053	2.8951	1.7156	2.5157	2.8821	2.457	2.912	2.8571	2.6275	2.7914	2.8864	3.8346	3.1866
Actr8	4.2015	3.9766	3.9763	3.796	4.1052	4.1353	3.774	3.9233	3.913	3.7641	3.6261	3.706	4.0512
Actrt3	0	0	0	0	0	0	0	0	0	0	0	0	0
Acvr1	4.133	3.9592	3.4741	3.446	4.0009	4.3687	4.4068	3.8304	3.7946	3.7925	3.719	3.258	3.5179
Acvr1b	2.346	2.3498	2.41	2.7899	2.2239	2.2783	2.1209	2.3266	1.9759	1.7516	3.1036	3.7081	4.118
Acvr1c	0.2605	0.1292	0.0739	0.0581	0	0	0	0.0501	0.0276	0.0125	0.205	2.0365	1.0027
Acvr2a	2.1508	1.8612	1.4512	1.9084	1.2638	1.3168	1.4287	1.652	1.7349	1.651	2.4753	2.1828	1.8222
Acvr2b	0.7395	1.739	1.7407	2.1397	0.5587	0.5704	0.4471	0.9451	0.6239	1.3222	0.7576	0.9853	1.7445
Acvrl1	2.8579	1.6434	1.5015	1.4062	2.955	2.5546	2.923	2.9226	2.4553	2.4634	1.9607	2.4771	3.6112
Acy1	4.3864	3.5337	3.7618	3.4133	4.3019	3.947	4.2655	3.8087	4.1552	4.1568	3.942	3.5816	2.68
Acy3	1.9644	0.8114	1.8007	1.6028	0.8256	1.1385	0.6414	1.5405	1.4574	1.7374	2.1752	3.5284	3.2905
Acyp1	3.8856	4.6232	4.4944	4.518	5.1492	5.5152	5.1628	5.1943	5.3229	5.5129	4.3365	4.9865	5.2624
Acyp2	4.2583	3.1457	2.1381	2.2957	3.7203	3.1025	2.8782	3.2674	2.7475	3.243	4.5014	4.1991	3.2585
Ada	2.9499	3.4665	2.9947	2.8021	3.3785	4.388	4.297	3.1961	3.6897	4.1258	2.6802	2.3815	2.3618
Adad1	0	0	0.0531	0	0	0	0	0	0	0	0	0	0
Adad2	0	0	0	0	0	0	0	0.0666	0	0.1897	0	0	0.0789
Adal	1.6595	2.8246	2.4008	2.6717	2.0266	2.0391	2.5328	2.0075	2.4164	2.6207	2.4523	2.4066	1.5191
Adam10	4.6129	5.4017	5.13	5.6267	4.3592	4.7356	4.9673	4.8353	4.7824	4.5669	4.844	4.2072	4.0514
Adam11	0.6683	1.1282	2.0522	1.795	0.4342	1.377	0.7	0.9496	0.6833	1.2168	1.6868	6.9725	5.7064
Adam12	3.3214	3.7134	4.1349	5.1198	2.5987	3.1872	3.6231	3.4117	3.2436	3.2549	4.1727	5.0019	3.4518
Adam15	7.1181	5.5031	6.7088	5.4489	7.9917	6.9305	6.9994	6.6947	7.107	6.927	5.7559	6.077	6.0154
Adam17	3.1294	4.0516	2.6782	3.6409	1.3922	3.8152	3.8682	3.5035	2.8979	2.9489	4.0352	3.9132	3.5544
Adam18	0	0	0	0	0	0	0	0.0531	0	0	0	0	0
Adam19	5.6893	5.2279	4.5128	5.5799	5.3664	5.5523	5.5396	5.9317	5.6722	5.4436	5.5937	5.0302	5.4468
Adam1a	0.2805	0.7484	0.9763	0.2606	0.2781	0.516	0.3622	0.6307	0.4807	0.8214	0.3569	0.535	0.3214
Adam1b	0	0	0	0.0424	0	0	0	0.0364	0	0	0.0394	0	0
Adam2	0	0	0	0	0	0	0	0	0	0	0	0.1139	0
Adam21	0.2455	0	0	0	0.1003	0.0975	0	0	0.1208	0	0.1328	0.0504	0
Adam22	1.2975	2.9828	2.15	2.7058	2.1418	3.383	3.8318	2.1681	1.9417	2.0883	2.5406	0.9438	1.5053
Adam23	3.5786	2.3328	2.2779	2.8722	2.5415	3.8077	2.0774	3.2427	2.5649	3.1769	4.2377	4.7334	6.0135
Adam28	0	0	0	0	0.049	0.0936	0	0	0.0397	0	0.0438	0.0483	0
Adam3	0	0	0	0	0.0602	0	0	0	0	0	0	0	0
Adam30	0	0	0	0	0.4513	0.0405	0	0	0	0	0	0	0
Adam32	0.8336	1.6158	1.4796	0	0.2554	0.3586	0.1213	0.9528	1.3662	0.1096	0.1758	0.2533	0.0668
Adam33	3.3834	2.1195	2.5934	2.9819	2.2045	2.8798	2.398	3.7566	3.4339	3.5445	3.2454	4.0429	4.788
Adam4	0.2863	0.1707	0.3075	0	0.4235	0.1687	0.1072	0.1895	0.186	0.0968	0.1557	0.1709	0.0589
Adam5	0.278	0.4075	0.0807	0	0.22	0.4536	0.4763	0.1692	0.4145	0.3456	0.1268	0.3251	0.1985
Adam7	0	0	0	0.1186	0	0	0.098	0	0.1005	0	0	0	0
Adam8	2.057	3.5892	1.4621	2.7628	1.2577	3.325	2.7344	2.5397	2.3754	2.1364	3.701	1.6712	2.4883
Adam9	6.7776	4.7986	3.4736	4.6563	4.9508	5.7805	5.8507	6.489	6.0184	5.8011	5.9395	5.0961	5.4167
Adamdec1	0	0	0	0.1175	0.0623	0	0.0565	0.1013	0	0	0.1094	0.7571	0.1195
Adamts1	5.8028	4.2327	4.434	4.801	2.5527	3.9375	4.7668	4.5113	5.0327	4.7981	4.6873	4.6433	6.137
Adamts10	5.1729	4.7807	5.1555	4.3579	3.9114	4.3891	4.4335	3.6775	3.8773	4.1098	4.2379	3.826	3.7361
Adamts12	2.9968	2.7993	1.3941	3.2708	0.2336	2.3639	2.5342	1.0125	0.9302	1.4371	1.9988	3.3166	1.8568
Adamts13	0	0	0	0	0	0	0.0382	0	0.0342	0	0	0	0
Adamts14	1.9345	4.2868	3.2343	3.7574	3.4192	5.1465	6.2087	4.2723	4.546	4.5456	4.3567	2.1901	3.2229
Adamts15	0.0729	3.7717	4.5272	5.4439	0.071	0.9634	1.9972	1.0514	3.0144	3.5645	4.6647	5.2803	4.2484
Adamts16	0.0447	0.6283	2.3181	2.4871	0.0664	0.8674	0.7629	0.071	0.0353	0.2172	0.3798	0.4508	0.4611
Adamts17	0.166	2.8536	3.0002	3.3407	0.2878	0.955	1.0508	0.9665	1.4147	1.3913	0.2851	0.8527	0.0904
Adamts18	0.3462	0.2865	0.3293	0.1588	0.0253	0	0.0455	0.0209	0.1574	0.1321	0	0.0496	0
Adamts19	0.3163	1.9478	1.9982	1.5853	0.0908	0.2499	0.0554	0.4219	0.4333	0.6296	1.8609	1.0399	1.3577
Adamts2	1.9115	4.884	5.9536	6.3018	3.0981	3.9455	4.6514	2.9138	3.8349	3.923	4.257	3.9928	4.3289
Adamts20	0.3019	1.7508	1.368	1.3859	0.6148	0.6434	0.383	0.7035	1.2276	1.4508	0.0365	0.0204	0.0991
Adamts3	0.2796	2.7502	1.0348	1.6362	0.3834	1.5301	1.8422	0.558	0.6617	0.6312	0.5156	0.3573	0.2768
Adamts4	1.4727	3.5836	3.2893	4.1208	2.3852	4.759	4.74	1.6008	2.6682	3.1138	2.43	2.1848	4.1548
Adamts5	4.6463	0.9353	1.2735	2.0398	0.8047	0.6705	0.3631	1.9914	1.8574	1.827	0.9106	2.0727	1.7791
Adamts6	1.3318	1.0413	0.407	0.78	0.4838	0.6312	0.7172	0.8444	0.4917	0.4045	0.515	0.2702	0.1134
Adamts7	3.1157	4.0149	4.0959	3.2146	2.9835	2.7887	2.9882	2.378	3.6794	3.7782	2.9949	3.1965	3.2725
Adamts8	1.4699	2.0943	1.1908	0.4062	0.6327	0.5378	0.5974	2.9262	2.4033	2.3395	0.9144	0.2232	0
Adamts9	2.6093	4.6653	4.9814	5.2894	3.2309	3.3805	3.4639	4.1506	3.8825	3.6033	2.6027	2.4242	3.1294
Adamtsl1	2.6568	2.7635	3.209	3.421	1.0954	2.3917	1.6168	3.1211	2.796	2.575	2.3065	2.1601	1.238
Adamtsl2	0.3711	0.0398	0.4867	0	0	0	0.1415	1.5611	0.2534	0.3785	0	0	0
Adamtsl3	1.4677	1.4725	0.9666	1.0684	0.7882	0.2992	1.0088	0.4547	0.4007	0.1086	1.1716	0.4659	0.0931
Adamtsl4	2.6303	0.5752	0.8375	1.2192	0.6656	1.0426	1.1593	1.8161	1.587	1.6434	1.8403	1.3767	1.9867
Adamtsl5	6.045	3.5763	3.3285	3.8399	4.0722	5.0933	5.2384	4.3734	4.0955	3.8074	2.542	3.2883	3.9725
Adap1	0.4713	0.3205	0.8983	0.6743	0.1387	0.6177	0.759	0.4847	0.5896	0.539	0.5362	3.123	2.8832
Adap2	0	0.0866	0	0.3115	0.0877	0	0.0798	0.3316	0.6398	0.5471	0.0786	2.528	1.5219
Adar	3.5493	3.1617	3.1752	3.7363	2.1671	3.2356	3.0176	2.4542	2.5663	2.438	2.5228	1.8669	1.8963
Adarb1	1.7377	2.1435	1.228	1.4372	1.7396	1.8214	2.151	0.8576	1.5694	0.8449	0.8788	0.6479	0.8953
Adarb2	0.2256	0.4999	0.425	0.3724	0.9829	0.4312	0.4918	0.4652	0.4849	0.6063	0.4839	0.5617	0.215
Adat1	1.8254	2.0302	2.1767	2.2866	1.526	1.4629	1.1015	1.8789	1.7596	1.7067	2.5766	1.4654	1.6325
Adat2	3.7497	2.403	2.3138	2.7418	3.4455	2.6591	2.7574	3.038	2.0347	2.5607	2.9718	2.7609	2.4267
Adat3	6.8643	5.4701	6.4318	5.5976	6.1262	6.1361	6.0235	5.9123	5.7891	5.6685	5.6944	5.4939	5.2924
Adck1	2.513	2.4888	2.9332	2.5331	2.77	2.9075	2.9124	2.5835	2.6968	2.6266	2.8236	3.5814	3.1409
Adck2	2.696	2.4839	3.4019	2.6088	2.799	2.8683	2.8324	3.016	3.2059	2.5727	2.9114	3.1603	2.7602
Adck5	4.065	4.1444	5.7248	4.1702	5.5356	5.032	4.5798	4.486	4.6033	4.9438	4.6039	4.3093	4.2293
Adcy1	1.9109	3.2553	3.5202	3.268	1.7552	1.8702	2.1981	2.1216	2.5008	2.7758	0.6648	0.2198	0.6292
Adcy10	0	0	0	0	0	0	0	0	0	0	0	0.9104	0.9793
Adcy2	1.8235	2.7858	2.4049	1.3903	2.5628	3.2877	3.5327	2.0467	2.532	2.2686	2.5195	1.8322	2.6521
Adcy3	2.3629	2.2829	2.3675	2.536	1.2833	2.674	2.8895	2.3184	2.3061	2.4383	2.3399	4.2418	4.0833
Adcy4	2.9782	0.4291	0.5934	0.233	0.9844	0.5301	0.96	0.2025	0.2594	0.4303	1.4529	1.4449	2.0121
Adcy5	1.6384	2.3956	2.7642	2.9771	1.1634	2.3743	2.442	1.3485	1.7561	2.0635	1.0858	2.5553	2.316
Adcy6	4.9371	4.2585	4.1991	4.6241	3.8325	4.69	4.5841	4.7447	4.4191	4.561	4.8264	5.313	5.4249
Adcy7	0.8077	1.7548	1.0802	1.0348	1.2591	1.8469	2.3982	0.9762	1.1699	1.344	0.8241	0.2414	0.2391
Adcy8	0.3881	0.0281	0.0318	0.1817	0.084	0.0277	0.0258	0.0236	0.1546	0.0687	0.2583	0.0559	0.0279
Adcy9	0.6137	1.1069	0.4677	1.286	0.1123	1.1539	1.202	0.6959	0.4086	0.5251	0.5723	0.9564	0.8247
Adcyap1	0.4629	0.3301	0.082	0	0.1435	0.0715	0.307	0.4731	0.2766	0.2273	0.9867	0.7781	0.206
Adcyap1r1	2.4866	0.759	1.7372	1.2535	0.0912	0.0757	0	0.4571	0.1881	0.1105	1.0117	1.8677	3.0557
Add1	6.8769	6.7257	7.298	7.2949	6.4505	6.7961	6.55	6.2828	6.3219	6.5947	6.4976	6.0659	5.631
Add2	0.3317	2.902	0.506	1.4193	0.7576	1.4958	2.8466	1.1159	2.0151	2.1975	3.7315	1.5163	2.8063
Add3	2.9831	4.9092	4.0768	4.5323	2.5845	2.849	2.98	3.9498	3.7491	3.6247	6.0269	5.7564	4.9125
Adgb	0	0.083	0	0	0	0.0564	0	0	0	0	0	0.0671	0.0287
Adh1	1.3907	2.5873	5.4486	5.0661	2.1873	2.1484	2.7462	3.0108	3.7031	3.5912	4.7239	5.7797	5.7084
Adh4	0	0	0.1402	0.6071	0	0	0	0	0.2378	0.4504	0	0	0.5064
Adh5	6.6262	6.3872	6.6974	6.2073	7.2677	6.6559	6.6261	6.7936	6.893	6.9742	6.6804	6.9058	6.9585
Adh6a	0	0	0	0	0	0	0	0	0	0	0.3078	0.1203	0
Adh7	0.6693	2.1148	2.5331	3.47	0.5686	2.7973	1.0025	2.0714	1.6884	3.2488	2.2083	1.9656	2.5993
Adhfe1	0.0921	0.1302	0.3279	0.0522	0.0524	0	0.0813	0.1449	0.1275	0.2993	1.2916	5.3744	3.7142
Adi1	3.4079	3.6174	3.2725	2.8709	4.0354	4.1144	3.9929	3.3405	3.5256	3.7923	3.9741	4.3604	4.2491
Adig	0	0	0	0	0	0	0.4882	0	0	0	1.1229	7.8377	7.2213
Adipoq	0.1325	0	0.5023	0	0.128	0	0.7233	0	0.1043	0	4.6934	9.5251	8.5779
Adipor1	6.1993	5.2992	5.2836	5.2892	6.1443	5.9295	6.0872	5.8038	5.7478	5.4623	5.3746	5.404	6.117
Adipor2	3.9614	4.1139	4.1556	4.5388	3.7959	4.2338	4.0637	3.7946	3.8293	3.8644	4.4314	7.3516	7.351
Adk	6.9495	5.0429	4.1376	4.3424	5.5327	5.703	5.6059	6.2827	6.2882	5.8124	5.5881	5.1206	5.3613
Adm	6.7493	4.8184	5.288	5.6586	5.8293	6.1757	5.3124	7.8819	8.2313	8.3949	4.9422	5.5806	6.6999
Adm2	0.328	0	0.1866	0.4375	0	0	0	0.2649	0	0.9304	0	1.2031	2.6417
Adnp	3.4983	4.4755	3.0841	4.6834	0.3276	3.3609	3.1839	2.8317	2.2219	2.4434	3.0171	3.1392	1.9714
Adnp2	2.869	3.142	2.7839	3.1958	2.5145	2.6472	2.7688	2.6987	2.6678	2.6967	2.5618	2.2874	2.45
Ado	3.6458	3.4308	3.1985	3.3715	3.8372	3.0682	3.1526	3.4575	3.4324	3.297	3.6547	3.0046	3.4634
Adora1	0.6458	0.3228	1.6126	2.6169	0.0623	0.4196	0.4373	0.0767	0.0506	0.1964	0.3364	0.7762	1.2182
Adora2a	1.0984	0.1643	0.3998	1.4491	0.5775	0.2127	1.3548	1.8757	1.3211	1.4612	1.4427	2.5966	4.2667
Adora2b	2.7902	3.0054	2.5232	3.5856	2.4894	1.5881	1.5214	4.4295	4.0479	3.609	4.8522	3.9617	4.5072
Adora3	0	0	0	0	0	0	0	0.0788	0	0	0	0	0
Adpgk	4.5806	4.9122	4.6119	4.04	4.7318	4.9903	5.349	4.8353	4.9871	5.0321	4.6636	3.8736	3.7805
Adprh	6.3471	6.4133	6.8869	6.2562	6.9838	6.9671	6.9785	6.7577	7.0419	7.1002	6.5719	5.9883	6.2518
Adprhl1	0	0.3156	0	0	0	0	0.1088	0.4543	0	0	0.2068	0.1171	0
Adprhl2	5.3568	4.5459	5.2138	4.8949	5.1145	4.9176	5.1136	5.0543	5.4043	5.5988	5.3166	5.2339	5.2738
Adprm	4.3757	3.3148	3.4749	3.7779	3.3401	4.1456	3.7662	3.7819	3.5941	4.0628	4.2826	3.88	3.9581
Adra1a	0	0.1034	0.1716	0.067	0.1018	0.1028	0.1236	0.0442	0	0.0547	0.0358	0.432	0.0681
Adra1b	3.1793	1.7424	2.4568	1.5317	2.7005	1.4197	1.6569	1.9423	1.7629	1.5248	0.6551	0.247	0.1694
Adra2a	1.6719	4.9571	4.7794	4.3134	2.4837	3.2689	3.4017	4.0452	4.2171	4.4636	3.5406	1.9264	1.6759
Adra2b	0	0.0718	0	0.0355	0.1082	0.0359	0.0335	0.1185	0.088	0.0597	0.0969	0.0365	0.2043
Adra2c	0	1.5155	1.4835	2.1174	0.1242	0.0815	0.2833	2.4964	4.7152	5.1778	0	0.0421	0
Adrb1	1.0773	0.6279	2.0308	1.4759	0.5153	0.7005	1.2165	2.3894	2.0718	2.0063	2.748	3.2876	3.3767
Adrb2	1.4839	0.8437	0.7479	0.9402	1.4005	0.8803	0.5915	1.966	1.671	1.0844	0.8968	0.4834	1.0906
Adrb3	1.3374	0.371	1.3484	0.6765	0.3088	0.1198	0.0484	1.9754	1.7301	1.7787	0.2138	1.2068	1.3582
Adrm1	7.6417	6.3231	7.1138	6.1717	7.9559	6.9306	6.7131	7.1964	7.0214	7.045	7.1843	6.7881	6.6634
Adsl	5.7689	5.1246	4.8048	4.5659	5.0604	4.6804	4.555	5.5071	5.1556	5.1026	5.5582	4.8693	3.9176
Adss	5.524	5.2119	4.6553	4.4969	5.8006	5.2482	5.2267	5.7133	5.246	4.9779	5.362	4.1244	4.2499
Adssl1	1.028	0.845	0.9313	1.2777	2.4492	4.0069	3.7803	1.5176	1.8024	1.7693	0.8785	4.919	5.3736
Adtrp	0	0	0	0	0.3123	0	0	0.0823	0.2569	0	0.4107	2.6266	0.7888
Aebp1	6.96	6.7202	7.2046	7.6176	8.045	9.0674	8.9977	7.4429	8.4656	8.501	7.428	6.7242	7.5769
Aebp2	5.0177	4.8727	4.2218	4.5752	4.8672	4.8192	4.7768	5.0117	4.5831	4.3519	5.1385	4.9729	5.2434
Aen	6.8946	6.1333	5.1967	5.5791	7.3073	6.9785	6.868	6.9405	6.9123	6.8651	6.3161	5.0614	5.5728
Aes	8.5112	8.0133	9.0188	8.2837	9.8222	9.409	9.2369	8.7506	9.0418	8.9706	8.5939	8.9688	8.7144
Afap1	4.2135	3.5787	3.4808	3.1381	3.5814	3.9186	4.1987	3.8716	3.8451	3.6823	3.379	4.0593	3.5993
Afap1l1	1.3875	0.7851	2.2903	1.6919	0.6026	0.6942	1.0328	0.6739	0.5409	0.7972	1.0243	0.4983	0.5481
Afap1l2	1.8809	1.4148	3.4334	3.4703	0.525	0.638	0.3077	3.2279	3.2202	2.938	1.2784	1.7163	1.145
Aff1	3.3089	3.5772	2.3241	3.0183	3.2319	4.1039	4.3183	2.5881	2.9329	2.9353	1.9647	2.4577	2.168
Aff2	0.6573	1.2254	0.2624	1.144	0.1238	0.7667	0.266	0.6019	0.1487	0.2596	0.8789	0.0926	0.2114
Aff3	2.6058	1.581	2.2728	1.9743	1.2481	1.8477	1.7478	1.2699	1.1356	1.413	0.9908	0.2447	0.1373
Aff4	3.9046	4.7994	3.5534	5.2188	3.5885	4.5226	4.8215	3.6052	3.7173	3.7544	3.5691	3.6733	3.7937
Afg3l2	5.0007	4.6123	4.8278	4.8143	5.1176	5.1789	5.1183	5.3308	5.0781	5.0372	5.286	6.2173	5.8921
Afm	0.0778	0	0.0842	0	0.1473	0	0	0.0625	0	0.0619	0.0676	0	0
Afmid	1.5708	1.7712	1.5323	1.0812	1.8024	1.4327	1.1492	1.7255	1.6912	1.3929	2.8682	2.8542	2.7845
Afp	0	0	0	0	0	0.0724	0	0	0.1191	0	0.0667	0	0
Aftph	3.251	2.7247	2.3688	2.5856	3.1597	3.0165	3.223	3.0801	2.8794	2.9982	2.5964	2.7725	2.758
[truncated: 16,487 more rows]

## Sheet: RNAseq_Fig_5_6_Log2(FPKM+1)
Gene_Ensembl_ID	MEF-1	MEF-2	MEF-3	CaMP-1	CaMP-2	CaMP-3	CFI_1	CFI_2	CFI_3	CaMP-CFI-1	CaMP-CFI-2	CaMP-CFI-3	NEURON-1	NEURON-2	NEURON-3	C6FS_1	C6FS_2	C6FS_3	MUSCLE_1	MUSCLE_2	MUSCLE_3	CaMP-CFS-1	CaMP-CFS-2	CaMP-CFS-3
[truncated: 56,542 more rows]
