# Supplementary material for: Chemical Pretreatment Activated a Plastic State Amenable to Direct Lineage Reprogramming
Source: Front Cell Dev Biol. 2022 Mar 25;10:865038. doi: 10.3389/fcell.2022.865038 (PMC8990889; doi:10.3389/fcell.2022.865038)
Supplement: Supplementary file 5 [file Table1.xlsx]

## Sheet: Sheet1
Electrophysiological properties of neuron-like cells induced from CaMP state
	1	2	3	4	5	6	7	8	9
Cm (pF)	102.21	81.25	39.71	43.82	37.97	47.26	31.16	27.04	21.62
Ina-max (pA)	-6698	-3321.29	-3918.66	-3490.15	-4789.14	-7003.34	-7941.81	-2850.95	-2850.95
CD(pA/pF)	65.53	40.88	98.68	79.65	126.13	148.19	254.87	105.43	131.87
average	116.80±20.61 (n=9)
(pA/pF)
RMP (mV)	-62.33	-46.24	-58.35	-49.97	-46.77	-39.1	-46.71	-43.53	-45.1
average	-48.68±2.43 (n=9)
(mV)
Cm: membrane capacitance;
Ina-max: maximum amplitude of sodium current
RMP: resting membrane potential;
